# Supplementary material for: Crystal structures of methyl 3,5-di­bromo-4-cyano­benzoate and methyl 3,5-di­bromo-4-iso­cyano­benzoate
Source: Acta Crystallogr E Crystallogr Commun. 2018 Feb 13;74(Pt 3):345–8. doi: 10.1107/S2056989018002256 (PMC5947800; doi:10.1107/S2056989018002256)
Supplement: Supplementary file 1 [file e-74-00345-sup1.cif]

##############################################################################
#                                                                            #
# This CIF contains the data in a paper accepted for publication in          #
# Acta Crystallographica Section E. It conforms to the requirements of       #
# Notes for Authors for Acta Crystallographica Section E, and has been       #
# peer reviewed under the auspices of the IUCr Commission on Journals.       #
#                                                                            #
# Full details of the Crystallographic Information File format               #
# are given in the paper "The Crystallographic Information File (CIF):       #
# a New Standard Archive File for Crystallography" by S. R. Hall, F. H.      #
# Allen and I. D. Brown [Acta Cryst. (1991), A47, 655-685].                  #
#                                                                            #
# The current version of the core CIF dictionary is obtainable from          #
# ftp://ftp.iucr.org/pub/cif_core.dic.                                       #
#                                                                            #
# Software is freely available for graphical display of the structure(s)     #
# in this CIF. For information consult the CIF software page                 #
# http://www.iucr.org/resources/cif/software.                                #
#                                                                            #
# This file may be used for bona fide research purposes within the           #
# scientific community so long as proper attribution is given to the journal # 
# article from which it was obtained.                                        #
#                                                                            #
##############################################################################
data_RCN
_database_code_depnum_ccdc_archive 'CCDC 1525813'
_audit_creation_method     SHELXL-2014/6
_journal_date_recd_electronic     2018-01-31
_journal_date_accepted     2018-02-06
_journal_name_full     'Acta Crystallographica, Section E'
_journal_year     2018
_journal_volume     74
_journal_issue      3
_journal_page_first     345
_journal_page_last     348
_journal_paper_category     GO
_journal_paper_doi     10.1107/S2056989018002256
_journal_coeditor_code     LH5870
_publ_contact_author_name     'Wayland E. Noland'
_publ_contact_author_address
;
Department of Chemistry
University of Minnesota
207 Pleasant St SE
Minneapolis, MN 55455, USA
;
_publ_contact_author_email     nolan001@umn.edu
_publ_contact_author_fax     '612-626-7541'
_publ_contact_author_phone     '612-624-4052'
_publ_section_title
;
Crystal structures of methyl 3,5-dibromo-4-cyanobenzoate and methyl
3,5-dibromo-4-isocyanobenzoate
;
_publ_section_title_footnote     .
loop_
    _publ_author_name
    _publ_author_footnote
    _publ_author_address
    'Noland, Wayland E.' .
;
Department of Chemistry
University of Minnesota
207 Pleasant St SE
Minneapolis, MN 55455, USA
;
    'Herzig, Ryan J.' .
;
Department of Chemistry
University of Minnesota
207 Pleasant St SE
Minneapolis, MN 55455, USA
;
    'Engwall, Abigail J.' .
;
Department of Chemistry
University of Minnesota
207 Pleasant St SE
Minneapolis, MN 55455, USA
;
    'Jensen, Renee C.' .
;
Department of Chemistry
University of Minnesota
207 Pleasant St SE
Minneapolis, MN 55455, USA
;
    'Tritch, Kenneth J.' .
;
Department of Chemistry
University of Minnesota
207 Pleasant St SE
Minneapolis, MN 55455, USA
;
_publ_section_synopsis
;
Even though they contain isosteric and isoelectronic molecules that both form
C\\db O...Br contacts, the cyanide and isocyanide crystals are not isomorphous
in any dimension.
;
_chemical_name_systematic     'Methyl 3,5-dibromo-4-cyanobenzoate'
_chemical_name_common     RCN
_chemical_formula_moiety     'C9 H5 Br2 N O2'
_chemical_formula_sum     'C9 H5 Br2 N O2'
_chemical_formula_iupac     'C9 H5 Br2 N O2'
_chemical_formula_weight     318.96
_chemical_melting_point     410
_shelx_space_group_comment
;
The symmetry employed for this shelxl refinement is uniquely defined
by the following loop, which should always be used as a source of
symmetry information in preference to the above space-group names.
They are only intended as comments.
;
_space_group_crystal_system     monoclinic
_space_group_name_H-M_alt     'P 21/c'
_space_group_name_Hall     '-P 2ybc'
loop_
    _space_group_symop_operation_xyz
    'x, y, z'
    '-x, y+1/2, -z+1/2'
    '-x, -y, -z'
    'x, -y-1/2, z-1/2'
_cell_length_a     3.9273(18)
_cell_length_b     17.881(8)
_cell_length_c     14.739(7)
_cell_angle_alpha     90
_cell_angle_beta     93.757(7)
_cell_angle_gamma     90
_cell_volume     1032.9(8)
_cell_formula_units_Z     4
_cell_measurement_reflns_used     2977
_cell_measurement_theta_min     2.67
_cell_measurement_theta_max     27.59
_cell_measurement_temperature     173(2)
_exptl_crystal_description     'Block'
_exptl_crystal_colour     'colourless'
_exptl_crystal_size_max     0.320
_exptl_crystal_size_mid     0.270
_exptl_crystal_size_min     0.250
_exptl_crystal_density_diffrn     2.051
_exptl_crystal_density_meas     ?
_exptl_crystal_density_method     ?
_exptl_crystal_F_000     608
_exptl_absorpt_coefficient_mu     7.820
_exptl_absorpt_correction_type     multi-scan
_exptl_absorpt_process_details
;
(SADABS; Sheldrick, 1996)
;
_shelx_estimated_absorpt_T_min     0.189
_shelx_estimated_absorpt_T_max     0.245
_exptl_absorpt_correction_T_min     0.4139
_exptl_absorpt_correction_T_max     0.7456
_exptl_special_details     'Dr. K.J. Tritch / Prof. W.E. Noland'
_diffrn_ambient_temperature     173(2)
_diffrn_radiation_type     MoK\a
_diffrn_radiation_wavelength     0.71073
_diffrn_measurement_device_type     'Bruker APEXII CCD'
_diffrn_measurement_method     '\f and \w scans'
_diffrn_detector_area_resol_mean     ?
_diffrn_reflns_number     11889
_diffrn_reflns_av_R_equivalents     0.0430
_diffrn_reflns_theta_min     1.793
_diffrn_reflns_theta_max     27.814
_diffrn_reflns_theta_full     25.242
_diffrn_measured_fraction_theta_max     0.991
_diffrn_measured_fraction_theta_full     1.000
_diffrn_reflns_limit_h_min     -5
_diffrn_reflns_limit_h_max     5
_diffrn_reflns_limit_k_min     -23
_diffrn_reflns_limit_k_max     23
_diffrn_reflns_limit_l_min     -19
_diffrn_reflns_limit_l_max     19
_refine_special_details     ?
_reflns_number_total     2426
_reflns_number_gt     2013
_reflns_threshold_expression     'I > 2\s(I)'
_refine_ls_structure_factor_coef     Fsqd
_refine_ls_matrix_type     full
_refine_ls_R_factor_all     0.0373
_refine_ls_R_factor_gt     0.0263
_refine_ls_wR_factor_gt     0.0564
_refine_ls_wR_factor_ref     0.0593
_refine_ls_goodness_of_fit_ref     1.069
_refine_ls_restrained_S_all     1.069
_refine_ls_number_reflns     2426
_refine_ls_number_parameters     128
_refine_ls_number_restraints     0
_refine_ls_hydrogen_treatment     constr
_refine_ls_weighting_scheme     calc
_refine_ls_weighting_details
              'w=1/[\s^2^(Fo^2^)+(0.0274P)^2^+0.0295P] where P=(Fo^2^+2Fc^2^)/3'
_atom_sites_solution_hydrogens     geom
_atom_sites_solution_primary     ?
_atom_sites_solution_secondary     ?
_refine_ls_shift/su_max     0.001
_refine_ls_shift/su_mean     0.000
_refine_diff_density_max     0.371
_refine_diff_density_min     -0.518
_refine_ls_extinction_method     none
_refine_ls_extinction_coef     .
loop_
    _atom_type_symbol
    _atom_type_description
    _atom_type_scat_dispersion_real
    _atom_type_scat_dispersion_imag
    _atom_type_scat_source
    'C' 'C' 0.0033 0.0016
                         'International Tables Vol C Tables 4.2.6.8 and 6.1.1.4'
    'H' 'H' 0.0000 0.0000
                         'International Tables Vol C Tables 4.2.6.8 and 6.1.1.4'
    'N' 'N' 0.0061 0.0033
                         'International Tables Vol C Tables 4.2.6.8 and 6.1.1.4'
    'O' 'O' 0.0106 0.0060
                         'International Tables Vol C Tables 4.2.6.8 and 6.1.1.4'
    'Br' 'Br' -0.2901 2.4595
                         'International Tables Vol C Tables 4.2.6.8 and 6.1.1.4'
_computing_data_collection
;
APEX2 (Bruker, 2012)
;
_computing_cell_refinement
;
SAINT (Bruker, 2012)
;
_computing_data_reduction
;
SAINT (Bruker, 2012)
;
_computing_structure_solution
;
SHELXT2014 (Sheldrick 2015a)
;
_computing_structure_refinement
;
SHELXL2014 (Sheldrick, 2015b)
;
_computing_molecular_graphics
;
Mercury (Macrae <i>et al.</i>, 2008)
;
_computing_publication_material
;
publCIF (Westrip, 2010)
;
loop_
    _atom_site_type_symbol
    _atom_site_label
    _atom_site_fract_x
    _atom_site_fract_y
    _atom_site_fract_z
    _atom_site_U_iso_or_equiv
    _atom_site_adp_type
    _atom_site_calc_flag
    _atom_site_occupancy
    _atom_site_disorder_assembly
    _atom_site_disorder_group
    C C1 0.6370(6) 0.65590(14) 0.86321(17) 0.0196(5) Uani d 1 . .
    C C2 0.7731(6) 0.67398(14) 0.95078(16) 0.0199(5) Uani d 1 . .
    Br Br2 0.74408(8) 0.60384(2) 1.04534(2) 0.02954(9) Uani d 1 . .
    C C3 0.9245(6) 0.74304(14) 0.96807(17) 0.0204(5) Uani d 1 . .
    H H3A 1.0169 0.7548 1.0275 0.024 Uiso calc 1 . .
    C C4 0.9412(6) 0.79516(14) 0.89815(17) 0.0197(5) Uani d 1 . .
    C C5 0.8100(6) 0.77825(14) 0.81049(16) 0.0193(5) Uani d 1 . .
    H H5A 0.8216 0.8138 0.7629 0.023 Uiso calc 1 . .
    C C6 0.6624(6) 0.70889(15) 0.79351(16) 0.0193(5) Uani d 1 . .
    Br Br6 0.49149(7) 0.68383(2) 0.67451(2) 0.02395(9) Uani d 1 . .
    C C7 0.4695(7) 0.58481(16) 0.84529(18) 0.0251(6) Uani d 1 . .
    N N1 0.3333(6) 0.52966(14) 0.82991(16) 0.0359(6) Uani d 1 . .
    C C8 1.1066(6) 0.86917(14) 0.92064(17) 0.0203(5) Uani d 1 . .
    O O1 1.2632(5) 0.88220(11) 0.99159(14) 0.0357(5) Uani d 1 . .
    O O2 1.0590(5) 0.91760(10) 0.85308(13) 0.0292(5) Uani d 1 . .
    C C9 1.2078(8) 0.99150(15) 0.8667(2) 0.0326(7) Uani d 1 . .
    H H9A 1.1628 1.0215 0.8115 0.049 Uiso calc 1 . .
    H H9B 1.4548 0.9868 0.8798 0.049 Uiso calc 1 . .
    H H9C 1.1063 1.0161 0.9179 0.049 Uiso calc 1 . .
loop_
    _atom_site_aniso_label
    _atom_site_aniso_U_11
    _atom_site_aniso_U_22
    _atom_site_aniso_U_33
    _atom_site_aniso_U_12
    _atom_site_aniso_U_13
    _atom_site_aniso_U_23
    C1 0.0183(13) 0.0179(13) 0.0226(13) 0.0008(11) 0.0018(10) -0.0010(11)
    C2 0.0187(13) 0.0237(14) 0.0174(12) 0.0018(11) 0.0022(10) 0.0039(10)
    Br2 0.03760(18) 0.02881(17) 0.02189(15) -0.00681(12) -0.00044(12)
                                                                     0.00724(11)
    C3 0.0225(13) 0.0220(14) 0.0164(12) 0.0024(11) -0.0001(10) -0.0013(10)
    C4 0.0174(13) 0.0198(13) 0.0219(13) 0.0036(10) 0.0021(10) -0.0002(10)
    C5 0.0213(14) 0.0189(14) 0.0177(13) 0.0009(10) 0.0011(10) 0.0011(10)
    C6 0.0164(13) 0.0256(14) 0.0158(12) 0.0028(10) 0.0002(10) -0.0029(10)
    Br6 0.02657(15) 0.02717(16) 0.01735(14) -0.00102(11) -0.00436(10)
                                                                    -0.00197(10)
    C7 0.0273(15) 0.0289(16) 0.0189(13) -0.0006(12) 0.0009(11) 0.0023(11)
    N1 0.0486(17) 0.0303(15) 0.0282(13) -0.0132(12) -0.0021(11) 0.0024(11)
    C8 0.0214(13) 0.0207(14) 0.0187(13) 0.0020(11) 0.0014(10) 0.0007(10)
    O1 0.0487(13) 0.0283(11) 0.0283(11) -0.0060(10) -0.0112(10) 0.0008(9)
    O2 0.0403(12) 0.0195(10) 0.0270(10) -0.0074(9) -0.0036(9) 0.0025(8)
    C9 0.0387(17) 0.0196(15) 0.0388(17) -0.0077(12) -0.0018(13) 0.0053(12)
_geom_special_details
;
 All esds (except the esd in the dihedral angle between two l.s. planes)
 are estimated using the full covariance matrix.  The cell esds are taken
 into account individually in the estimation of esds in distances, angles
 and torsion angles; correlations between esds in cell parameters are only
 used when they are defined by crystal symmetry.  An approximate (isotropic)
 treatment of cell esds is used for estimating esds involving l.s. planes.
;
loop_
    _geom_bond_atom_site_label_1
    _geom_bond_atom_site_label_2
    _geom_bond_site_symmetry_2
    _geom_bond_distance
    _geom_bond_publ_flag
    C1 C2 . 1.402(4) ?
    C1 C6 . 1.406(4) ?
    C1 C7 . 1.448(4) ?
    C2 C3 . 1.387(3) ?
    C2 Br2 . 1.884(3) ?
    C3 C4 . 1.394(3) ?
    C3 H3A . 0.9500 ?
    C4 C5 . 1.393(3) ?
    C4 C8 . 1.502(4) ?
    C5 C6 . 1.385(4) ?
    C5 H5A . 0.9500 ?
    C6 Br6 . 1.890(2) ?
    C7 N1 . 1.138(3) ?
    C8 O1 . 1.201(3) ?
    C8 O2 . 1.324(3) ?
    O2 C9 . 1.454(3) ?
    C9 H9A . 0.9800 ?
    C9 H9B . 0.9800 ?
    C9 H9C . 0.9800 ?
loop_
    _geom_angle_atom_site_label_1
    _geom_angle_atom_site_label_2
    _geom_angle_atom_site_label_3
    _geom_angle_site_symmetry_1
    _geom_angle_site_symmetry_3
    _geom_angle
    _geom_angle_publ_flag
    C2 C1 C6 . . 118.4(2) ?
    C2 C1 C7 . . 120.8(2) ?
    C6 C1 C7 . . 120.8(2) ?
    C3 C2 C1 . . 120.5(2) ?
    C3 C2 Br2 . . 120.19(19) ?
    C1 C2 Br2 . . 119.32(19) ?
    C2 C3 C4 . . 120.0(2) ?
    C2 C3 H3A . . 120.0 ?
    C4 C3 H3A . . 120.0 ?
    C5 C4 C3 . . 120.5(2) ?
    C5 C4 C8 . . 121.6(2) ?
    C3 C4 C8 . . 117.8(2) ?
    C6 C5 C4 . . 119.2(2) ?
    C6 C5 H5A . . 120.4 ?
    C4 C5 H5A . . 120.4 ?
    C5 C6 C1 . . 121.4(2) ?
    C5 C6 Br6 . . 119.93(19) ?
    C1 C6 Br6 . . 118.71(19) ?
    N1 C7 C1 . . 178.6(3) ?
    O1 C8 O2 . . 124.6(2) ?
    O1 C8 C4 . . 123.6(2) ?
    O2 C8 C4 . . 111.9(2) ?
    C8 O2 C9 . . 117.1(2) ?
    O2 C9 H9A . . 109.5 ?
    O2 C9 H9B . . 109.5 ?
    H9A C9 H9B . . 109.5 ?
    O2 C9 H9C . . 109.5 ?
    H9A C9 H9C . . 109.5 ?
    H9B C9 H9C . . 109.5 ?
loop_
    _geom_torsion_atom_site_label_1
    _geom_torsion_atom_site_label_2
    _geom_torsion_atom_site_label_3
    _geom_torsion_atom_site_label_4
    _geom_torsion_site_symmetry_1
    _geom_torsion_site_symmetry_2
    _geom_torsion_site_symmetry_3
    _geom_torsion_site_symmetry_4
    _geom_torsion
    _geom_torsion_publ_flag
    C6 C1 C2 C3 . . . . 0.9(4) ?
    C7 C1 C2 C3 . . . . -178.1(2) ?
    C6 C1 C2 Br2 . . . . -179.76(18) ?
    C7 C1 C2 Br2 . . . . 1.2(3) ?
    C1 C2 C3 C4 . . . . 0.2(4) ?
    Br2 C2 C3 C4 . . . . -179.11(18) ?
    C2 C3 C4 C5 . . . . -0.7(4) ?
    C2 C3 C4 C8 . . . . 179.8(2) ?
    C3 C4 C5 C6 . . . . 0.0(4) ?
    C8 C4 C5 C6 . . . . 179.5(2) ?
    C4 C5 C6 C1 . . . . 1.2(4) ?
    C4 C5 C6 Br6 . . . . -178.62(18) ?
    C2 C1 C6 C5 . . . . -1.6(4) ?
    C7 C1 C6 C5 . . . . 177.4(2) ?
    C2 C1 C6 Br6 . . . . 178.18(18) ?
    C7 C1 C6 Br6 . . . . -2.8(3) ?
    C5 C4 C8 O1 . . . . -169.5(3) ?
    C3 C4 C8 O1 . . . . 10.1(4) ?
    C5 C4 C8 O2 . . . . 10.4(3) ?
    C3 C4 C8 O2 . . . . -170.0(2) ?
    O1 C8 O2 C9 . . . . 0.0(4) ?
    C4 C8 O2 C9 . . . . -179.9(2) ?
loop_
    _geom_hbond_atom_site_label_D
    _geom_hbond_atom_site_label_H
    _geom_hbond_atom_site_label_A
    _geom_hbond_site_symmetry_A
    _geom_hbond_distance_DH
    _geom_hbond_distance_HA
    _geom_hbond_distance_DA
    _geom_hbond_angle_DHA
    C3 H3A Br6 4_676 0.95 2.97 3.878(3) 159.6
_shelx_hkl_file
;
   1   0   0  101.17    3.55
  -1   0   0   96.25    3.66
  -1   0   0  102.18    3.72
   1   0   0   89.54    3.94
  -2   0   0    0.78    0.24
  -2   0   0    1.26    0.24
   2   0   0    1.07    0.36
   2   0   0    1.30    0.21
  -3   0   0   31.27    1.50
  -3   0   0   29.30    1.42
   3   0   0   27.82    1.72
   4   0   0   66.57    3.44
  -4   0   0   66.52    2.97
  -4   0   0   69.65    3.10
   5   0   0   11.95    1.88
   0  -1   0   -0.08    0.01
   0  -1   0   -0.12    0.01
   0   1   0   -0.10    0.01
  -1  -1   0  146.32    5.39
   1  -1   0  148.33    5.20
   1  -1   0  139.20    5.71
  -1  -1   0  139.94    5.34
   1   1   0  146.97    5.14
   1   1   0  133.35    5.72
  -1   1   0  143.70    5.41
  -1   1   0  142.99    5.31
  -2  -1   0    0.39    0.20
  -2  -1   0    0.29    0.20
   2  -1   0    0.15    0.27
   2  -1   0    0.25    0.18
   2   1   0    0.18    0.31
  -2   1   0    0.47    0.22
   2   1   0    0.14    0.13
  -2   1   0    0.41    0.20
  -3  -1   0   18.66    1.15
  -3  -1   0   20.26    1.08
   3  -1   0   19.22    1.00
   3  -1   0   20.00    1.33
  -3   1   0   21.32    1.14
   3   1   0   20.17    1.41
  -3   1   0   20.49    1.10
  -4  -1   0    3.80    0.77
  -4  -1   0    3.14    0.60
   4  -1   0    3.53    0.96
   4   1   0    3.42    1.01
  -4   1   0    2.36    0.60
  -4   1   0    1.72    0.67
   5  -1   0    0.42    0.98
   5   1   0    0.34    1.09
   0  -2   0   75.67    2.66
   0   2   0   75.54    2.84
   0   2   0   61.48    2.73
   1  -2   0   30.99    1.21
  -1  -2   0   28.65    1.20
   1  -2   0   31.10    1.31
   1   2   0   28.76    1.34
  -1   2   0   29.27    1.17
  -1   2   0   26.20    1.22
   1   2   0   31.91    1.10
  -2  -2   0   78.13    3.19
   2  -2   0   80.52    3.45
  -2  -2   0   76.17    3.16
   2  -2   0   79.44    3.07
   2   2   0   84.19    2.97
   2   2   0   81.98    3.51
  -2   2   0   81.00    3.21
  -2   2   0   81.86    3.15
  -3  -2   0   17.77    1.11
   3  -2   0   17.79    0.96
  -3  -2   0   18.76    1.01
   3  -2   0   18.79    1.32
  -3   2   0   17.85    1.04
  -3   2   0   18.89    1.07
   3   2   0   18.38    1.32
   4  -2   0    1.73    0.90
  -4  -2   0    2.54    0.71
  -4  -2   0    2.13    0.57
  -4   2   0    3.13    0.62
   4   2   0    3.69    0.92
   5  -2   0    3.85    1.22
   5   2   0    2.14    1.13
   0  -3   0    0.11    0.07
   0  -3   0    0.07    0.07
   0   3   0    0.10    0.07
   0   3   0   -0.10    0.07
  -1  -3   0    7.29    0.41
   1  -3   0    6.41    0.41
   1  -3   0    6.56    0.41
  -1  -3   0    6.50    0.37
  -1   3   0    6.44    0.33
  -1   3   0    5.93    0.38
   1   3   0    6.24    0.46
  -2  -3   0    9.77    0.61
  -2  -3   0   10.51    0.70
   2  -3   0   12.44    0.67
   2   3   0   10.83    0.82
  -2   3   0   11.99    0.68
   2   3   0   11.28    0.49
  -2   3   0   11.12    0.61
  -3  -3   0   42.79    2.07
  -3  -3   0   47.56    2.01
   3  -3   0   46.78    1.94
   3  -3   0   44.77    2.27
   3   3   0   45.67    2.41
  -3   3   0   44.67    2.00
  -3   3   0   43.65    2.03
   4  -3   0   -0.54    0.71
  -4  -3   0    1.40    0.51
  -4  -3   0    1.52    0.62
  -4   3   0    0.65    0.51
   4   3   0   -0.33    0.71
   5  -3   0    3.21    1.22
   5   3   0    0.66    1.06
   0  -4   0  139.23    5.34
   0  -4   0  140.04    5.22
   0   4   0  142.25    5.69
   0   4   0  150.56    5.50
   1  -4   0    9.47    0.55
  -1  -4   0   10.58    0.44
   1  -4   0   10.42    0.59
  -1  -4   0    9.67    0.53
  -1  -4   0   10.02    0.57
  -1   4   0    9.79    0.56
  -1   4   0   10.35    0.46
   1   4   0    9.86    0.63
   2  -4   0   42.37    2.03
  -2  -4   0   44.37    1.91
   2  -4   0   44.51    1.85
  -2  -4   0   43.16    1.85
  -2   4   0   43.49    1.79
   2   4   0   47.26    1.65
  -2   4   0   40.78    1.88
   2   4   0   45.42    2.13
  -3  -4   0   -0.10    0.40
   3  -4   0    0.33    0.45
   3  -4   0    0.18    0.33
  -3  -4   0    0.11    0.31
   3   4   0    0.54    0.60
  -3   4   0   -0.13    0.31
  -3   4   0   -0.65    0.23
  -4  -4   0   11.02    1.25
   4  -4   0   14.46    1.47
  -4  -4   0   12.73    1.06
   4   4   0   13.05    1.56
  -4   4   0   13.18    1.07
   5  -4   0    0.72    1.11
  -5  -4   0    0.35    0.97
   0  -5   0   -0.12    0.14
   0  -5   0    0.04    0.14
   0   5   0    0.03    0.14
   0   5   0   -0.24    0.14
  -1  -5   0    3.14    0.23
   1  -5   0    2.74    0.37
  -1  -5   0    3.18    0.33
   1   5   0    3.12    0.39
  -1   5   0    2.21    0.29
  -1   5   0    3.43    0.23
   1   5   0    2.89    0.31
   2  -5   0    9.03    0.68
  -2  -5   0    9.59    0.42
  -2  -5   0    9.43    0.68
   2  -5   0    9.86    0.69
  -2  -5   0    8.94    0.60
  -2   5   0    9.21    0.54
  -2   5   0    8.54    0.62
   2   5   0   10.05    0.85
   3  -5   0    2.94    0.62
   3  -5   0    3.13    0.50
  -3  -5   0    2.81    0.61
  -3  -5   0    3.29    0.48
  -3   5   0    2.59    0.42
   3   5   0    2.71    0.69
  -3   5   0    2.51    0.50
  -4  -5   0   -0.32    0.65
   4  -5   0    0.18    0.66
  -4   5   0    0.22    0.53
   4   5   0   -0.25    0.87
  -5  -5   0    0.90    0.97
  -5   5   0    0.16    0.69
   0  -6   0    0.39    0.18
   0  -6   0    0.24    0.15
   0   6   0    0.32    0.16
   0   6   0    0.11    0.18
  -1  -6   0  135.19    5.09
  -1  -6   0  134.69    4.84
   1  -6   0  126.24    4.99
   1   6   0  127.52    5.42
  -1   6   0  130.82    5.30
   1   6   0  139.07    5.16
  -1   6   0  132.91    5.17
  -2  -6   0   83.12    3.47
  -2  -6   0   86.63    3.45
   2  -6   0   80.49    3.64
   2  -6   0   88.04    3.41
  -2  -6   0   86.47    3.13
  -2   6   0   83.66    3.48
   2   6   0   87.23    3.80
  -2   6   0   87.77    3.30
   3  -6   0   26.00    1.56
  -3  -6   0   24.46    1.28
   3  -6   0   25.14    1.35
  -3  -6   0   21.37    1.38
  -3   6   0   23.25    1.34
   3   6   0   27.62    1.70
   4  -6   0   -0.20    0.76
  -4  -6   0    0.52    0.71
   4   6   0    0.61    0.81
  -4   6   0    0.89    0.57
   0  -7   0   -0.17    0.17
   0  -7   0    0.02    0.18
   0   7   0   -0.27    0.14
   0   7   0   -0.03    0.19
  -1  -7   0   65.82    2.67
  -1  -7   0   67.75    2.50
   1  -7   0   63.05    2.65
   1  -7   0   66.57    2.54
  -1   7   0   61.63    2.71
  -1   7   0   69.14    2.73
   1   7   0   66.11    2.71
   1   7   0   62.89    2.85
   2  -7   0    4.46    0.57
  -2  -7   0    3.07    0.49
   2  -7   0    3.00    0.48
   2   7   0    3.77    0.63
  -2   7   0    3.55    0.36
  -2   7   0    4.20    0.53
  -3  -7   0   18.72    1.08
   3  -7   0   16.93    1.25
   3  -7   0   17.59    1.14
  -3  -7   0   16.74    1.26
  -3   7   0   16.38    1.08
   3   7   0   18.79    1.43
  -4  -7   0    0.05    0.70
   4  -7   0   -0.01    0.78
   4   7   0   -1.92    0.68
  -4   7   0   -0.01    0.54
   0  -8   0    9.78    0.63
   0  -8   0   10.44    0.65
   0   8   0    9.86    0.63
   0   8   0    9.56    0.68
  -1  -8   0  106.93    4.18
   1  -8   0  101.37    4.11
   1  -8   0  106.93    4.04
  -1  -8   0  103.98    3.97
   1   8   0  109.72    4.26
  -1   8   0  107.33    4.31
   1   8   0  104.25    4.47
  -1   8   0  106.27    4.27
  -2  -8   0  155.04    6.31
   2  -8   0  156.70    6.62
   2  -8   0  156.67    6.18
   2   8   0  167.31    6.33
  -2   8   0  158.07    6.38
  -2   8   0  169.88    6.10
   2   8   0  166.06    6.79
   3  -8   0   31.52    1.70
  -3  -8   0   33.32    1.84
  -3  -8   0   31.51    1.64
   3  -8   0   34.47    1.89
   3   8   0   31.48    2.03
  -3   8   0   35.04    1.75
   4  -8   0    5.82    1.14
  -4  -8   0    8.16    1.17
   4   8   0   10.23    1.42
  -4   8   0    6.84    0.99
   0  -9   0    0.19    0.22
   0  -9   0    0.30    0.25
   0   9   0   -0.07    0.19
   0   9   0    0.18    0.23
  -1  -9   0   31.34    1.48
   1  -9   0   32.51    1.35
   1  -9   0   30.17    1.49
  -1  -9   0   30.79    1.35
  -1   9   0   31.56    1.41
   1   9   0   31.15    1.50
  -1   9   0   31.35    1.52
   1   9   0   28.11    1.55
   2  -9   0    0.37    0.35
   2  -9   0    0.38    0.36
  -2  -9   0    0.53    0.41
   2   9   0    0.56    0.42
  -2   9   0    0.33    0.32
   2   9   0    0.33    0.35
   3  -9   0   16.54    1.21
   3  -9   0   15.21    1.27
  -3  -9   0   17.11    1.31
  -3   9   0   16.56    1.17
   3   9   0   15.11    1.36
  -4  -9   0    1.19    0.76
   4   9   0    0.73    0.87
  -4   9   0    0.98    0.64
   0 -10   0  248.06    9.87
   0 -10   0  259.10    9.68
   0  10   0  265.49   10.47
   0  10   0  275.96   10.14
  -1 -10   0   19.59    1.10
   1 -10   0   18.58    1.13
   1 -10   0   18.58    0.95
   1  10   0   18.86    1.15
  -1  10   0   19.75    1.14
  -1  10   0   18.77    0.98
   1  10   0   19.66    1.13
   2 -10   0    9.51    0.93
   2 -10   0    9.43    0.81
  -2 -10   0    9.86    0.90
   2  10   0    9.22    0.79
   2  10   0    8.59    0.95
  -2  10   0    9.65    0.87
  -3 -10   0    7.20    0.96
   3 -10   0    8.20    1.02
   3  10   0    7.11    0.84
   3  10   0    9.69    1.15
  -3  10   0    8.37    0.88
   4 -10   0   29.49    1.81
  -4 -10   0   28.70    2.03
   4  10   0   25.97    2.25
  -4  10   0   28.71    1.75
   0 -11   0    0.35    0.31
   0 -11   0    0.11    0.28
   0  11   0   -0.08    0.31
   0  11   0    0.46    0.30
  -1 -11   0   13.60    0.83
   1 -11   0   12.41    0.79
  -1 -11   0   13.48    0.93
   1 -11   0   13.45    0.99
   1  11   0   14.60    0.98
   1  11   0   12.79    0.94
  -1  11   0   13.25    0.92
  -1  11   0   13.86    0.80
  -2 -11   0    0.12    0.42
   2 -11   0    0.44    0.44
   2 -11   0   -0.08    0.39
   2  11   0    0.15    0.37
   2  11   0    0.11    0.44
  -2  11   0    0.36    0.41
   3 -11   0    8.20    1.08
  -3 -11   0    7.31    0.97
   3  11   0    7.43    0.86
  -3  11   0    7.54    0.99
   3  11   0    8.61    1.24
  -4 -11   0    0.55    0.84
   4 -11   0   -0.13    0.62
  -4  11   0    1.26    0.67
   4  11   0    0.94    0.92
   0 -12   0    9.18    0.75
   0 -12   0    8.35    0.75
   0  12   0    9.69    0.73
   0  12   0    8.35    0.75
  -1 -12   0    3.04    0.55
   1 -12   0    1.70    0.37
  -1 -12   0    3.71    0.49
   1 -12   0    1.58    0.49
   1  12   0    2.13    0.48
   1  12   0    3.75    0.56
  -1  12   0    2.51    0.39
  -1  12   0    2.45    0.49
   2 -12   0    8.12    0.93
  -2 -12   0    7.29    0.85
   2  12   0    8.60    0.84
   2  12   0    8.90    1.02
  -2  12   0    8.50    0.87
   3 -12   0    8.41    1.14
  -3 -12   0    3.75    0.82
  -3  12   0    7.91    0.96
   3  12   0    7.89    1.17
  -4 -12   0    2.08    0.90
   4 -12   0    3.14    0.90
   4  12   0    3.94    1.23
  -4  12   0    2.69    0.81
   0 -13   0   -0.11    0.37
   0 -13   0   -0.01    0.36
   0  13   0    0.29    0.33
   0  13   0    0.13    0.33
  -1 -13   0   20.90    1.17
   1 -13   0   20.10    1.29
  -1 -13   0   20.96    1.28
  -1  13   0   21.01    1.29
   1  13   0   19.69    1.28
   1  13   0   21.53    1.31
  -1  13   0   20.42    1.11
   2 -13   0    2.07    0.67
  -2 -13   0    0.76    0.60
  -2  13   0    1.59    0.60
   2  13   0    1.60    0.60
   2  13   0    1.22    0.49
  -3 -13   0   11.49    1.25
   3 -13   0   12.44    1.24
  -3  13   0   15.00    1.25
   3  13   0   12.49    1.39
  -4 -13   0    1.54    0.98
   4 -13   0   -0.04    0.77
   4  13   0    0.43    0.92
  -4  13   0   -1.08    0.66
   0 -14   0  129.59    5.27
   0 -14   0  129.57    5.36
   0  14   0  138.24    5.57
   0  14   0  136.67    5.50
  -1 -14   0   43.64    2.01
  -1 -14   0   44.48    2.15
   1 -14   0   41.84    2.17
   1  14   0   43.91    2.21
   1  14   0   42.10    2.16
  -1  14   0   44.60    2.21
  -2 -14   0   -0.36    0.49
   2 -14   0    0.57    0.57
   2  14   0    0.81    0.62
   2  14   0    0.16    0.44
  -2  14   0    0.68    0.57
  -3 -14   0    7.91    1.14
   3 -14   0    7.30    1.05
  -3  14   0    9.04    1.21
   3  14   0    9.60    1.39
  -4 -14   0   23.99    2.07
   4 -14   0   24.49    1.95
  -4  14   0   25.59    1.95
   4  14   0   24.37    2.29
   0 -15   0   -0.08    0.41
   0 -15   0    0.53    0.46
   0  15   0    0.00    0.38
   1 -15   0    1.12    0.61
  -1 -15   0    0.14    0.49
  -1 -15   0    0.86    0.41
   1  15   0    0.88    0.51
   1  15   0    1.11    0.51
  -1  15   0    1.92    0.56
  -2 -15   0    0.87    0.67
   2 -15   0    0.00    0.61
  -2  15   0    0.78    0.54
   2  15   0    0.66    0.54
   2  15   0    1.51    0.65
   3 -15   0    0.60    0.70
  -3 -15   0    2.90    0.85
  -3  15   0   -0.13    0.62
   3  15   0    1.37    0.86
   0 -16   0    2.98    0.64
   0 -16   0    1.89    0.61
   0  16   0    3.97    0.68
   1 -16   0   13.57    1.21
  -1 -16   0   13.35    1.20
   1  16   0   16.20    1.20
   1  16   0   15.31    1.16
  -1  16   0   13.56    1.14
   2 -16   0   38.80    2.33
  -2 -16   0   40.67    2.31
   2  16   0   46.45    2.27
  -2  16   0   38.42    2.30
   2  16   0   42.27    2.36
  -3 -16   0   13.79    1.44
   3 -16   0   12.71    1.56
   3  16   0   12.12    1.42
  -3  16   0   13.57    1.36
   0 -17   0   -0.24    0.53
   0  17   0    0.46    0.46
  -1 -17   0   40.90    2.28
   1 -17   0   44.78    2.36
  -1  17   0   46.34    2.32
   1  17   0   42.67    2.24
  -2 -17   0    1.29    0.75
   2 -17   0    0.40    0.71
   2  17   0    0.43    0.56
   2  17   0    0.91    0.64
  -2  17   0    0.07    0.61
  -3 -17   0    4.15    1.07
   3 -17   0    7.05    1.17
  -3  17   0    6.35    1.07
   3  17   0    4.70    1.07
   0 -18   0    1.01    0.58
   0  18   0    1.09    0.62
  -1 -18   0    0.88    0.69
   1 -18   0    2.12    0.69
  -1  18   0    1.06    0.58
   1  18   0   -0.33    0.48
   2 -18   0   32.48    2.16
  -2 -18   0   31.07    2.03
  -2  18   0   35.39    2.17
  -3 -18   0    0.74    0.96
   3 -18   0    0.21    0.91
   3  18   0    1.61    0.92
  -3  18   0    1.22    0.92
   0 -19   0    0.72    0.61
   0  19   0    1.00    0.60
   1 -19   0    1.10    0.68
  -1 -19   0    0.48    0.69
   1  19   0    0.63    0.59
  -1  19   0    0.39    0.65
  -2 -19   0   -1.21    0.76
   2 -19   0    0.80    0.87
  -2  19   0   -0.05    0.65
   0 -20   0    0.15    0.66
   0  20   0    0.26    0.54
  -1 -20   0    2.07    0.83
   1 -20   0    3.23    0.97
   1  20   0    3.10    0.71
  -1  20   0    2.94    0.81
  -2 -20   0   12.75    1.57
   2 -20   0   10.26    1.37
  -2  20   0   12.59    1.50
   0  21   0    0.45    0.69
   1 -21   0   13.64    1.56
   1  21   0   11.48    1.23
  -1  21   0   10.51    1.34
   2 -21   0    0.72    0.92
  -2 -21   0    1.06    0.97
  -2  21   0    1.73    0.83
   0 -22   0    4.72    1.05
   0  22   0    3.19    0.82
   1 -22   0    6.49    1.18
   1  22   0    4.33    0.89
  -1  22   0    6.41    1.06
   0  23   0    1.44    0.69
   1 -23   0    2.08    0.89
   5   0  -1   -0.49    0.93
  -4   0   1   -0.08    0.45
   4   0  -1    0.52    0.80
  -4   0   1    0.89    0.55
   3   0  -1    1.05    0.57
  -3   0   1    0.20    0.30
   3   0  -1    0.24    0.26
  -3   0   1    0.19    0.37
  -2   0   1    0.07    0.19
   2   0  -1    0.27    0.30
   2   0  -1    0.03    0.16
  -2   0   1   -0.11    0.17
  -1   0   1    0.10    0.10
   1   0  -1   -0.22    0.09
   1   0  -1    0.23    0.18
  -1   0   1   -0.12    0.11
   0   0  -1    0.00    0.01
   0   0  -1   -0.03    0.01
   0   0  -1   -0.04    0.01
   0   0  -1   -0.05    0.01
   1   0   1   -0.20    0.12
   1   0   1    0.16    0.09
  -1   0  -1    0.09    0.12
  -1   0  -1   -0.12    0.10
  -2   0  -1    0.13    0.20
  -2   0  -1    0.07    0.18
   2   0   1   -0.30    0.13
   2   0   1    0.50    0.33
   3   0   1   -0.40    0.45
  -3   0  -1    0.18    0.29
  -3   0  -1   -0.02    0.30
  -4   0  -1    0.06    0.57
   4   0   1    0.25    0.80
  -4   0  -1   -0.06    0.44
   5   0   1    0.14    1.09
   5  -1  -1    1.46    1.09
   5   1  -1    1.91    1.17
   4  -1  -1    4.36    1.03
  -4  -1   1    6.67    0.75
  -4  -1   1    4.07    0.77
  -4   1   1    6.37    0.85
   4   1  -1    5.21    1.00
  -4   1   1    6.22    0.77
   3  -1  -1   10.85    1.01
  -3  -1   1    9.64    0.83
   3  -1  -1   12.55    0.74
  -3  -1   1   10.75    0.74
   3   1  -1   13.16    1.10
  -3   1   1   11.24    0.77
  -3   1   1   11.45    0.81
  -2  -1   1   39.71    1.63
  -2  -1   1   39.54    1.68
   2  -1  -1   39.10    1.59
   2  -1  -1   37.51    1.85
  -2   1   1   40.18    1.66
   2   1  -1   38.82    1.89
   2   1  -1   39.66    1.54
  -2   1   1   38.44    1.64
  -1  -1   1   18.10    0.83
   1  -1  -1   21.38    0.93
  -1  -1   1   20.30    0.81
   1  -1  -1   19.64    0.82
   1   1  -1   18.64    0.95
  -1   1   1   19.90    0.83
  -1   1   1   19.75    0.83
   1   1  -1   19.77    0.78
   0  -1   1   23.04    0.81
   0  -1  -1   20.08    0.80
   0  -1  -1   24.44    0.86
   0   1  -1   19.73    0.83
   0   1   1   21.01    0.86
  -1  -1  -1    2.07    0.19
   1  -1   1    1.96    0.24
  -1  -1  -1    2.57    0.23
   1  -1   1    2.59    0.21
   1   1   1    2.37    0.14
   1   1   1    2.41    0.26
  -1   1  -1    2.25    0.20
  -1   1  -1    1.84    0.17
   2  -1   1  123.92    4.41
  -2  -1  -1  118.17    4.60
   2  -1   1  120.72    4.97
  -2  -1  -1  120.53    4.63
   2   1   1  122.51    4.35
  -2   1  -1  121.08    4.65
  -2   1  -1  106.07    4.54
   2   1   1  119.50    4.98
   3  -1   1   -0.16    0.50
  -3  -1  -1    0.38    0.34
  -3  -1  -1    0.86    0.38
  -3   1  -1    0.95    0.36
   3   1   1    1.02    0.52
  -3   1  -1    0.60    0.38
  -4  -1  -1    1.53    0.66
   4  -1   1    0.77    0.71
  -4  -1  -1    1.67    0.54
  -4   1  -1    1.96    0.53
   4   1   1    1.77    0.79
   5  -1   1    2.14    1.09
   5   1   1    3.06    1.28
   5  -2  -1   13.49    1.92
   5   2  -1   16.18    2.08
  -4  -2   1    2.43    0.69
   4  -2  -1    2.17    0.86
  -4   2   1    2.26    0.62
   4   2  -1    1.07    0.86
  -4   2   1    0.89    0.49
  -3  -2   1    2.79    0.40
   3  -2  -1    3.24    0.67
   3  -2  -1    2.49    0.41
  -3  -2   1    3.06    0.52
  -3   2   1    2.31    0.44
  -3   2   1    2.16    0.43
   3   2  -1    1.53    0.61
  -2  -2   1   71.17    2.78
  -2  -2   1   69.19    2.73
   2  -2  -1   68.00    3.00
   2  -2  -1   66.12    2.66
   2   2  -1   69.31    3.08
   2   2  -1   70.40    2.58
  -2   2   1   67.57    2.72
  -2   2   1   69.67    2.77
   1  -2  -1  942.66   33.31
  -1  -2   1 1000.00   34.66
   1  -2  -1  919.32   36.37
  -1  -2   1  884.29   34.16
   1   2  -1  872.99   36.43
  -1   2   1  927.91   34.14
   1   2  -1  969.83   33.23
  -1   2   1  926.08   34.69
   0  -2   1   45.50    1.63
   0  -2   1   43.50    1.62
   0  -2  -1   42.84    1.62
   0  -2  -1   44.16    1.69
   0   2   1   39.74    1.72
   0   2  -1   44.37    1.68
  -1  -2  -1   10.84    0.55
   1  -2   1   12.05    0.63
   1  -2   1   12.04    0.56
  -1  -2  -1   12.20    0.59
  -1   2  -1   11.20    0.50
   1   2   1   11.59    0.64
  -2  -2  -1   56.67    2.40
   2  -2   1   61.11    2.33
   2  -2   1   58.30    2.64
  -2  -2  -1   60.62    2.45
  -2   2  -1   63.50    2.46
  -2   2  -1   55.09    2.36
   2   2   1   63.00    2.20
   2   2   1   57.09    2.67
  -3  -2  -1   94.94    3.88
   3  -2   1   98.17    3.70
  -3  -2  -1   92.87    3.94
   3  -2   1   93.32    4.25
   3   2   1   98.96    4.33
  -3   2  -1   95.44    3.87
  -3   2  -1   99.22    3.94
  -4  -2  -1    6.49    0.83
   4  -2   1    6.40    1.03
  -4  -2  -1    6.99    1.02
   4   2   1    5.14    1.02
  -4   2  -1    5.73    0.83
   5  -2   1    0.28    1.09
   5   2   1   -1.86    0.85
  -5   2  -1    1.16    0.79
  -5  -3   1   -0.79    0.85
   5  -3  -1    0.64    1.11
   5   3  -1   -0.24    0.98
  -4  -3   1    0.90    0.64
   4  -3  -1    2.09    0.85
  -4   3   1    1.33    0.52
   4   3  -1    0.96    0.81
  -3  -3   1   12.45    0.91
  -3  -3   1   11.22    0.75
   3  -3  -1    9.52    1.02
   3  -3  -1   10.63    0.75
   3   3  -1    9.99    1.04
  -3   3   1   10.07    0.76
  -3   3   1   10.99    0.78
  -2  -3   1  102.13    4.32
   2  -3  -1  114.26    4.65
   2  -3  -1  113.58    4.22
  -2  -3   1  111.98    4.31
  -2   3   1  112.64    4.37
   2   3  -1  111.49    4.75
  -2   3   1  111.75    4.27
   2   3  -1  113.23    4.07
  -1  -3   1   10.73    0.50
   1  -3  -1   10.42    0.56
   1  -3  -1   10.28    0.56
  -1   3   1   10.94    0.55
  -1   3   1   10.26    0.49
   1   3  -1   10.85    0.67
   1   3  -1   11.21    0.45
   0  -3  -1    1.08    0.15
   0  -3   1    0.97    0.15
   0  -3  -1    1.09    0.17
   0   3   1    1.04    0.12
   0   3   1    0.73    0.17
   0   3  -1    0.45    0.14
   0   3  -1    0.99    0.14
  -1  -3  -1   16.45    0.72
   1  -3   1   13.90    0.68
  -1  -3  -1   12.80    0.65
   1  -3   1   12.34    0.69
   1   3   1   14.18    0.74
  -1   3  -1   14.63    0.58
  -2  -3  -1   37.59    1.66
   2  -3   1   38.74    1.64
   2  -3   1   38.32    1.85
  -2  -3  -1   40.21    1.74
   2   3   1   39.14    1.91
  -2   3  -1   38.58    1.70
   2   3   1   41.91    1.45
  -2   3  -1   37.37    1.61
  -3  -3  -1    9.27    0.67
  -3  -3  -1    7.50    0.75
   3   3   1    7.93    0.95
  -3   3  -1    8.30    0.69
  -3   3  -1    7.84    0.70
  -4  -3  -1    3.87    0.82
  -4  -3  -1    4.28    0.67
   4  -3   1    4.32    0.96
  -4   3  -1    2.39    0.57
   4   3   1    3.41    0.93
   5  -3   1   13.44    1.89
  -5   3  -1   10.60    1.23
   5  -4  -1   -0.74    1.06
  -5  -4   1    1.77    0.99
  -4  -4   1   26.01    1.67
   4  -4  -1   25.59    1.86
  -4   4   1   24.12    1.43
   4   4  -1   21.92    1.87
   3  -4  -1   52.77    2.25
  -3  -4   1   54.25    2.42
   3  -4  -1   56.43    2.64
  -3  -4   1   52.17    2.27
   3   4  -1   55.11    2.77
  -3   4   1   52.38    2.30
  -3   4   1   50.76    2.32
   2  -4  -1   86.78    3.19
  -2  -4   1   76.02    3.25
   2  -4  -1   81.43    3.49
  -2  -4   1   81.62    3.22
  -2   4   1   80.78    3.28
   2   4  -1   86.88    3.01
  -2   4   1   82.27    3.17
   2   4  -1   74.03    3.58
   1  -4  -1   39.55    1.63
  -1  -4   1   38.73    1.49
   1  -4  -1   40.80    1.69
  -1   4   1   40.56    1.67
   1   4  -1   39.46    1.81
  -1   4   1   40.08    1.56
   0  -4  -1  188.79    6.96
   0  -4   1  195.40    6.77
   0  -4  -1  192.08    6.78
   0   4  -1  190.73    7.41
   0   4   1  189.35    7.34
   0   4  -1  178.72    7.06
   0   4   1  166.25    7.10
  -1  -4  -1  205.35    7.12
   1  -4   1  195.97    7.27
  -1  -4  -1  195.13    7.53
  -1  -4  -1  194.91    7.45
  -1   4  -1  203.19    7.31
  -1   4  -1  196.82    7.88
  -1   4  -1  205.19    7.55
   1   4   1  187.66    7.92
  -2  -4  -1   19.73    1.04
  -2  -4  -1   20.39    0.74
   2  -4   1   19.91    1.13
   2  -4   1   18.86    0.99
  -2  -4  -1   19.11    0.97
   2   4   1   20.37    1.17
  -2   4  -1   19.31    0.90
  -2   4  -1   18.89    0.99
  -3  -4  -1    3.21    0.56
  -3  -4  -1    3.97    0.50
   3  -4   1    3.78    0.50
   3  -4   1    3.90    0.72
  -3   4  -1    3.56    0.47
   3   4   1    2.83    0.67
  -3   4  -1    3.06    0.49
  -4  -4  -1    8.37    1.15
  -4  -4  -1    9.31    0.90
   4  -4   1    8.48    1.21
  -4   4  -1    7.80    0.87
   4   4   1    8.20    1.23
   5  -4   1    9.70    1.51
  -5   4  -1   10.58    1.22
  -5  -5   1    0.72    0.85
  -4  -5   1   22.70    1.64
   4  -5  -1   24.65    1.83
   4   5  -1   23.41    2.00
  -4   5   1   24.38    1.47
  -3  -5   1    0.01    0.39
  -3  -5   1   -0.28    0.29
   3  -5  -1    0.07    0.47
   3  -5  -1    0.35    0.35
  -3   5   1   -0.08    0.36
  -3   5   1    0.12    0.31
   3   5  -1    0.63    0.64
  -2  -5   1    1.03    0.36
   2  -5  -1    1.38    0.35
   2  -5  -1    1.05    0.35
  -2  -5   1    1.96    0.30
  -2   5   1    1.59    0.26
   2   5  -1    1.82    0.47
  -2   5   1    1.76    0.32
   2   5  -1    1.74    0.23
  -1  -5   1   67.71    2.66
   1  -5  -1   67.61    2.76
   1  -5  -1   69.24    2.65
  -1  -5   1   68.09    2.50
  -1   5   1   66.92    2.73
  -1   5   1   68.75    2.59
   1   5  -1   67.36    2.68
   1   5  -1   63.34    2.90
   0  -5   1  206.43    7.22
   0  -5  -1  198.29    7.28
   0  -5   1  198.36    7.07
   0  -5  -1  207.81    7.10
   0   5  -1  169.71    7.72
   0   5  -1  186.80    7.39
   0   5   1  202.39    7.68
   0   5   1  182.14    7.44
   1  -5   1    9.11    0.59
  -1  -5  -1   10.82    0.60
  -1  -5  -1    9.47    0.45
  -1   5  -1   10.39    0.58
   1   5   1    9.16    0.62
  -1   5  -1    8.75    0.55
  -1   5  -1    9.44    0.42
  -2  -5  -1   19.56    0.99
   2  -5   1   20.23    1.04
   2  -5   1   19.35    1.12
  -2  -5  -1   20.24    1.07
  -2   5  -1   17.44    0.99
   2   5   1   19.10    1.17
  -2   5  -1   19.60    0.88
   3  -5   1   38.97    1.75
  -3  -5  -1   37.35    1.74
   3  -5   1   38.25    2.05
  -3  -5  -1   36.97    1.88
  -3   5  -1   35.19    1.78
   3   5   1   36.80    2.08
  -4  -5  -1   31.89    1.70
  -4  -5  -1   31.22    1.96
   4  -5   1   33.22    2.05
   4   5   1   29.85    2.11
  -4   5  -1   29.45    1.73
  -4  -6   1   13.74    1.37
   4  -6  -1   15.12    1.48
  -4   6   1   12.36    1.10
   4   6  -1   16.55    1.75
  -3  -6   1   31.64    1.71
   3  -6  -1   30.77    1.75
  -3  -6   1   31.68    1.53
   3  -6  -1   33.29    1.60
  -3   6   1   30.06    1.49
  -3   6   1   32.94    1.62
   3   6  -1   34.65    2.02
  -2  -6   1    7.25    0.57
   2  -6  -1    7.81    0.65
  -2  -6   1    8.11    0.64
   2  -6  -1    9.31    0.66
  -2  -6   1    8.25    0.43
   2   6  -1    7.44    0.77
  -2   6   1    7.86    0.52
  -2   6   1    8.30    0.64
   1  -6  -1    8.79    0.62
   1  -6  -1    8.69    0.49
  -1  -6   1    9.35    0.57
  -1  -6   1    9.19    0.46
   1  -6  -1    8.23    0.50
   1   6  -1    9.11    0.56
  -1   6   1    8.79    0.58
   1   6  -1   10.46    0.68
   0  -6  -1  100.31    3.64
   0  -6   1   99.56    3.66
   0  -6  -1   96.87    3.72
   0   6  -1   91.96    3.79
   0   6  -1   94.19    3.95
   0   6   1   96.96    3.89
   0   6   1   92.57    3.85
  -1  -6  -1  321.36   11.81
  -1  -6  -1  331.91   12.26
  -1   6  -1  328.19   12.43
   1   6   1  327.65   12.43
  -1   6  -1  330.49   12.96
  -1   6  -1  340.14   12.07
   1   6   1  315.71   13.02
   2  -6   1    4.31    0.57
  -2  -6  -1    4.94    0.47
   2  -6   1    4.04    0.51
  -2  -6  -1    5.20    0.58
  -2   6  -1    4.51    0.49
  -2   6  -1    4.74    0.36
   2   6   1    4.32    0.61
  -3  -6  -1    2.96    0.49
   3  -6   1    3.28    0.67
   3  -6   1    2.83    0.53
  -3  -6  -1    2.72    0.59
  -3   6  -1    2.84    0.55
   3   6   1    2.94    0.72
  -4  -6  -1    1.61    0.75
   4  -6   1    1.44    0.84
  -4  -6  -1    0.23    0.53
   4   6   1    0.56    0.84
  -4   6  -1    2.32    0.68
  -4  -7   1    1.96    0.83
   4  -7  -1    0.78    0.77
   4   7  -1    2.67    1.04
  -4   7   1    2.11    0.58
  -3  -7   1    0.67    0.39
   3  -7  -1   -0.13    0.48
  -3  -7   1    0.82    0.52
   3  -7  -1   -0.11    0.37
   3   7  -1    0.45    0.66
  -3   7   1    0.13    0.37
  -2  -7   1   16.12    0.96
  -2  -7   1   16.75    0.73
   2  -7  -1   15.11    0.98
   2  -7  -1   16.38    0.98
  -2   7   1   17.81    0.84
   2   7  -1   17.02    1.14
   2   7  -1   16.49    0.90
  -2   7   1   15.19    0.94
  -1  -7   1    5.14    0.38
  -1  -7   1    5.15    0.45
   1  -7  -1    4.47    0.51
   1  -7  -1    5.72    0.41
  -1   7   1    4.78    0.47
   1   7  -1    5.75    0.47
   1   7  -1    5.53    0.57
   0  -7   1    0.69    0.23
   0  -7  -1    1.07    0.25
   0  -7  -1    0.97    0.25
   0  -7   1    1.35    0.22
   0   7  -1    1.49    0.27
   0   7  -1    1.29    0.26
   0   7   1    1.26    0.30
   0   7   1    1.28    0.21
  -1  -7  -1    6.97    0.56
   1  -7   1    5.72    0.55
  -1  -7  -1    6.26    0.42
   1   7   1    5.94    0.53
  -1   7  -1    6.62    0.48
   1   7   1    5.48    0.54
  -1   7  -1    6.71    0.53
   2  -7   1    3.78    0.51
  -2  -7  -1    4.15    0.52
   2  -7   1    3.96    0.52
  -2  -7  -1    3.47    0.52
   2   7   1    3.41    0.58
  -2   7  -1    4.44    0.35
  -2   7  -1    4.21    0.49
   3  -7   1    0.33    0.58
   3  -7   1    0.54    0.42
  -3  -7  -1    0.66    0.41
  -3  -7  -1    0.75    0.55
   3   7   1    1.07    0.63
  -3   7  -1    0.79    0.43
  -4  -7  -1    0.85    0.76
   4  -7   1    2.57    0.90
   4   7   1    3.03    1.07
  -4   7  -1    1.06    0.57
   4  -8  -1    3.72    0.77
  -4  -8   1    1.55    0.75
  -4   8   1    4.57    0.78
   4   8  -1    3.08    1.13
   3  -8  -1   21.36    1.34
  -3  -8   1   23.17    1.26
  -3  -8   1   22.44    1.39
   3  -8  -1   23.16    1.46
   3   8  -1   23.44    1.71
  -3   8   1   21.72    1.34
   2  -8  -1    1.93    0.42
  -2  -8   1    1.53    0.41
  -2  -8   1    1.40    0.26
   2  -8  -1    1.11    0.39
   2   8  -1    2.69    0.57
  -2   8   1    2.15    0.30
  -2   8   1    1.84    0.42
   2   8  -1    3.63    0.46
  -1  -8   1   67.20    2.58
  -1  -8   1   68.14    2.72
   1  -8  -1   66.32    2.74
   1  -8  -1   66.18    2.65
   1   8  -1   68.51    2.99
   1   8  -1   64.92    2.77
  -1   8   1   64.05    2.82
  -1   8   1   68.82    2.75
   0  -8   1   62.90    2.41
   0  -8  -1   60.81    2.42
   0  -8  -1   56.75    2.46
   0  -8   1   60.54    2.41
   0   8   1   59.93    2.53
   0   8   1   61.21    2.59
   0   8  -1   56.95    2.59
   0   8  -1   60.87    2.54
  -1  -8  -1   48.11    1.94
   1  -8   1   50.12    1.91
  -1  -8  -1   46.96    2.10
   1  -8   1   48.41    2.09
   1   8   1   49.06    2.20
  -1   8  -1   46.98    2.12
  -1   8  -1   48.72    2.13
   1   8   1   49.92    2.14
   2  -8   1    0.81    0.39
   2  -8   1    0.60    0.38
  -2  -8  -1    0.68    0.39
   2   8   1    1.39    0.49
  -2   8  -1    0.33    0.29
   2   8   1    1.12    0.37
  -3  -8  -1   14.48    1.25
  -3  -8  -1   19.09    1.15
   3  -8   1   17.25    1.35
   3  -8   1   16.32    1.18
  -3   8  -1   17.74    1.18
   3   8   1   16.28    1.37
  -4  -8  -1   -0.17    0.74
   4  -8   1   -0.85    0.75
   4   8   1    0.62    0.87
  -4   8  -1    0.23    0.53
   4  -9  -1    9.35    1.14
  -4  -9   1    7.67    1.18
  -4   9   1    9.86    1.10
   4   9  -1   10.27    1.51
   3  -9  -1    0.52    0.51
  -3  -9   1    1.36    0.64
   3   9  -1    1.82    0.77
  -3   9   1    1.78    0.56
   2  -9  -1    7.08    0.64
   2  -9  -1    6.16    0.70
  -2  -9   1    5.82    0.72
   2   9  -1    6.53    0.62
   2   9  -1    7.83    0.88
  -2   9   1    5.91    0.65
  -2   9   1    7.21    0.51
  -1  -9   1   29.89    1.29
   1  -9  -1   27.40    1.31
   1  -9  -1   29.09    1.45
  -1  -9   1   30.21    1.39
  -1   9   1   29.62    1.31
   1   9  -1   29.71    1.56
  -1   9   1   28.94    1.47
   1   9  -1   30.81    1.45
   0  -9   1   36.35    1.63
   0  -9  -1   38.49    1.65
   0  -9   1   36.07    1.60
   0  -9  -1   36.81    1.68
   0   9   1   37.55    1.67
   0   9  -1   38.09    1.75
   0   9  -1   36.77    1.72
   0   9   1   37.53    1.78
   1  -9   1    0.76    0.32
  -1  -9  -1    0.89    0.25
  -1  -9  -1    1.00    0.36
   1  -9   1    1.25    0.22
  -1   9  -1    0.76    0.27
  -1   9  -1    1.25    0.33
   1   9   1    0.59    0.30
   1   9   1    1.40    0.33
   2  -9   1    2.69    0.51
   2  -9   1    3.97    0.61
  -2  -9  -1    2.07    0.52
   2   9   1    2.00    0.44
   2   9   1    3.30    0.61
  -2   9  -1    2.27    0.45
  -3  -9  -1    3.81    0.78
   3  -9   1    4.17    0.70
   3  -9   1    4.31    0.78
  -3   9  -1    4.31    0.72
   3   9   1    4.33    0.84
  -4  -9  -1   11.05    1.44
   4   9   1   11.58    1.50
  -4   9  -1   11.86    1.12
  -4 -10   1   19.30    1.68
   4 -10  -1   14.43    1.38
  -4  10   1   16.68    1.40
   4  10  -1   19.16    1.78
   3 -10  -1   44.29    2.16
  -3 -10   1   42.06    2.19
  -3  10   1   41.67    2.13
   3  10  -1   41.39    2.46
   2 -10  -1   17.48    1.19
  -2 -10   1   16.22    1.09
   2 -10  -1   16.95    1.05
  -2  10   1   15.59    1.10
   2  10  -1   19.18    1.33
  -2  10   1   20.11    0.94
   2  10  -1   17.49    1.07
  -1 -10   1   25.40    1.32
  -1 -10   1   25.71    1.22
   1 -10  -1   24.25    1.39
   1 -10  -1   26.95    1.26
   1  10  -1   27.67    1.48
  -1  10   1   26.74    1.22
  -1  10   1   25.97    1.40
   1  10  -1   28.52    1.39
   0 -10  -1   66.76    2.74
   0 -10   1   64.34    2.71
   0 -10  -1   63.93    2.78
   0  10  -1   71.08    2.94
   0  10   1   64.22    2.88
   0  10   1   69.51    2.85
   0  10  -1   66.27    2.84
   1 -10   1   86.18    3.12
   1 -10   1   78.26    3.26
  -1 -10  -1   77.93    3.30
  -1 -10  -1   79.35    3.12
  -1  10  -1   75.39    3.34
   1  10   1   77.97    3.46
  -1  10  -1   77.81    3.36
   1  10   1   81.64    3.38
   2 -10   1   19.85    1.25
  -2 -10  -1   19.01    1.23
   2 -10   1   19.99    1.23
  -2  10  -1   20.11    1.24
   2  10   1   22.91    1.24
   2  10   1   19.56    1.34
   3 -10   1   19.59    1.37
   3 -10   1   18.29    1.42
  -3 -10  -1   18.07    1.37
  -3  10  -1   19.25    1.27
   3  10   1   17.11    1.19
   3  10   1   19.56    1.50
  -4 -10  -1    3.30    1.04
  -4  10  -1    5.88    0.96
   4  10   1    3.52    1.14
   4 -11  -1    0.45    0.66
  -4 -11   1    1.27    0.80
   4  11  -1    0.71    0.95
  -4  11   1    0.21    0.70
  -3 -11   1    1.21    0.60
   3 -11  -1    1.22    0.61
   3  11  -1    1.07    0.77
  -3  11   1    0.84    0.53
   2 -11  -1   32.61    1.77
  -2 -11   1   31.94    1.72
   2  11  -1   34.48    1.93
  -2  11   1   31.74    1.73
   2  11  -1   33.98    1.67
   1 -11  -1    8.50    0.66
   1 -11  -1    7.47    0.82
  -1 -11   1    8.72    0.74
  -1 -11   1    9.15    0.65
   1  11  -1    8.23    0.80
  -1  11   1    6.65    0.71
   1  11  -1    8.47    0.73
  -1  11   1    8.97    0.55
   0 -11   1    3.16    0.50
   0 -11  -1    3.15    0.46
   0 -11   1    3.25    0.45
   0 -11  -1    2.50    0.45
   0  11   1    3.85    0.44
   0  11  -1    3.12    0.50
   0  11  -1    3.34    0.50
   0  11   1    3.19    0.50
   1 -11   1   11.36    0.69
  -1 -11  -1   11.88    0.87
   1 -11   1   12.08    0.89
  -1 -11  -1   11.84    0.79
   1  11   1   12.67    0.94
  -1  11  -1   11.53    0.87
   1  11   1   12.46    0.89
  -1  11  -1   11.98    0.79
   2 -11   1   75.13    3.34
  -2 -11  -1   75.58    3.37
   2 -11   1   76.55    3.44
   2  11   1   78.89    3.34
   2  11   1   79.84    3.56
  -2  11  -1   76.82    3.39
   3 -11   1    5.20    0.86
  -3 -11  -1    3.31    0.80
   3  11   1    3.02    0.89
  -3  11  -1    5.90    0.86
   3  11   1    3.79    0.66
   4 -11   1    0.19    0.71
  -4 -11  -1    0.35    0.86
  -4  11  -1    0.02    0.70
   4  11   1   -0.14    0.89
  -4 -12   1    5.65    1.14
   4 -12  -1    4.71    1.00
  -4  12   1    8.59    1.21
   4  12  -1    6.83    1.39
   3 -12  -1    0.94    0.64
  -3 -12   1    0.04    0.62
   3  12  -1    0.94    0.82
  -3  12   1    0.11    0.58
   2 -12  -1   50.59    2.47
  -2 -12   1   49.78    2.42
   2  12  -1   54.19    2.41
  -2  12   1   50.09    2.46
   2  12  -1   52.24    2.63
   1 -12  -1  179.86    7.06
   1 -12  -1  179.77    7.05
  -1 -12   1  181.71    7.11
  -1 -12   1  184.63    6.88
   1  12  -1  192.62    7.64
   1  12  -1  191.75    7.29
  -1  12   1  172.47    7.29
   0 -12   1   29.33    1.42
   0 -12   1   28.17    1.47
   0 -12  -1   30.02    1.49
   0 -12  -1   26.88    1.48
   0  12   1   27.55    1.40
   0  12   1   27.52    1.51
   0  12  -1   28.96    1.50
   0  12  -1   29.84    1.50
  -1 -12  -1    2.05    0.40
   1 -12   1    1.30    0.43
  -1 -12  -1    1.68    0.46
   1  12   1    1.84    0.47
  -1  12  -1    2.06    0.39
  -1  12  -1    1.57    0.45
   1  12   1    2.45    0.48
  -2 -12  -1   39.57    2.08
   2 -12   1   39.12    2.01
   2 -12   1   38.28    2.05
  -2  12  -1   38.87    2.04
   2  12   1   40.65    2.00
   2  12   1   40.05    2.14
  -3 -12  -1   83.08    3.91
   3 -12   1   84.97    3.79
   3  12   1   86.29    4.10
  -3  12  -1   89.07    3.87
   3  12   1   85.67    3.76
   4 -12   1    1.15    0.70
  -4 -12  -1    1.76    0.92
  -4  12  -1    0.67    0.70
   4  12   1    0.15    0.89
  -4 -13   1   -1.42    0.72
   4 -13  -1    0.79    0.75
   4  13  -1   -0.17    1.05
  -4  13   1    1.62    0.82
   3 -13  -1    2.60    0.76
  -3 -13   1    2.80    0.80
   3  13  -1    3.20    0.98
  -3  13   1    2.56    0.76
   2 -13  -1   15.93    1.26
  -2 -13   1   18.70    1.32
   2  13  -1   18.65    1.36
  -2  13   1   18.36    1.28
   2  13  -1   18.95    1.23
  -1 -13   1    0.51    0.33
   1 -13  -1   -0.32    0.32
  -1 -13   1    0.59    0.43
   1 -13  -1    0.03    0.40
  -1  13   1   -0.18    0.40
   1  13  -1   -0.26    0.35
   1  13  -1    0.32    0.38
   0 -13   1    0.52    0.44
   0 -13   1    0.10    0.35
   0 -13  -1    0.09    0.39
   0 -13  -1    0.59    0.41
   0  13   1    0.00    0.29
   0  13  -1    0.39    0.35
   0  13  -1    0.37    0.35
   0  13   1    0.13    0.35
  -1 -13  -1   23.07    1.37
  -1 -13  -1   23.46    1.26
   1 -13   1   21.45    1.38
   1  13   1   23.21    1.42
  -1  13  -1   22.65    1.40
   1  13   1   23.75    1.38
  -1  13  -1   23.49    1.24
   2 -13   1   31.56    1.88
  -2 -13  -1   33.93    1.88
   2  13   1   33.57    1.79
  -2  13  -1   30.14    1.81
   2  13   1   32.07    1.86
   3 -13   1    3.67    0.86
  -3 -13  -1    4.87    0.96
  -3  13  -1    4.14    0.84
   3  13   1    4.69    0.80
   3  13   1    6.50    1.09
  -4 -13  -1    0.23    0.86
   4 -13   1    1.23    0.77
  -4  13  -1    1.57    0.90
   4  13   1   -0.50    1.01
  -4 -14   1    4.00    1.16
   4 -14  -1    3.14    0.95
   4  14  -1    2.19    1.09
  -4  14   1    2.13    0.94
   3 -14  -1    6.66    1.05
  -3 -14   1    8.07    1.12
  -3  14   1    8.46    1.07
   3  14  -1    9.21    1.44
   2 -14  -1    5.36    0.89
  -2 -14   1    2.51    0.68
   2  14  -1    4.66    0.74
   2  14  -1    3.63    0.80
  -2  14   1    3.19    0.69
   1 -14  -1   -0.10    0.37
   1 -14  -1   -0.11    0.43
  -1 -14   1    0.51    0.39
  -1 -14   1   -0.04    0.44
   1  14  -1   -0.30    0.36
  -1  14   1   -0.56    0.37
   1  14  -1    0.40    0.44
   0 -14  -1    6.87    0.83
   0 -14  -1    6.89    0.83
   0 -14   1    6.55    0.78
   0 -14   1    7.58    0.83
   0  14  -1    8.70    0.76
   0  14   1    6.66    0.78
   0  14  -1    8.80    0.79
  -1 -14  -1    9.99    0.86
  -1 -14  -1    9.56    0.91
   1 -14   1    9.90    0.98
   1  14   1    8.79    0.86
  -1  14  -1    8.01    0.70
   1  14   1    8.51    0.87
  -1  14  -1    7.92    0.92
   2 -14   1   -0.19    0.58
  -2 -14  -1   -0.08    0.62
   2  14   1    0.12    0.51
   2  14   1   -0.22    0.54
  -2  14  -1    0.40    0.54
  -3 -14  -1    1.47    0.76
   3 -14   1    2.22    0.80
  -3  14  -1    1.96    0.72
   3  14   1    0.00    0.68
   4 -14   1    1.99    0.95
   4  14   1    2.22    1.04
  -4  14  -1    2.15    0.98
  -3 -15   1    1.89    0.88
   3 -15  -1    1.55    0.73
  -3  15   1    2.31    0.84
   3  15  -1    1.99    0.94
   2 -15  -1   13.55    1.35
  -2 -15   1   14.62    1.22
  -2  15   1   13.88    1.30
   2  15  -1   14.65    1.20
   2  15  -1   16.43    1.31
  -1 -15   1    2.53    0.63
   1 -15  -1    3.19    0.66
  -1 -15   1    4.26    0.63
   1  15  -1    2.68    0.64
   1  15  -1    1.65    0.53
  -1  15   1    3.34    0.65
   0 -15  -1   69.69    3.10
   0 -15   1   68.53    3.06
   0 -15   1   66.73    3.04
   0 -15  -1   66.10    3.11
   0  15  -1   75.62    3.16
   0  15   1   71.93    3.18
   0  15  -1   72.42    3.16
  -1 -15  -1    9.93    1.04
   1 -15   1    8.96    0.98
   1  15   1    8.71    0.92
   1  15   1    9.43    0.90
  -1  15  -1   10.25    1.02
   2 -15   1   19.74    1.54
  -2 -15  -1   16.78    1.44
   2  15   1   15.46    1.31
   2  15   1   18.23    1.35
  -2  15  -1   19.03    1.44
  -3 -15  -1    1.15    0.85
   3 -15   1    1.05    0.74
   3  15   1    1.12    0.86
  -3  15  -1    0.95    0.76
  -3 -16   1    1.19    0.88
   3 -16  -1    0.93    0.71
  -3  16   1    0.78    0.82
   3  16  -1    1.88    0.93
  -2 -16   1    9.14    1.18
   2 -16  -1    9.64    1.31
   2  16  -1   10.12    1.22
  -2  16   1   12.25    1.18
  -1 -16   1   22.92    1.51
   1 -16  -1   23.43    1.65
  -1 -16   1   24.05    1.43
   1  16  -1   25.89    1.50
   1  16  -1   23.11    1.48
  -1  16   1   25.92    1.57
   0 -16  -1    1.73    0.60
   0 -16  -1    1.33    0.56
   0 -16   1    1.47    0.57
   0  16   1    1.48    0.53
   0  16  -1    2.15    0.58
   1 -16   1   20.07    1.46
  -1 -16  -1   24.50    1.58
  -1  16  -1   22.16    1.47
   1  16   1   23.73    1.53
  -2 -16  -1    6.15    1.02
   2 -16   1    5.13    0.91
  -2  16  -1    4.98    0.86
   2  16   1    5.70    0.89
   2  16   1    5.27    0.83
   3 -16   1   14.13    1.62
  -3 -16  -1   16.69    1.71
  -3  16  -1   16.58    1.57
   3  16   1   13.73    1.58
   3 -17  -1    1.48    0.91
  -3 -17   1    1.51    0.94
   3  17  -1   -0.52    0.87
  -3  17   1    1.49    0.80
   2 -17  -1   -0.17    0.74
  -2 -17   1    0.80    0.71
   2  17  -1    1.12    0.62
  -2  17   1    0.77    0.68
   1 -17  -1    7.18    0.98
  -1 -17   1    7.88    1.03
  -1  17   1    7.21    1.02
   1  17  -1    7.91    0.94
   0 -17  -1    2.15    0.66
   0 -17   1    2.19    0.65
   0 -17  -1    1.92    0.65
   0  17   1    2.58    0.63
   0  17  -1    2.05    0.64
  -1 -17  -1   10.48    1.17
   1 -17   1    9.83    1.21
  -1  17  -1    8.73    1.00
   1  17   1    7.91    1.03
   2 -17   1    1.61    0.86
  -2 -17  -1    3.13    0.88
  -2  17  -1    2.24    0.78
   2  17   1    2.80    0.75
   3 -17   1    3.03    0.91
  -3 -17  -1    1.74    0.91
  -3  17  -1    3.70    0.99
   3  17   1    4.07    1.05
  -3 -18   1   24.62    2.06
   3 -18  -1   27.15    2.06
   3  18  -1   25.73    2.09
  -3  18   1   26.43    2.05
   2 -18  -1    4.43    1.04
  -2 -18   1    4.88    0.97
  -2  18   1    5.48    1.04
   2  18  -1    4.96    0.94
   1 -18  -1    2.17    0.81
  -1 -18   1    2.73    0.75
  -1  18   1    0.83    0.57
   1  18  -1    2.37    0.67
   0 -18  -1   14.78    1.33
   0 -18   1   16.23    1.32
   0  18   1   15.02    1.20
   0  18  -1   15.96    1.21
   1 -18   1   22.10    1.67
  -1 -18  -1   23.81    1.69
   1  18   1   23.10    1.59
  -1  18  -1   25.34    1.61
   2 -18   1   15.08    1.56
  -2 -18  -1   15.57    1.56
  -2  18  -1   13.58    1.43
   2  18   1   15.44    1.39
   3 -18   1    0.46    0.77
  -3 -18  -1    0.37    0.95
  -3  18  -1    0.79    0.92
  -2 -19   1   10.78    1.42
   2 -19  -1    9.80    1.32
  -2  19   1    9.73    1.24
  -1 -19   1    4.17    0.89
   1 -19  -1    5.11    0.92
   1  19  -1    6.27    0.89
  -1  19   1    4.37    0.87
   0 -19   1   36.35    2.07
   0 -19  -1   34.44    2.13
   0  19   1   35.79    2.05
   1 -19   1    2.59    0.88
  -1 -19  -1    2.05    0.83
   1  19   1    3.26    0.77
  -1  19  -1    3.45    0.77
   2 -19   1    1.20    0.83
  -2 -19  -1    0.49    0.81
  -2  19  -1    0.50    0.79
   2  19   1    0.31    0.67
   2 -20  -1   -0.17    0.73
  -2 -20   1   -0.63    0.84
  -2  20   1    0.45    0.70
   1 -20  -1    1.38    0.76
  -1  20   1    1.11    0.66
   1  20  -1    2.55    0.69
   0 -20  -1   16.03    1.48
   0 -20   1   12.59    1.36
   0  20   1   14.29    1.34
   0  20  -1   17.42    1.38
   1 -20   1   25.75    1.93
  -1 -20  -1   24.51    1.91
   1  20   1   27.01    1.76
   2 -20   1   10.05    1.42
  -2 -20  -1    8.38    1.30
  -2  20  -1   13.20    1.37
  -2 -21   1    0.71    0.89
   2 -21  -1    1.08    0.95
  -2  21   1    0.63    0.75
   1 -21  -1    1.51    0.79
  -1  21   1    2.12    0.74
   1  21  -1    1.93    0.74
   0 -21  -1    0.95    0.69
   0 -21   1    0.60    0.60
   0  21  -1    0.98    0.63
   0  21   1    1.53    0.74
   1 -21   1    3.10    0.86
  -1 -21  -1    3.06    1.03
   1  21   1    2.88    0.81
  -1  21  -1    3.42    0.89
   2 -21   1    3.20    0.96
  -2 -21  -1    5.00    1.10
  -2  21  -1    6.97    1.20
   1 -22  -1    6.17    1.11
  -1  22   1    6.11    1.10
   0 -22  -1   -0.11    0.76
   0 -22   1   -0.12    0.74
   0  22   1    0.70    0.73
   0  22  -1    0.33    0.65
   1 -22   1    8.77    1.29
   1  22   1    8.22    1.21
  -1  22  -1    9.26    1.29
   0 -23   1    6.08    1.17
   0  23   1    7.05    1.08
   5   0  -2   -0.21    0.96
  -4   0   2    0.94    0.55
   4   0  -2   -0.56    0.67
  -3   0   2   66.27    2.66
   3   0  -2   64.46    2.54
   3   0  -2   60.45    3.05
  -3   0   2   62.87    2.72
   2   0  -2  239.24    9.68
   2   0  -2  238.14    8.70
  -2   0   2  234.68    8.96
  -2   0   2  243.88    9.05
   1   0  -2   21.24    0.87
  -1   0   2   21.01    0.90
   1   0  -2   19.84    1.01
  -1   0   2   21.51    0.86
   0   0  -2   34.60    1.27
   0   0  -2   33.53    1.27
   0   0  -2   30.73    1.35
   1   0   2  310.98   12.11
  -1   0  -2  300.68   11.33
   1   0   2  307.83   11.01
  -2   0  -2  151.99    5.77
   2   0   2  140.59    6.21
   2   0   2  155.49    5.52
  -2   0  -2  155.56    5.85
  -3   0  -2    0.51    0.38
  -3   0  -2    0.34    0.37
   3   0   2    0.33    0.49
  -4   0  -2    4.05    0.67
   4   0   2    2.97    0.88
  -5   0  -2    4.27    0.90
   5   0   2    3.77    1.21
   5  -1  -2    0.17    1.06
   5   1  -2    0.78    1.13
   4  -1  -2   24.86    1.88
  -4  -1   2   24.12    1.54
  -4   1   2   24.36    1.52
  -4   1   2   22.13    1.35
   4   1  -2   24.52    1.85
   3  -1  -2   47.93    2.43
  -3  -1   2   48.35    2.04
   3  -1  -2   50.81    2.02
  -3  -1   2   46.67    2.12
  -3   1   2   47.94    2.13
  -3   1   2   46.45    2.05
   3   1  -2   45.35    1.92
   3   1  -2   46.96    2.49
   2  -1  -2   17.20    1.05
  -2  -1   2   18.29    0.83
  -2  -1   2   16.88    0.90
   2  -1  -2   18.95    0.87
   2   1  -2   18.38    1.12
  -2   1   2   17.06    0.84
  -2   1   2   17.22    0.88
   2   1  -2   18.06    0.81
  -1  -1   2   64.56    2.52
  -1  -1   2   68.30    2.49
   1  -1  -2   65.26    2.73
   1  -1  -2   66.86    2.47
  -1   1   2   65.33    2.53
   1   1  -2   64.25    2.43
  -1   1   2   65.90    2.52
   1   1  -2   63.91    2.77
   0  -1  -2    4.54    0.22
   0  -1   2    4.58    0.21
   0  -1  -2    4.54    0.23
   0  -1  -2    4.25    0.25
   0   1  -2    4.47    0.20
   0   1  -2    4.25    0.22
   0   1  -2    4.48    0.27
   1  -1   2  252.13   10.14
  -1  -1  -2  254.08    9.51
   1  -1   2  264.85    9.24
  -1  -1  -2  261.92    9.63
  -1   1  -2  246.50    9.45
   1   1   2  260.72    9.17
   1   1   2  250.98   10.14
   2  -1   2   11.63    0.62
  -2  -1  -2   12.16    0.72
  -2  -1  -2   12.03    0.69
   2  -1   2   11.69    0.83
   2   1   2   12.00    0.83
   2   1   2   11.81    0.53
  -2   1  -2   13.25    0.72
  -2   1  -2    9.81    0.64
  -3  -1  -2   14.31    0.98
  -3  -1  -2   16.00    0.95
   3  -1   2   14.50    1.14
   3   1   2   13.82    1.15
  -3   1  -2   15.90    0.94
  -3   1  -2   14.05    0.94
  -4  -1  -2   25.06    1.42
   4  -1   2   27.23    1.84
  -4  -1  -2   25.67    1.62
  -4   1  -2   22.79    1.46
   4   1   2   20.72    1.85
   5  -1   2   17.90    1.94
  -5   1  -2   19.36    1.50
   5  -2  -2    1.51    1.21
  -5  -2   2    1.89    0.95
   5   2  -2    1.72    1.08
  -4  -2   2    6.81    0.91
   4  -2  -2    6.33    1.06
   4   2  -2    7.33    1.25
  -4   2   2    6.12    0.76
  -4   2   2    4.11    0.75
  -3  -2   2   12.39    0.90
  -3  -2   2   11.32    0.73
   3  -2  -2   13.29    1.12
   3  -2  -2   10.19    0.78
  -3   2   2   10.92    0.83
  -3   2   2   11.83    0.77
   3   2  -2    9.66    1.05
  -2  -2   2    0.48    0.18
  -2  -2   2    0.06    0.22
   2  -2  -2    0.08    0.21
   2  -2  -2    0.59    0.33
   2   2  -2    0.47    0.35
  -2   2   2   -0.06    0.20
  -2   2   2    0.03    0.19
   2   2  -2   -0.04    0.15
   1  -2  -2  301.88   10.98
  -1  -2   2  303.58   11.24
   1  -2  -2  303.32   11.98
  -1  -2   2  311.52   11.35
  -1   2   2  299.11   11.22
  -1   2   2  305.96   11.41
   1   2  -2  297.19   12.06
   1   2  -2  307.10   10.91
   0  -2  -2   40.88    1.62
   0  -2   2   42.77    1.54
   0  -2  -2   39.57    1.53
   0  -2   2   40.19    1.53
   0   2   2   39.46    1.63
   0   2  -2   39.63    1.72
   0   2  -2   43.50    1.57
  -1  -2  -2    8.87    0.49
  -1  -2  -2    8.66    0.51
   1  -2   2    8.44    0.48
   1  -2   2    9.24    0.55
  -1   2  -2   10.43    0.43
   1   2   2    9.44    0.57
   2  -2   2    0.55    0.22
   2  -2   2    0.10    0.31
  -2  -2  -2    0.07    0.19
  -2  -2  -2    0.49    0.27
  -2   2  -2    0.42    0.26
  -2   2  -2    0.29    0.20
   2   2   2    0.03    0.29
   2   2   2    0.23    0.10
  -3  -2  -2    6.54    0.65
   3  -2   2    6.16    0.84
  -3  -2  -2    5.30    0.73
  -3   2  -2    5.68    0.61
  -3   2  -2    6.35    0.66
   3   2   2    4.82    0.78
  -4  -2  -2    3.90    0.85
   4  -2   2    4.21    0.95
  -4  -2  -2    5.07    0.73
  -4   2  -2    4.80    0.74
   4   2   2    5.10    1.01
   5  -2   2   -0.50    1.06
  -5   2  -2   -1.28    0.63
   5  -3  -2    2.33    1.23
  -5  -3   2    3.31    1.07
   5   3  -2    2.02    1.23
  -4  -3   2    0.22    0.60
   4  -3  -2   -0.03    0.67
  -4   3   2   -0.29    0.52
  -4   3   2    0.09    0.46
   4   3  -2   -0.35    0.74
   3  -3  -2    9.54    0.73
   3  -3  -2    9.83    1.00
  -3  -3   2    9.76    0.67
  -3  -3   2    7.24    0.80
  -3   3   2    9.78    0.71
  -3   3   2    8.73    0.72
   3   3  -2    8.01    1.01
  -2  -3   2  105.64    4.03
   2  -3  -2  102.37    3.97
   2  -3  -2  105.33    4.39
  -2  -3   2  103.17    4.08
  -2   3   2  102.65    4.02
   2   3  -2  102.01    3.84
  -2   3   2  103.26    4.09
   2   3  -2  112.41    4.53
  -1  -3   2  164.25    6.43
   1  -3  -2  164.72    6.26
   1  -3  -2  174.16    6.79
  -1  -3   2  179.04    6.41
   1   3  -2  168.20    6.92
   1   3  -2  175.62    6.18
  -1   3   2  172.01    6.51
  -1   3   2  169.36    6.37
   0  -3   2    0.53    0.11
   0  -3  -2    0.57    0.15
   0  -3  -2    0.57    0.12
   0   3   2    0.42    0.14
   0   3   2    0.63    0.08
   0   3  -2    0.62    0.17
   0   3  -2    0.48    0.09
  -1  -3  -2   23.37    1.05
   1  -3   2   22.06    1.00
  -1  -3  -2   23.06    1.02
  -1   3  -2   22.47    1.08
  -1   3  -2   23.37    1.02
   1   3   2   24.07    1.10
  -2  -3  -2   48.86    2.01
   2  -3   2   46.36    2.19
   2  -3   2   50.22    1.97
  -2  -3  -2   47.59    2.06
  -2   3  -2   50.24    2.04
   2   3   2   47.22    2.21
  -2   3  -2   42.49    1.90
  -3  -3  -2   47.00    2.24
   3  -3   2   48.01    2.42
  -3  -3  -2   50.95    2.16
   3  -3   2   49.62    2.03
  -3   3  -2   43.18    2.08
   3   3   2   43.52    2.40
  -3   3  -2   52.51    2.20
   4  -3   2    0.35    0.72
  -4  -3  -2   -0.36    0.47
  -4  -3  -2    0.69    0.62
  -4   3  -2   -0.24    0.50
   4   3   2    0.59    0.76
   5  -3   2   -0.90    1.03
  -5   3  -2    0.36    0.73
  -5  -4   2    2.05    1.02
   5  -4  -2    1.24    1.12
   5   4  -2    1.03    1.24
  -4  -4   2    2.61    0.77
   4  -4  -2    3.10    0.92
   4   4  -2    3.05    0.93
  -4   4   2    1.78    0.54
  -3  -4   2    5.44    0.51
  -3  -4   2    5.43    0.74
   3  -4  -2    4.26    0.62
   3  -4  -2    3.81    0.67
   3   4  -2    5.35    0.83
  -3   4   2    4.05    0.59
  -3   4   2    5.35    0.59
  -2  -4   2  163.80    6.41
   2  -4  -2  168.81    6.86
   2  -4  -2  171.29    6.28
  -2  -4   2  167.51    6.44
   2   4  -2  172.10    6.12
  -2   4   2  167.31    6.49
   2   4  -2  163.85    6.99
  -2   4   2  170.80    6.37
   1  -4  -2   39.08    1.63
   1  -4  -2   38.82    1.58
  -1  -4   2   39.60    1.58
   1   4  -2   34.05    1.80
  -1   4   2   37.00    1.62
  -1   4   2   38.51    1.54
   1   4  -2   41.33    1.48
   0  -4  -2  178.51    6.64
   0  -4   2  181.12    6.52
   0  -4   2  177.57    6.41
   0  -4  -2  174.68    6.42
   0   4  -2  163.43    7.05
   0   4  -2  172.45    6.67
   0   4   2  188.76    6.93
   0   4   2  173.63    6.76
   1  -4   2   12.83    0.67
  -1  -4  -2   12.22    0.70
  -1  -4  -2   12.74    0.49
  -1  -4  -2   12.49    0.66
  -1   4  -2   12.83    0.51
  -1   4  -2   12.76    0.70
   1   4   2   13.65    0.73
  -1   4  -2   12.55    0.65
   2  -4   2   63.98    2.76
  -2  -4  -2   63.43    2.53
   2  -4   2   65.65    2.50
  -2  -4  -2   64.39    2.61
  -2   4  -2   52.14    2.51
   2   4   2   63.57    2.78
  -2   4  -2   58.19    2.40
  -3  -4  -2   -0.04    0.44
  -3  -4  -2   -0.37    0.29
  -3   4  -2    0.37    0.34
   3   4   2   -0.10    0.49
  -4  -4  -2    9.95    0.92
   4  -4   2   11.66    1.31
  -4  -4  -2   13.71    1.31
   4   4   2   11.27    1.39
  -4   4  -2    9.78    1.03
  -5   4  -2    0.79    0.75
  -5  -5   2    2.07    1.00
  -4  -5   2    2.17    0.79
   4  -5  -2    3.66    0.94
   4   5  -2    3.23    0.97
  -4   5   2    2.70    0.61
   3  -5  -2   15.41    0.98
  -3  -5   2   12.00    0.97
   3  -5  -2   15.09    1.16
  -3  -5   2   15.65    0.88
  -3   5   2   15.17    0.91
  -3   5   2   13.01    0.92
   3   5  -2   15.30    1.36
   2  -5  -2    8.46    0.61
   2  -5  -2    7.41    0.64
  -2  -5   2    6.79    0.50
  -2  -5   2    7.94    0.61
  -2   5   2    7.41    0.56
   2   5  -2    8.92    0.80
  -2   5   2    7.71    0.54
   2   5  -2    8.03    0.44
   1  -5  -2   19.52    0.86
  -1  -5   2   18.18    0.79
  -1  -5   2   19.05    0.88
   1  -5  -2   18.30    0.92
   1   5  -2   18.27    0.85
  -1   5   2   19.41    0.84
   1   5  -2   18.12    1.05
  -1   5   2   18.81    0.94
   0  -5  -2   64.59    2.48
   0  -5   2   68.35    2.47
   0  -5   2   67.37    2.46
   0  -5  -2   63.54    2.58
   0   5  -2   60.88    2.74
   0   5   2   62.67    2.66
   0   5  -2   64.68    2.57
   0   5   2   65.40    2.61
   1  -5   2   15.02    0.78
  -1  -5  -2   14.39    0.59
  -1  -5  -2   12.41    0.77
  -1  -5  -2   14.22    0.77
  -1   5  -2   15.54    0.56
  -1   5  -2   12.81    0.72
  -1   5  -2   14.65    0.78
   1   5   2   14.29    0.79
   2  -5   2   20.06    1.13
  -2  -5  -2   20.63    1.02
  -2  -5  -2   20.57    1.13
   2  -5   2   20.86    1.06
  -2   5  -2   17.17    1.01
   2   5   2   21.81    1.19
  -2   5  -2   18.76    0.88
  -3  -5  -2    1.06    0.53
   3  -5   2    0.53    0.50
  -3  -5  -2    1.06    0.41
   3  -5   2    2.06    0.46
   3   5   2    1.78    0.62
  -3   5  -2    1.01    0.45
  -4  -5  -2   12.87    1.07
  -4  -5  -2   11.22    1.28
   4  -5   2    9.95    1.31
   4   5   2   12.11    1.57
  -4   5  -2   11.16    1.03
  -4  -6   2   14.20    1.33
   4  -6  -2   13.16    1.32
  -4   6   2   11.39    1.04
   4   6  -2   10.30    1.61
   3  -6  -2    1.68    0.57
  -3  -6   2    1.89    0.41
  -3  -6   2    1.44    0.50
   3  -6  -2    1.49    0.47
   3   6  -2    1.75    0.68
  -3   6   2    2.12    0.40
  -3   6   2    1.51    0.46
  -2  -6   2    0.80    0.19
   2  -6  -2    0.53    0.32
  -2  -6   2   -0.01    0.28
  -2  -6   2    0.67    0.25
   2  -6  -2    1.41    0.36
  -2   6   2    0.99    0.33
  -2   6   2    1.22    0.26
   2   6  -2    1.01    0.44
   1  -6  -2   83.34    3.27
  -1  -6   2   84.68    3.14
  -1  -6   2   88.88    3.30
   1  -6  -2   83.41    3.26
   1  -6  -2   86.34    3.40
   1   6  -2   76.52    3.61
   1   6  -2   87.55    3.34
  -1   6   2   81.94    3.41
   0  -6  -2  161.83    6.18
   0  -6   2  160.59    6.04
   0  -6   2  167.92    5.97
   0  -6  -2  167.10    5.99
   0   6  -2  164.08    6.23
   0   6   2  161.26    6.43
   0   6  -2  160.58    6.56
   0   6   2  153.01    6.31
  -1  -6  -2    0.30    0.23
  -1  -6  -2   -0.03    0.12
   1  -6   2    0.21    0.23
   1   6   2    0.41    0.22
   1   6   2    0.54    0.23
  -1   6  -2    0.15    0.06
  -1   6  -2    0.46    0.19
  -1   6  -2    0.00    0.18
   2  -6   2    4.80    0.57
   2  -6   2    4.32    0.55
  -2  -6  -2    4.16    0.57
  -2  -6  -2    4.76    0.53
   2   6   2    4.17    0.60
  -2   6  -2    3.72    0.47
  -2   6  -2    3.78    0.32
   3  -6   2    6.72    0.99
   3  -6   2    7.05    0.81
  -3  -6  -2    6.72    0.82
  -3  -6  -2    5.93    0.70
   3   6   2    5.92    0.88
  -3   6  -2    5.85    0.74
   4  -6   2   13.11    1.49
  -4  -6  -2    8.07    1.16
  -4  -6  -2   11.96    1.08
   4   6   2   13.36    1.49
  -4   6  -2   12.15    1.12
   4  -7  -2   -0.43    0.52
  -4  -7   2   -0.53    0.58
   4   7  -2    0.47    0.92
  -4   7   2    0.02    0.52
  -3  -7   2    8.17    0.91
   3  -7  -2    6.03    0.80
   3  -7  -2    6.82    0.88
   3   7  -2    8.34    1.05
  -3   7   2    7.39    0.71
  -3   7   2    7.48    0.66
  -2  -7   2  146.49    5.27
  -2  -7   2  138.61    5.60
   2  -7  -2  142.27    5.50
   2  -7  -2  140.89    5.89
  -2   7   2  150.92    5.49
   2   7  -2  142.49    6.10
  -2   7   2  144.99    5.69
   2   7  -2  142.66    5.59
   1  -7  -2  123.80    4.82
   1  -7  -2  125.47    5.03
   1  -7  -2  129.15    4.81
  -1  -7   2  128.54    4.65
  -1  -7   2  127.87    4.84
   1   7  -2  116.98    5.28
   1   7  -2  130.93    4.94
  -1   7   2  125.45    5.01
   0  -7  -2    4.02    0.46
   0  -7   2    4.69    0.40
   0  -7   2    3.83    0.32
   0  -7  -2    4.56    0.41
   0   7   2    3.66    0.47
   0   7  -2    4.32    0.41
   0   7   2    4.20    0.32
   0   7  -2    4.10    0.43
  -1  -7  -2    1.13    0.20
  -1  -7  -2    0.78    0.31
   1  -7   2    0.98    0.30
  -1   7  -2    0.88    0.13
  -1   7  -2    1.21    0.28
  -1   7  -2    0.80    0.25
   1   7   2    0.63    0.27
   1   7   2    1.24    0.32
   2  -7   2  155.46    6.02
  -2  -7  -2  164.11    6.22
  -2  -7  -2  163.95    6.21
   2  -7   2  160.11    6.52
  -2   7  -2  139.02    6.17
   2   7   2  163.76    6.58
  -3  -7  -2   89.79    3.77
   3  -7   2   83.32    3.90
  -3  -7  -2   87.35    3.62
   3  -7   2   87.12    3.54
  -3   7  -2   84.79    3.64
   3   7   2   80.78    3.95
  -4  -7  -2    6.28    1.12
   4  -7   2    9.64    1.40
  -4  -7  -2    6.95    0.96
  -4   7  -2    7.03    0.94
   4   7   2    7.61    1.22
   4  -8  -2   13.59    1.18
  -4  -8   2   11.67    1.26
   4   8  -2   12.69    1.56
  -4   8   2   10.93    1.11
   3  -8  -2    1.26    0.60
  -3  -8   2    1.60    0.60
   3  -8  -2    0.42    0.45
  -3   8   2    1.70    0.52
   3   8  -2    2.66    0.81
   2  -8  -2    4.78    0.66
   2  -8  -2    4.43    0.55
  -2  -8   2    4.70    0.40
  -2  -8   2    3.91    0.54
   2   8  -2    4.58    0.52
  -2   8   2    4.87    0.62
   2   8  -2    5.21    0.76
  -2   8   2    4.06    0.46
  -1  -8   2  108.45    4.12
   1  -8  -2  102.55    4.22
   1  -8  -2  108.89    4.12
  -1  -8   2  107.00    3.95
   1  -8  -2  103.15    4.09
   1   8  -2  102.49    4.20
  -1   8   2  102.72    4.27
   1   8  -2  107.93    4.52
   0  -8   2  192.65    7.07
   0  -8   2  193.45    7.17
   0  -8  -2  185.96    7.31
   0  -8  -2  189.89    7.11
   0   8   2  190.30    7.49
   0   8  -2  188.20    7.38
   0   8  -2  185.43    7.74
   0   8   2  202.81    7.62
   1  -8   2    0.40    0.12
   1  -8   2    0.31    0.27
  -1  -8  -2    0.14    0.28
  -1  -8  -2    0.18    0.19
  -1   8  -2    0.55    0.27
  -1   8  -2    0.23    0.24
   1   8   2    0.58    0.29
   1   8   2    0.09    0.24
   2  -8   2    1.57    0.43
   2  -8   2    1.19    0.44
  -2  -8  -2    1.45    0.43
   2   8   2    1.69    0.49
  -2   8  -2    0.96    0.38
  -3  -8  -2    9.69    0.91
   3  -8   2   10.13    0.99
  -3  -8  -2   10.97    1.12
   3  -8   2    9.62    1.11
  -3   8  -2    9.39    0.87
   3   8   2    9.69    1.21
  -4  -8  -2    8.18    1.03
   4  -8   2    6.86    1.12
  -4  -8  -2    7.80    1.17
  -4   8  -2    8.72    1.10
   4   8   2    7.55    1.26
   4  -9  -2    2.26    0.70
  -4  -9   2    1.37    0.84
  -4   9   2    0.90    0.65
   4   9  -2    2.11    0.98
  -3  -9   2   22.95    1.53
   3  -9  -2   24.97    1.48
   3   9  -2   23.80    1.72
  -3   9   2   26.10    1.49
   2  -9  -2    4.58    0.63
  -2  -9   2    4.02    0.42
   2  -9  -2    3.99    0.54
  -2  -9   2    3.72    0.55
  -2   9   2    4.66    0.48
   2   9  -2    4.69    0.52
  -2   9   2    4.25    0.59
   2   9  -2    4.66    0.73
   1  -9  -2   16.41    0.80
   1  -9  -2   14.62    0.95
  -1  -9   2   16.57    0.85
  -1  -9   2   17.86    0.93
   1  -9  -2   16.78    0.91
   1   9  -2   15.36    1.05
   1   9  -2   17.72    0.96
  -1   9   2   15.60    1.01
   0  -9  -2   57.17    2.30
   0  -9  -2   56.37    2.37
   0  -9   2   55.23    2.22
   0   9   2   59.49    2.33
   0   9   2   47.87    2.40
   0   9  -2   51.87    2.44
   0   9  -2   53.65    2.35
  -1  -9  -2  111.58    4.30
   1  -9   2  117.42    4.28
  -1  -9  -2  111.92    4.56
   1  -9   2  112.55    4.45
   1   9   2  111.83    4.61
  -1   9  -2  117.33    4.60
  -1   9  -2  115.41    4.73
   1   9   2  112.03    4.73
   2  -9   2    1.98    0.50
  -2  -9  -2    0.79    0.44
   2  -9   2    1.48    0.45
   2   9   2    1.37    0.51
  -2   9  -2    1.77    0.43
   2   9   2    1.16    0.38
   3  -9   2    5.66    0.77
  -3  -9  -2    4.88    0.79
  -3  -9  -2    4.95    0.70
   3  -9   2    6.40    0.95
  -3   9  -2    3.98    0.69
   3   9   2    5.49    0.90
  -4  -9  -2    9.82    1.31
   4  -9   2    9.82    1.38
   4   9   2    9.98    1.45
  -4   9  -2   11.76    1.10
  -4 -10   2    2.68    0.92
   4 -10  -2    3.69    0.79
   4  10  -2    2.20    1.03
  -4  10   2    3.06    0.74
   3 -10  -2   22.09    1.43
  -3 -10   2   18.89    1.36
   3  10  -2   22.63    1.67
  -3  10   2   20.15    1.32
  -2 -10   2   65.28    2.84
   2 -10  -2   63.01    2.82
  -2  10   2   68.86    2.68
  -2  10   2   66.22    2.93
   2  10  -2   63.05    3.15
   2  10  -2   65.43    2.81
  -1 -10   2   10.80    0.68
   1 -10  -2    9.58    0.72
   1 -10  -2    9.93    0.85
  -1 -10   2   11.58    0.73
  -1  10   2   11.30    0.58
  -1  10   2   11.19    0.84
   1  10  -2   12.19    0.92
   1  10  -2   11.79    0.79
   0 -10   2   10.34    0.70
   0 -10  -2   10.07    0.75
   0 -10  -2   10.19    0.74
   0 -10   2   10.71    0.66
   0  10   2   10.36    0.80
   0  10  -2   10.11    0.74
   0  10  -2    8.84    0.72
   0  10   2   10.83    0.62
   1 -10   2   46.79    1.88
   1 -10   2   45.75    2.12
  -1 -10  -2   48.22    2.18
  -1 -10  -2   47.28    1.99
  -1  10  -2   45.57    2.14
   1  10   2   46.08    2.17
   1  10   2   50.64    2.22
  -1  10  -2   47.66    2.16
   2 -10   2   65.69    2.94
  -2 -10  -2   64.04    2.98
   2 -10   2   65.15    3.06
   2  10   2   74.48    2.99
  -2  10  -2   66.18    2.96
   2  10   2   67.95    3.11
  -3 -10  -2    0.54    0.67
   3 -10   2    1.13    0.54
   3 -10   2    0.64    0.68
   3  10   2    1.10    0.54
   3  10   2    0.51    0.63
  -3  10  -2    0.50    0.51
  -4 -10  -2    1.79    0.88
  -4  10  -2    2.33    0.80
   4  10   2    3.50    1.06
   4 -11  -2    2.88    0.81
  -4 -11   2    2.84    1.00
   4  11  -2    2.23    1.05
  -4  11   2    2.79    0.75
  -3 -11   2    7.92    1.06
   3 -11  -2    5.66    0.84
  -3  11   2    5.64    0.83
   3  11  -2    8.55    1.17
  -2 -11   2    5.46    0.77
   2 -11  -2    4.43    0.68
   2  11  -2    5.95    0.69
  -2  11   2    5.74    0.79
   2  11  -2    4.65    0.78
  -2  11   2    5.36    0.56
   1 -11  -2    2.25    0.42
   1 -11  -2    2.31    0.49
  -1 -11   2    2.50    0.43
  -1 -11   2    1.61    0.36
  -1  11   2    1.80    0.48
   1  11  -2    2.21    0.52
   1  11  -2    2.51    0.43
   0 -11   2   16.68    1.00
   0 -11  -2   16.83    1.02
   0 -11   2   16.84    0.92
   0 -11  -2   15.11    1.04
   0  11   2   16.15    0.88
   0  11  -2   17.22    1.02
   0  11   2   16.71    1.10
  -1 -11  -2   17.73    1.00
   1 -11   2   18.35    1.12
  -1 -11  -2   16.54    1.12
  -1  11  -2   17.03    1.08
  -1  11  -2   17.02    1.04
   1  11   2   20.16    1.19
   1  11   2   19.21    1.10
   2 -11   2    0.18    0.41
  -2 -11  -2    0.42    0.53
   2 -11   2    1.17    0.50
   2  11   2   -0.17    0.43
   2  11   2   -0.06    0.42
  -2  11  -2   -0.19    0.39
  -3 -11  -2    4.08    0.80
   3 -11   2    5.27    0.88
   3 -11   2    4.23    0.90
  -3  11  -2    4.08    0.73
   3  11   2    6.06    1.03
   3  11   2    3.11    0.65
  -4 -11  -2    1.05    0.86
  -4  11  -2    3.29    0.86
   4  11   2    1.27    1.03
  -4 -12   2   -1.26    0.70
   4 -12  -2    0.20    0.67
  -4  12   2   -0.38    0.67
   4  12  -2    1.27    1.02
  -3 -12   2   -0.04    0.64
   3 -12  -2   -0.43    0.58
   3  12  -2    0.40    0.78
  -3  12   2   -0.22    0.52
   2 -12  -2    8.80    0.94
  -2 -12   2    8.48    0.84
   2  12  -2    9.32    1.01
   2  12  -2    8.39    0.83
  -2  12   2    9.08    0.95
   1 -12  -2    1.39    0.49
  -1 -12   2    1.94    0.41
   1 -12  -2    1.13    0.38
  -1 -12   2    1.78    0.42
  -1  12   2    2.19    0.50
   1  12  -2    0.99    0.47
   1  12  -2    2.07    0.46
   0 -12   2    0.75    0.33
   0 -12  -2    0.73    0.35
   0 -12  -2    0.36    0.41
   0 -12   2    0.98    0.37
   0  12  -2    0.89    0.40
   0  12   2    1.43    0.31
   0  12   2    1.26    0.43
   0  12  -2    0.73    0.35
  -1 -12  -2    2.65    0.46
   1 -12   2    3.15    0.60
  -1 -12  -2    1.81    0.56
   1  12   2    2.54    0.54
   1  12   2    2.61    0.48
  -1  12  -2    2.68    0.54
  -1  12  -2    2.61    0.48
   2 -12   2    0.38    0.45
  -2 -12  -2   -0.16    0.48
   2 -12   2   -0.48    0.45
   2  12   2   -0.29    0.43
   2  12   2    0.55    0.50
  -2  12  -2    0.59    0.44
  -3 -12  -2    1.17    0.76
   3 -12   2    0.67    0.71
   3  12   2    1.30    0.59
   3  12   2    1.94    0.83
  -3  12  -2    0.57    0.58
   4 -12   2    0.38    0.77
  -4 -12  -2    0.22    0.83
  -4  12  -2    0.47    0.68
   4  12   2    2.02    1.10
   4 -13  -2    3.47    0.97
  -4 -13   2    1.39    0.87
  -4  13   2    4.52    0.94
   4  13  -2    3.76    1.26
   3 -13  -2   18.35    1.55
  -3 -13   2   21.56    1.51
  -3  13   2   19.37    1.45
   3  13  -2   19.99    1.70
   2 -13  -2    1.63    0.64
  -2 -13   2    1.18    0.56
   2  13  -2    1.21    0.62
  -2  13   2    1.61    0.58
   2  13  -2    0.34    0.44
   1 -13  -2   17.86    1.15
   1 -13  -2   21.36    1.33
  -1 -13   2   21.08    1.13
  -1 -13   2   19.93    1.18
   1  13  -2   19.81    1.20
   1  13  -2   18.16    1.30
  -1  13   2   20.12    1.28
   0 -13  -2   38.79    1.94
   0 -13   2   33.59    1.81
   0 -13   2   37.25    1.77
   0 -13  -2   38.50    1.88
   0  13  -2   40.84    1.91
   0  13   2   38.94    1.97
   0  13  -2   40.38    1.94
   1 -13   2   84.45    3.67
  -1 -13  -2   88.05    3.56
  -1 -13  -2   92.91    3.81
   1  13   2   92.73    3.87
   1  13   2   85.90    3.83
  -1  13  -2   88.95    3.80
  -1  13  -2   83.38    3.79
   2 -13   2    0.34    0.48
  -2 -13  -2    2.20    0.65
   2  13   2    1.28    0.55
  -2  13  -2    0.36    0.47
   2  13   2    0.97    0.59
   3 -13   2   -0.29    0.68
  -3 -13  -2   -0.06    0.72
   3  13   2    0.45    0.75
  -3  13  -2    0.76    0.59
   3  13   2    0.28    0.56
  -4 -13  -2    1.88    0.99
   4 -13   2    2.83    0.88
  -4  13  -2    4.03    1.03
   4  13   2    5.35    1.17
   4 -14  -2   -0.11    0.84
  -4  14   2    0.11    0.73
   4  14  -2    0.66    1.10
  -3 -14   2   22.16    1.70
   3 -14  -2   22.85    1.70
   3  14  -2   22.48    1.82
  -3  14   2   24.44    1.73
  -2 -14   2   40.08    2.13
   2 -14  -2   39.56    2.15
  -2  14   2   41.40    2.24
   2  14  -2   44.62    2.38
   1 -14  -2    0.38    0.42
  -1 -14   2   -0.23    0.39
   1 -14  -2   -0.55    0.37
   1  14  -2   -0.25    0.34
   1  14  -2    0.43    0.41
  -1  14   2   -0.32    0.39
   0 -14   2   14.62    1.01
   0 -14  -2   17.69    1.21
   0 -14   2   13.59    1.03
   0 -14  -2   15.06    1.11
   0  14  -2   17.45    1.10
   0  14  -2   15.09    1.09
   0  14   2   15.76    1.11
  -1 -14  -2   41.17    2.13
   1 -14   2   44.69    2.15
  -1  14  -2   39.30    2.03
   1  14   2   42.02    2.11
  -1  14  -2   41.08    2.11
   1  14   2   46.73    2.23
   2 -14   2   64.23    3.17
  -2 -14  -2   65.96    3.24
  -2  14  -2   71.02    3.25
   2  14   2   70.49    3.19
   2  14   2   71.14    3.31
  -3 -14  -2   -0.07    0.69
   3 -14   2    0.00    0.70
  -3  14  -2    0.14    0.61
   3  14   2    0.51    0.60
   3  14   2    0.46    0.69
   4 -14   2    2.87    1.01
   4  14   2    1.43    0.97
   3 -15  -2    9.34    1.34
  -3 -15   2    8.99    1.20
   3  15  -2    8.29    1.31
  -3  15   2    9.00    1.27
   2 -15  -2    8.54    1.19
  -2 -15   2    7.92    1.04
   2  15  -2    8.85    1.16
  -2  15   2    8.48    1.11
  -1 -15   2    9.46    0.89
  -1 -15   2   11.89    1.00
   1 -15  -2   11.22    1.12
   1 -15  -2    9.16    0.94
   1  15  -2   10.61    1.05
   1  15  -2   11.10    0.93
  -1  15   2   11.91    1.04
   0 -15  -2   82.91    3.65
   0 -15   2   79.40    3.52
   0 -15  -2   80.20    3.55
   0  15  -2   88.95    3.71
   0  15  -2   83.27    3.64
   0  15   2   84.72    3.69
   1 -15   2   42.85    2.16
  -1 -15  -2   44.06    2.25
  -1  15  -2   38.39    2.16
   1  15   2   44.16    2.26
  -1  15  -2   44.53    2.19
   2 -15   2   15.62    1.42
  -2 -15  -2   15.95    1.36
   2  15   2   15.13    1.32
   2  15   2   18.35    1.37
  -2  15  -2   17.28    1.39
  -3 -15  -2    4.34    1.09
   3 -15   2    4.45    0.95
  -3  15  -2    3.41    0.84
   3  15   2    3.23    0.83
   3  15   2    3.65    0.93
  -3 -16   2    3.78    0.97
   3 -16  -2    2.80    0.96
   3  16  -2    3.19    1.01
  -3  16   2    4.03    0.99
  -2 -16   2    2.25    0.65
   2 -16  -2    2.30    0.78
  -2  16   2    1.06    0.69
   2  16  -2    0.94    0.70
  -1 -16   2   14.00    1.15
   1 -16  -2   14.83    1.32
  -1 -16   2   16.79    1.16
   1  16  -2   14.56    1.11
  -1  16   2   13.34    1.23
   1  16  -2   15.51    1.23
   0 -16  -2    9.98    1.06
   0 -16   2    9.09    1.00
   0 -16  -2    8.13    1.01
   0  16  -2   12.24    0.99
   0  16  -2   10.30    0.92
   0  16   2    8.71    1.00
  -1 -16  -2    7.38    1.07
   1 -16   2    4.86    0.80
  -1  16  -2    6.31    0.86
   1  16   2    5.18    0.86
   2 -16   2   -0.04    0.68
  -2 -16  -2   -0.44    0.70
   2  16   2    0.43    0.66
  -2  16  -2    0.13    0.65
   3 -16   2    8.06    1.18
  -3 -16  -2    5.52    1.12
  -3  16  -2    7.90    1.14
   3  16   2    7.17    1.18
   3 -17  -2   -0.78    0.79
  -3 -17   2    1.46    0.92
   3  17  -2    2.04    0.88
  -3  17   2    1.36    0.77
  -2 -17   2   15.50    1.37
   2 -17  -2    9.91    1.28
   2  17  -2   14.44    1.42
  -2  17   2   14.01    1.41
  -1 -17   2   50.04    2.40
   1 -17  -2   44.25    2.52
  -1 -17   2   48.64    2.47
   1  17  -2   53.64    2.45
  -1  17   2   51.01    2.55
   1  17  -2   49.69    2.56
   0 -17  -2    0.89    0.53
   0 -17  -2    0.95    0.65
   0 -17   2    0.12    0.53
   0  17   2    0.48    0.56
   0  17  -2   -0.73    0.45
  -1 -17  -2    0.05    0.66
   1 -17   2    0.11    0.61
   1  17   2   -0.85    0.49
  -1  17  -2   -0.01    0.53
  -2 -17  -2   12.25    1.43
   2 -17   2   10.20    1.29
  -2  17  -2   14.02    1.28
   2  17   2   11.63    1.28
   3 -17   2   21.20    1.90
  -3 -17  -2   22.53    1.99
  -3  17  -2   19.73    1.69
   3 -18  -2    0.73    0.89
  -3 -18   2    1.81    0.87
  -3  18   2    1.73    0.98
   3  18  -2    0.62    0.77
  -2 -18   2    1.99    0.84
   2 -18  -2    0.85    0.72
  -2  18   2    1.70    0.74
   2  18  -2    1.34    0.78
   1 -18  -2    5.87    0.92
  -1 -18   2    5.55    0.89
   1  18  -2    8.01    0.94
  -1  18   2    8.00    1.00
   0 -18  -2   12.40    1.29
   0 -18  -2   13.50    1.27
   0 -18   2   14.63    1.26
   0  18   2   16.12    1.24
   0  18  -2   15.85    1.25
   1 -18   2    0.55    0.58
  -1 -18  -2    1.37    0.79
   1  18   2    2.19    0.73
  -1  18  -2    2.05    0.65
   2 -18   2    2.32    0.82
  -2 -18  -2    3.36    1.01
  -2  18  -2    3.92    0.94
   2  18   2    2.15    0.80
   3 -18   2    2.17    0.94
  -3 -18  -2    1.02    1.01
  -3  18  -2   -0.22    0.75
   2 -19  -2    1.11    0.76
  -2 -19   2    0.44    0.79
  -2  19   2    0.33    0.67
   1 -19  -2    1.57    0.82
  -1  19   2    2.62    0.80
   1  19  -2    2.52    0.64
   0 -19  -2    0.88    0.65
   0 -19   2   -0.16    0.59
   0  19  -2    0.08    0.57
   0  19   2   -0.11    0.50
  -1 -19  -2    1.17    0.81
   1 -19   2    0.56    0.68
  -1  19  -2    1.06    0.61
   1  19   2    1.44    0.65
  -2 -19  -2    4.22    1.10
   2 -19   2    4.48    1.01
   2  19   2    4.13    0.89
  -2  19  -2    5.27    1.06
  -2 -20   2    1.34    0.86
   2 -20  -2    1.06    0.75
  -2  20   2   -0.03    0.70
   1 -20  -2    3.31    0.83
  -1  20   2    3.43    0.87
   0 -20   2   13.68    1.37
   0 -20  -2   13.93    1.42
   0  20   2   14.67    1.28
   0  20  -2   16.37    1.34
  -1 -20  -2    0.74    0.89
   1 -20   2    0.11    0.78
  -1  20  -2    0.99    0.65
   1  20   2   -0.22    0.58
  -2 -20  -2    0.50    0.84
   2 -20   2    0.60    0.77
  -2  20  -2    0.27    0.70
   2  20   2    0.55    0.74
  -2 -21   2    4.68    1.12
   2 -21  -2    4.49    1.14
  -2  21   2    6.16    1.13
   1 -21  -2   18.58    1.71
  -1  21   2   20.21    1.64
   0 -21   2   -0.31    0.69
   0 -21  -2   -0.34    0.62
   0  21  -2   -0.47    0.55
   0  21   2   -0.14    0.59
  -1 -21  -2    0.73    0.83
   1 -21   2   -0.08    0.59
  -1  21  -2    0.36    0.67
   1  21   2   -0.45    0.63
  -2 -21  -2   13.07    1.78
  -2  21  -2   13.83    1.59
   1 -22  -2    1.13    0.90
  -1  22   2    0.71    0.82
   0 -22   2    5.02    1.04
   0  22   2    8.33    1.11
   0  22  -2    9.17    1.20
   1 -22   2    4.01    0.95
  -1  22  -2    3.90    0.96
   1  22   2    3.23    0.85
   0 -23   2   13.35    1.55
   0  23   2   15.52    1.42
   0  23  -2   18.25    1.54
   5   0  -3    1.14    1.00
   4   0  -3    0.44    0.84
  -4   0   3    0.38    0.52
   3   0  -3   -0.13    0.48
  -3   0   3   -0.23    0.26
  -3   0   3   -0.38    0.34
   3   0  -3   -0.06    0.27
  -2   0   3    0.22    0.16
   2   0  -3   -0.18    0.19
  -2   0   3    0.03    0.22
   2   0  -3   -0.12    0.30
  -1   0   3   -0.08    0.08
   1   0  -3    0.07    0.19
   1   0  -3   -0.20    0.11
  -1   0   3   -0.07    0.15
   0   0  -3   -0.23    0.07
   0   0  -3   -0.01    0.08
   0   0  -3    0.05    0.10
   0   0  -3   -0.03    0.10
  -1   0  -3    0.09    0.13
   1   0   3    0.01    0.15
   1   0   3    0.04    0.09
  -1   0  -3    0.31    0.14
  -2   0  -3   -0.06    0.19
   2   0   3    0.02    0.32
  -2   0  -3   -0.04    0.24
   2   0   3    0.10    0.16
   3   0   3    0.17    0.51
  -3   0  -3   -0.88    0.31
  -3   0  -3    0.05    0.33
  -4   0  -3    0.26    0.52
   4   0   3   -0.05    0.82
  -5   0  -3   -0.22    0.60
  -5  -1   3    2.89    0.95
   5  -1  -3    4.85    1.23
   5   1  -3    3.63    1.27
  -4  -1   3   12.41    1.18
   4  -1  -3   11.97    1.51
  -4   1   3   13.48    1.15
   4   1  -3   14.33    1.61
  -3  -1   3    0.20    0.26
   3  -1  -3    0.03    0.29
   3  -1  -3    1.02    0.51
  -3  -1   3    0.50    0.42
   3   1  -3    0.30    0.53
  -3   1   3   -0.38    0.36
  -3   1   3    0.86    0.32
   3   1  -3    0.67    0.28
  -2  -1   3    2.47    0.35
   2  -1  -3    2.28    0.32
  -2  -1   3    2.41    0.27
   2  -1  -3    2.79    0.50
  -2   1   3    2.28    0.34
   2   1  -3    2.09    0.30
   2   1  -3    2.56    0.48
  -2   1   3    2.22    0.31
   1  -1  -3   10.58    0.53
  -1  -1   3   10.57    0.52
   1  -1  -3   10.13    0.61
  -1   1   3    9.90    0.51
  -1   1   3   10.39    0.48
   1   1  -3    9.87    0.66
   1   1  -3   10.02    0.48
   0  -1   3  119.78    4.51
   0  -1  -3  121.82    4.41
   0  -1  -3  124.36    4.61
   0  -1  -3  120.34    4.81
   0  -1  -3  120.03    4.56
   0   1  -3  114.38    4.85
   0   1  -3  124.80    4.41
   0   1  -3  126.29    4.57
   1  -1   3   24.99    1.15
  -1  -1  -3   22.31    1.06
   1  -1   3   26.04    1.00
  -1   1  -3   27.06    1.02
   1   1   3   22.93    0.93
   1   1   3   22.27    1.13
  -2  -1  -3    1.37    0.31
   2  -1   3    2.30    0.44
  -2  -1  -3    1.26    0.27
   2  -1   3    1.63    0.26
   2   1   3    1.66    0.40
  -2   1  -3    2.02    0.32
   2   1   3    1.63    0.19
  -2   1  -3    1.52    0.30
   3  -1   3   48.15    2.43
  -3  -1  -3   45.05    2.19
  -3  -1  -3   49.93    2.16
  -3   1  -3   45.93    2.15
   3   1   3   45.65    2.40
  -3   1  -3   50.21    2.16
  -4  -1  -3   19.89    1.32
   4  -1   3   17.11    1.59
  -4   1  -3   18.21    1.30
   4   1   3   21.29    1.66
  -5  -1  -3   -0.04    0.70
  -5   1  -3   -0.13    0.70
   5  -2  -3    0.66    1.10
  -5  -2   3   -1.02    0.84
   5   2  -3    0.72    1.04
   4  -2  -3   10.32    1.39
  -4  -2   3    7.08    0.96
   4   2  -3    8.20    1.30
  -4   2   3    9.77    1.02
  -3  -2   3   35.92    1.57
   3  -2  -3   35.25    2.00
   3  -2  -3   35.52    1.62
  -3  -2   3   33.43    1.69
  -3   2   3   34.89    1.61
   3   2  -3   35.14    1.50
  -3   2   3   39.47    1.71
   3   2  -3   34.87    2.04
  -2  -2   3   14.37    0.81
  -2  -2   3   14.56    0.67
   2  -2  -3   15.11    0.79
   2  -2  -3   14.63    0.94
   2   2  -3   12.43    0.96
   2   2  -3   12.89    0.67
  -2   2   3   14.20    0.76
  -2   2   3   13.98    0.73
   1  -2  -3  122.71    5.10
  -1  -2   3  128.18    4.78
  -1  -2   3  128.01    4.74
   1  -2  -3  130.13    4.69
  -1   2   3  128.55    4.84
  -1   2   3  126.02    4.77
   1   2  -3  125.44    4.63
   1   2  -3  123.92    5.22
   0  -2  -3  182.05    7.14
   0  -2   3  193.73    6.71
   0  -2  -3  184.16    6.81
   0  -2  -3  182.24    6.58
   0  -2   3  183.91    6.57
   0   2   3  164.79    6.88
   0   2  -3  194.03    6.82
   0   2  -3  169.14    7.23
   1  -2   3   76.14    2.89
  -1  -2  -3   78.24    3.02
  -1  -2  -3   72.69    3.01
   1   2   3   75.94    3.20
  -1   2  -3   81.25    3.02
  -1   2  -3   77.93    2.91
   1   2   3   78.38    2.79
  -1   2  -3   75.07    3.20
   2  -2   3   19.09    0.96
  -2  -2  -3   19.16    1.05
  -2  -2  -3   21.62    1.03
   2  -2   3   19.87    1.16
  -2   2  -3   20.99    1.04
   2   2   3   18.99    1.15
  -2   2  -3   20.08    0.97
   2   2   3   21.72    0.80
  -3  -2  -3   39.72    1.92
   3  -2   3   38.60    2.08
  -3  -2  -3   37.41    1.80
   3   2   3   39.27    2.09
  -3   2  -3   39.36    1.86
  -3   2  -3   38.45    1.81
  -4  -2  -3    5.59    0.91
   4  -2   3    5.67    1.09
  -4  -2  -3    4.53    0.69
  -4   2  -3    4.98    0.77
   4   2   3    4.13    0.98
  -5  -2  -3    7.01    1.04
  -5   2  -3    6.83    1.03
   5  -3  -3    6.95    1.36
  -5  -3   3   11.37    1.55
   5   3  -3   10.61    1.72
   4  -3  -3   20.14    1.75
  -4  -3   3   21.66    1.51
  -4   3   3   21.47    1.39
   4   3  -3   20.24    1.77
   3  -3  -3   23.26    1.24
  -3  -3   3   21.55    1.11
   3  -3  -3   22.93    1.51
  -3  -3   3   22.68    1.30
  -3   3   3   22.50    1.17
   3   3  -3   24.79    1.66
  -3   3   3   24.08    1.23
  -2  -3   3   61.61    2.34
   2  -3  -3   58.20    2.66
   2  -3  -3   60.16    2.39
  -2  -3   3   58.52    2.44
   2   3  -3   56.43    2.25
  -2   3   3   60.21    2.39
  -2   3   3   58.10    2.40
   2   3  -3   58.98    2.76
   1  -3  -3  147.12    5.92
  -1  -3   3  154.84    5.58
   1  -3  -3  148.06    5.47
   1   3  -3  149.99    6.09
  -1   3   3  142.26    5.56
   1   3  -3  145.12    5.39
  -1   3   3  149.58    5.68
   0  -3   3  195.24    7.34
   0  -3  -3  199.92    7.61
   0  -3   3  203.56    7.49
   0  -3  -3  198.89    7.35
   0   3  -3  217.35    7.63
   0   3   3  200.34    7.96
   0   3   3  206.55    7.73
  -1  -3  -3   63.57    2.69
   1  -3   3   67.19    2.59
  -1  -3  -3   71.43    2.44
  -1  -3  -3   60.96    2.68
  -1   3  -3   70.84    2.53
  -1   3  -3   72.32    2.69
   1   3   3   66.86    2.83
  -1   3  -3   65.76    2.86
  -2  -3  -3   44.28    1.89
  -2  -3  -3   41.52    1.80
   2  -3   3   41.12    1.99
   2  -3   3   42.43    1.75
  -2   3  -3   39.39    1.70
   2   3   3   40.91    1.97
  -2   3  -3   40.59    1.81
  -3  -3  -3   61.10    2.82
  -3  -3  -3   63.56    2.74
   3  -3   3   67.92    3.08
   3   3   3   58.18    3.01
  -3   3  -3   66.66    2.80
   4  -3   3   37.82    2.37
  -4  -3  -3   37.25    2.18
  -4  -3  -3   38.32    1.92
   4   3   3   33.36    2.26
  -4   3  -3   37.97    1.99
  -5  -4   3    2.63    1.03
   5   4  -3    0.06    1.05
  -4  -4   3    0.87    0.67
   4  -4  -3   -0.16    0.68
   4   4  -3   -0.09    0.79
  -4   4   3    0.78    0.50
  -4   4   3    0.67    0.55
  -3  -4   3    1.08    0.43
   3  -4  -3    0.53    0.38
   3  -4  -3   -0.73    0.47
  -3   4   3   -0.88    0.29
  -3   4   3    0.74    0.33
   3   4  -3    0.61    0.63
  -2  -4   3  120.62    4.73
  -2  -4   3  120.17    4.66
   2  -4  -3  124.33    5.07
   2  -4  -3  124.64    4.64
  -2   4   3  121.53    4.68
  -2   4   3  117.71    4.75
   2   4  -3  120.44    4.48
   2   4  -3  123.76    5.21
   1  -4  -3   45.94    1.85
   1  -4  -3   45.44    1.92
  -1  -4   3   48.32    1.85
   1   4  -3   44.48    2.11
  -1   4   3   46.09    1.92
   1   4  -3   45.43    1.75
  -1   4   3   43.98    1.83
   0  -4  -3   17.09    0.83
   0  -4  -3   17.61    0.75
   0  -4   3   16.04    0.74
   0   4   3   15.68    0.84
   0   4   3   18.34    0.72
   0   4  -3   15.88    0.73
  -1  -4  -3   10.07    0.38
  -1  -4  -3   10.08    0.58
   1  -4   3    8.65    0.55
  -1  -4  -3    9.41    0.62
   1   4   3    9.03    0.58
  -1   4  -3    6.73    0.50
  -1   4  -3    9.73    0.60
  -2  -4  -3    0.88    0.36
  -2  -4  -3    1.29    0.32
   2  -4   3    1.66    0.43
   2  -4   3    1.25    0.31
  -2   4  -3    1.30    0.31
  -2   4  -3    0.82    0.21
   2   4   3    1.03    0.36
  -3  -4  -3    1.49    0.46
  -3  -4  -3    1.56    0.56
   3   4   3    1.46    0.59
  -3   4  -3    2.01    0.47
   4  -4   3    2.21    0.94
  -4  -4  -3    3.03    0.63
   4   4   3    2.68    0.93
  -4   4  -3    2.46    0.64
  -4  -5   3    0.63    0.67
   4  -5  -3    3.14    0.88
  -4   5   3    1.96    0.58
   4   5  -3    0.08    0.88
   3  -5  -3  184.21    7.61
  -3  -5   3  182.55    7.09
   3  -5  -3  182.79    6.89
  -3   5   3  177.60    7.09
   3   5  -3  182.23    7.77
  -3   5   3  179.98    6.98
   2  -5  -3  113.89    4.60
   2  -5  -3  109.31    4.24
  -2  -5   3  103.14    4.24
  -2  -5   3  110.32    4.32
  -2   5   3  109.43    4.35
   2   5  -3  111.24    4.77
   2   5  -3  109.87    4.06
  -2   5   3  111.59    4.25
  -1  -5   3    1.21    0.23
   1  -5  -3    1.51    0.23
  -1  -5   3    1.42    0.19
   1  -5  -3    1.04    0.27
   1   5  -3    1.17    0.20
   1   5  -3    0.83    0.34
  -1   5   3    1.30    0.28
   0  -5   3   40.76    1.50
   0  -5  -3   41.01    1.67
   0  -5   3   39.43    1.54
   0  -5  -3   38.91    1.55
   0   5   3   40.16    1.58
   0   5  -3   37.80    1.57
   0   5  -3   32.09    1.73
   0   5   3   37.37    1.69
  -1  -5  -3  306.46   11.62
   1  -5   3  305.64   11.28
  -1  -5  -3  303.90   11.76
  -1  -5  -3  315.92   11.11
  -1   5  -3  309.31   11.73
   1   5   3  318.41   12.28
  -1   5  -3  308.29   12.30
   2  -5   3  138.19    5.86
   2  -5   3  139.38    5.34
  -2  -5  -3  141.47    5.52
  -2  -5  -3  140.54    5.55
  -2   5  -3  142.87    5.53
  -2   5  -3  140.24    5.28
   2   5   3  141.34    5.86
   3  -5   3    7.17    1.02
  -3  -5  -3    7.16    0.92
  -3  -5  -3    7.51    0.69
   3  -5   3    7.49    0.78
  -3   5  -3    7.41    0.79
   3   5   3    6.92    0.92
  -4  -5  -3   15.06    1.45
   4  -5   3   13.14    1.58
  -4  -5  -3   15.06    1.18
  -4   5  -3   14.31    1.14
   4   5   3   11.88    1.60
  -4  -6   3    0.85    0.65
   4  -6  -3    1.47    0.61
  -4   6   3    1.94    0.58
   4   6  -3    1.15    0.88
  -3  -6   3    7.17    0.86
   3  -6  -3    9.69    1.01
   3  -6  -3    8.11    0.81
  -3   6   3    7.17    0.73
   3   6  -3    9.18    1.08
  -3   6   3    8.17    0.72
  -2  -6   3   54.91    2.35
   2  -6  -3   53.92    2.32
   2  -6  -3   55.27    2.45
   2   6  -3   58.52    2.14
  -2   6   3   54.13    2.25
  -2   6   3   55.84    2.37
   2   6  -3   54.22    2.68
   2   6  -3   52.86    2.25
  -1  -6   3   42.23    1.66
   1  -6  -3   42.81    1.79
   1  -6  -3   41.21    1.76
   1  -6  -3   41.39    1.75
  -1  -6   3   45.58    1.76
   1   6  -3   39.38    2.01
  -1   6   3   43.03    1.88
   1   6  -3   42.57    1.77
   0  -6  -3   26.06    1.25
   0  -6   3   26.33    1.08
   0  -6   3   26.72    1.14
   0  -6  -3   26.40    1.15
   0   6   3   27.87    1.13
   0   6  -3   25.39    1.31
   0   6  -3   26.66    1.17
   0   6   3   26.31    1.30
  -1  -6  -3   11.66    0.52
  -1  -6  -3   10.74    0.76
   1  -6   3   13.24    0.73
   1   6   3   11.50    0.69
  -1   6  -3   10.93    0.65
  -1   6  -3   11.91    0.74
   1   6   3   10.68    0.69
   2  -6   3   14.34    0.90
  -2  -6  -3   13.27    0.85
  -2  -6  -3   13.98    0.95
   2  -6   3   14.15    1.01
  -2   6  -3   15.78    0.91
   2   6   3   14.12    0.97
  -3  -6  -3    4.25    0.62
   3  -6   3    4.80    0.79
   3  -6   3    4.84    0.66
  -3  -6  -3    6.87    0.92
   3   6   3    3.60    0.81
  -3   6  -3    5.04    0.66
  -4  -6  -3    2.11    0.84
   4  -6   3    1.30    0.82
  -4  -6  -3    0.80    0.60
   4   6   3    1.09    0.85
  -4   6  -3    1.97    0.64
  -4  -7   3    1.07    0.69
   4  -7  -3   -0.09    0.51
   4   7  -3   -0.87    0.87
  -4   7   3   -0.22    0.52
  -3  -7   3    1.03    0.55
   3  -7  -3    1.56    0.51
   3  -7  -3    1.11    0.56
  -3   7   3    0.99    0.40
   3   7  -3    0.65    0.69
  -3   7   3    1.28    0.47
   2  -7  -3    1.37    0.40
  -2  -7   3    1.58    0.41
   2  -7  -3    1.53    0.38
  -2  -7   3    0.94    0.21
   2   7  -3    1.84    0.57
   2   7  -3    0.86    0.27
  -2   7   3    1.12    0.38
  -2   7   3    0.64    0.26
   1  -7  -3    7.29    0.41
  -1  -7   3    7.51    0.47
   1  -7  -3    8.39    0.56
   1  -7  -3    6.54    0.59
  -1  -7   3    6.81    0.51
   1   7  -3    7.10    0.68
   1   7  -3    7.96    0.53
  -1   7   3    7.44    0.60
   0  -7   3   48.13    1.79
   0  -7  -3   42.51    1.85
   0  -7   3   46.36    1.84
   0  -7  -3   46.66    1.99
   0   7  -3   40.87    2.05
   0   7  -3   44.49    1.89
   0   7   3   46.53    1.89
   0   7   3   45.30    2.04
  -1  -7  -3   15.64    0.95
  -1  -7  -3   16.09    0.73
   1  -7   3   16.24    0.92
   1   7   3   16.37    0.91
  -1   7  -3   17.19    0.89
   1   7   3   17.90    0.96
  -1   7  -3   16.60    0.94
  -2  -7  -3    1.42    0.45
   2  -7   3    1.45    0.39
   2  -7   3    1.46    0.47
  -2  -7  -3    1.85    0.40
   2   7   3    1.35    0.43
  -2   7  -3    1.58    0.41
   3  -7   3    0.55    0.57
  -3  -7  -3    1.18    0.47
  -3  -7  -3    0.62    0.53
   3  -7   3    0.00    0.48
   3   7   3    1.00    0.67
  -3   7  -3    0.96    0.45
  -4  -7  -3    2.23    0.69
  -4  -7  -3    2.29    0.81
   4  -7   3    1.43    0.91
   4   7   3    2.05    1.05
  -4   7  -3    0.95    0.66
   4  -8  -3    1.10    0.59
  -4  -8   3    1.17    0.73
  -4   8   3    1.18    0.62
   4   8  -3    1.72    0.93
  -3  -8   3    3.35    0.69
   3  -8  -3    1.67    0.52
   3   8  -3    2.17    0.74
  -3   8   3    3.00    0.50
  -3   8   3    2.03    0.50
   2  -8  -3   21.81    1.26
   2  -8  -3   23.34    1.25
  -2  -8   3   26.56    1.27
  -2  -8   3   23.77    1.07
   2   8  -3   24.81    1.18
  -2   8   3   22.00    1.26
  -2   8   3   24.11    1.17
   2   8  -3   25.92    1.58
  -1  -8   3   41.25    1.73
  -1  -8   3   38.60    1.63
   1  -8  -3   40.93    1.79
   1  -8  -3   41.43    1.66
   1  -8  -3   38.30    1.74
  -1   8   3   36.06    1.83
   1   8  -3   42.97    2.05
   1   8  -3   41.58    1.77
   0  -8  -3   66.65    2.66
   0  -8   3   66.13    2.59
   0  -8  -3   69.82    2.81
   0  -8   3   68.84    2.64
   0   8  -3   64.93    2.73
   0   8   3   68.67    2.89
   0   8   3   67.68    2.74
   0   8  -3   60.76    2.91
   1  -8   3   33.56    1.44
  -1  -8  -3   27.90    1.21
  -1  -8  -3   27.47    1.44
  -1   8  -3   28.32    1.44
  -1   8  -3   30.49    1.40
   1   8   3   27.61    1.40
   1   8   3   27.70    1.42
   2  -8   3   22.65    1.31
  -2  -8  -3   26.62    1.41
   2  -8   3   22.88    1.40
   2   8   3   24.03    1.41
  -2   8  -3   23.30    1.27
   3  -8   3   20.48    1.46
  -3  -8  -3   18.87    1.38
  -3  -8  -3   20.76    1.29
   3  -8   3   20.98    1.35
  -3   8  -3   17.74    1.22
   3   8   3   19.15    1.52
  -4  -8  -3    8.96    1.09
   4  -8   3    8.17    1.31
  -4  -8  -3    6.76    1.18
   4   8   3    6.07    1.16
  -4   8  -3    8.94    1.14
   4  -9  -3    2.33    0.71
  -4  -9   3    2.15    0.79
  -4   9   3    1.69    0.67
   4   9  -3    2.22    1.06
   3  -9  -3   37.91    1.96
  -3  -9   3   38.68    2.01
   3   9  -3   37.26    2.30
  -3   9   3   38.91    1.93
  -2  -9   3   37.21    1.77
  -2  -9   3   35.61    1.53
   2  -9  -3   35.29    1.76
  -2   9   3   37.23    1.64
   2   9  -3   37.42    1.69
   2   9  -3   38.50    2.09
  -2   9   3   36.67    1.81
  -1  -9   3    0.74    0.25
   1  -9  -3    1.07    0.33
  -1  -9   3    1.17    0.30
   1  -9  -3    1.40    0.19
   1  -9  -3    0.67    0.32
   1   9  -3    1.06    0.41
   1   9  -3    1.56    0.32
  -1   9   3    1.42    0.36
   0  -9  -3    0.87    0.30
   0  -9   3    0.65    0.25
   0  -9   3    0.83    0.22
   0  -9  -3    0.36    0.30
   0   9   3    0.83    0.37
   0   9  -3    0.77    0.26
   0   9  -3    0.24    0.27
   0   9   3    1.00    0.21
  -1  -9  -3  138.21    5.02
   1  -9   3  129.87    4.99
  -1  -9  -3  136.24    5.36
  -1   9  -3  137.68    5.58
  -1   9  -3  126.27    5.32
   1   9   3  134.51    5.53
   1   9   3  140.24    5.41
   2  -9   3   81.92    3.73
  -2  -9  -3   82.56    3.62
   2  -9   3   83.63    3.48
   2   9   3   86.03    3.76
   2   9   3   84.00    3.54
  -2   9  -3   84.52    3.56
  -3  -9  -3    0.34    0.52
   3  -9   3    0.61    0.67
   3  -9   3   -0.42    0.52
  -3  -9  -3    0.94    0.60
   3   9   3   -0.84    0.63
  -3   9  -3   -0.31    0.45
   4  -9   3   -0.75    0.86
  -4  -9  -3    0.12    0.61
  -4  -9  -3    1.30    0.81
   4   9   3   -0.29    0.92
  -4   9  -3    0.33    0.61
   4 -10  -3    0.84    0.63
  -4 -10   3   -0.27    0.68
   4  10  -3   -0.72    0.86
  -4  10   3    0.14    0.62
   3 -10  -3    3.21    0.73
  -3 -10   3    3.29    0.73
  -3  10   3    3.10    0.67
   3  10  -3    3.05    0.93
   2 -10  -3   12.19    0.99
  -2 -10   3   10.05    0.85
  -2 -10   3   12.59    0.74
   2  10  -3   10.25    1.12
  -2  10   3   14.11    1.01
  -2  10   3   11.81    0.79
   1 -10  -3   17.42    1.04
   1 -10  -3   19.98    1.15
  -1 -10   3   18.55    0.97
  -1 -10   3   18.39    1.01
  -1  10   3   18.01    1.13
   1  10  -3   21.43    1.29
   1  10  -3   19.62    1.05
   0 -10   3    8.33    0.64
   0 -10  -3    7.71    0.71
   0 -10  -3    9.01    0.69
   0 -10   3    8.61    0.56
   0  10  -3    8.32    0.66
   0  10  -3    9.99    0.77
   0  10   3    7.87    0.73
   0  10   3    7.93    0.52
  -1 -10  -3    9.74    0.82
   1 -10   3   10.45    0.81
  -1 -10  -3   10.18    0.67
  -1  10  -3   10.68    0.79
   1  10   3    9.77    0.72
   1  10   3    8.71    0.77
  -1  10  -3   10.65    0.80
   2 -10   3    5.91    0.80
  -2 -10  -3    6.60    0.91
   2  10   3    6.87    0.77
   2  10   3    7.45    0.86
  -2  10  -3    6.79    0.71
  -3 -10  -3    0.10    0.56
   3 -10   3    0.89    0.53
   3 -10   3    0.55    0.68
   3  10   3   -0.40    0.65
   3  10   3   -0.16    0.49
  -3  10  -3    0.33    0.57
   4 -10   3    0.10    0.97
  -4 -10  -3    0.96    0.93
   4  10   3    1.08    1.02
  -4  10  -3    0.10    0.69
  -4 -11   3   19.69    1.62
   4 -11  -3   17.25    1.55
   4  11  -3   22.60    2.15
  -4  11   3   15.80    1.46
  -3 -11   3    4.38    0.83
   3 -11  -3    5.61    0.87
   3  11  -3    5.02    1.00
  -3  11   3    5.75    0.81
  -2 -11   3    4.21    0.63
   2 -11  -3    4.65    0.69
  -2  11   3    5.68    0.61
  -2  11   3    5.18    0.72
   2  11  -3    6.92    0.92
  -1 -11   3   97.62    3.76
  -1 -11   3   92.45    3.63
   1 -11  -3   94.12    3.81
   1 -11  -3   92.86    3.81
   1  11  -3   97.68    3.83
   1  11  -3   85.31    4.11
  -1  11   3   90.81    3.94
   0 -11   3  180.21    6.74
   0 -11  -3  173.08    6.99
   0 -11  -3  179.56    6.77
   0 -11   3  172.24    6.77
   0  11   3  176.86    7.13
   0  11  -3  189.35    7.38
   0  11  -3  173.01    6.99
   0  11   3  182.52    7.13
  -1 -11  -3   14.04    1.01
   1 -11   3   13.68    0.96
  -1 -11  -3   14.37    0.83
   1  11   3   13.85    0.89
  -1  11  -3   12.58    0.92
  -1  11  -3   13.79    0.97
   1  11   3   12.22    0.95
  -2 -11  -3   11.77    1.13
   2 -11   3   12.39    1.02
  -2  11  -3   10.90    0.98
   2  11   3   12.98    1.03
   2  11   3   13.38    1.02
  -3 -11  -3   29.15    1.85
   3 -11   3   28.45    1.90
   3 -11   3   26.70    1.77
  -3  11  -3   27.58    1.72
   3  11   3   28.18    1.66
   3  11   3   29.00    1.93
  -4 -11  -3   20.17    1.92
   4  11   3   19.79    1.86
   4  11   3   20.57    1.63
  -4  11  -3   21.21    1.65
  -4 -12   3   11.90    1.41
   4 -12  -3   14.04    1.49
   4  12  -3   17.08    1.99
  -4  12   3   12.87    1.29
   3 -12  -3   10.98    1.25
  -3 -12   3   12.18    1.25
   3  12  -3   12.46    1.53
  -3  12   3   13.15    1.15
   2 -12  -3   21.55    1.41
  -2 -12   3   17.52    1.22
   2  12  -3   21.93    1.51
  -2  12   3   23.11    1.17
  -2  12   3   19.61    1.32
   1 -12  -3   15.11    1.06
  -1 -12   3   12.78    0.87
  -1 -12   3   12.49    0.84
   1 -12  -3   13.60    0.97
  -1  12   3   11.18    0.94
   1  12  -3   13.26    0.90
   1  12  -3   12.12    1.02
   0 -12   3   54.49    2.28
   0 -12   3   52.73    2.34
   0 -12  -3   53.17    2.49
   0 -12  -3   54.05    2.38
   0  12   3   53.01    2.52
   0  12  -3   58.15    2.56
   0  12  -3   51.74    2.40
  -1 -12  -3   39.58    2.01
  -1 -12  -3   36.48    1.75
   1 -12   3   37.08    1.89
  -1  12  -3   39.60    1.94
  -1  12  -3   37.77    1.92
   1  12   3   40.71    1.92
   1  12   3   41.84    2.00
  -2 -12  -3    4.95    0.79
   2 -12   3    5.60    0.79
  -2  12  -3    5.42    0.76
   2  12   3    6.32    0.86
   2  12   3    5.57    0.76
  -2  12  -3    5.81    0.75
   3 -12   3    8.29    1.24
  -3 -12  -3   10.61    1.24
   3 -12   3    8.86    1.09
   3  12   3    9.57    1.06
  -3  12  -3    9.30    1.14
   3  12   3   10.62    1.31
  -4 -12  -3    0.72    0.88
   4  12   3    0.95    0.95
  -4  12  -3    1.99    0.82
   4 -13  -3    4.14    0.93
  -4 -13   3    4.40    1.00
   4  13  -3    4.73    1.33
  -4  13   3    2.34    0.89
  -3 -13   3    2.81    0.83
   3 -13  -3    2.50    0.78
  -3  13   3    2.57    0.73
   3  13  -3    0.48    0.75
   2 -13  -3   13.59    1.21
  -2 -13   3   14.17    1.10
   2  13  -3   13.07    1.22
  -2  13   3   13.66    1.13
   1 -13  -3  117.25    4.69
   1 -13  -3  112.44    4.68
  -1 -13   3  116.72    4.63
  -1 -13   3  113.82    4.50
  -1  13   3  117.85    4.85
   1  13  -3  112.86    5.05
   1  13  -3  116.11    4.71
   0 -13  -3   28.93    1.55
   0 -13   3   30.24    1.42
   0 -13  -3   26.00    1.55
   0 -13   3   28.46    1.48
   0  13  -3   26.86    1.50
   0  13  -3   31.27    1.58
   0  13   3   27.48    1.60
   1 -13   3   10.81    0.97
  -1 -13  -3   12.83    1.10
   1  13   3   10.17    0.83
  -1  13  -3   10.07    0.88
   1  13   3   12.19    1.00
  -1  13  -3   11.64    0.92
   2 -13   3   11.08    1.07
  -2 -13  -3   10.09    1.09
   2  13   3    9.95    0.97
  -2  13  -3   10.43    1.06
  -2  13  -3   12.07    1.00
   2  13   3   12.28    1.07
   3 -13   3   16.24    1.60
  -3 -13  -3   17.57    1.55
   3  13   3   19.60    1.64
   3  13   3   19.69    1.44
  -3  13  -3   18.40    1.41
   4 -13   3   13.66    1.63
  -4 -13  -3   13.75    1.80
   4  13   3    8.40    1.40
  -4  13  -3   13.21    1.50
   4 -14  -3    0.64    0.79
   4  14  -3   -0.98    1.05
  -4  14   3    1.64    0.88
   3 -14  -3   -0.89    0.68
  -3 -14   3    0.55    0.64
  -3  14   3    0.89    0.74
   3  14  -3    1.50    0.89
  -2 -14   3    2.96    0.67
   2 -14  -3    2.43    0.65
   2  14  -3    3.24    0.79
  -2  14   3    2.26    0.63
  -1 -14   3    0.81    0.45
   1 -14  -3    1.81    0.53
   1 -14  -3    1.17    0.52
  -1 -14   3    0.99    0.43
   1  14  -3    1.19    0.45
   1  14  -3    1.19    0.55
  -1  14   3    1.68    0.56
   0 -14  -3    0.43    0.51
   0 -14  -3    1.46    0.51
   0 -14   3    1.04    0.48
   0  14  -3    1.19    0.49
   0  14   3    0.86    0.52
   0  14  -3    1.57    0.43
  -1 -14  -3    0.20    0.49
   1 -14   3    1.83    0.55
   1  14   3    0.48    0.48
  -1  14  -3    1.46    0.48
  -1  14  -3    0.44    0.42
  -2 -14  -3    1.15    0.70
   2 -14   3    0.96    0.63
  -2  14  -3    0.60    0.51
  -2  14  -3    1.53    0.56
   2  14   3    1.88    0.66
   2  14   3    1.60    0.62
  -3 -14  -3    0.21    0.81
   3 -14   3   -0.25    0.63
   3  14   3   -1.14    0.66
  -3  14  -3   -0.04    0.62
   3  14   3    0.33    0.64
  -3 -15   3    6.79    1.06
   3 -15  -3    4.58    0.95
  -3  15   3    5.19    1.01
   3  15  -3    4.71    1.04
  -2 -15   3   11.17    1.12
   2 -15  -3   12.19    1.26
   2  15  -3    9.91    1.17
  -2  15   3   11.72    1.23
   1 -15  -3    8.01    0.96
   1 -15  -3    9.15    1.03
  -1 -15   3    7.92    0.86
  -1 -15   3    6.92    0.86
  -1  15   3    9.96    0.96
   1  15  -3    9.14    0.85
   1  15  -3    8.32    1.00
   0 -15  -3    9.79    1.05
   0 -15  -3    9.57    1.02
   0  15  -3   10.03    0.87
   0  15   3   10.26    0.97
   0  15  -3   11.52    0.97
  -1 -15  -3   15.16    1.25
   1 -15   3   15.68    1.23
  -1  15  -3   15.34    1.22
  -1  15  -3   15.98    1.14
   1  15   3   15.81    1.23
  -2 -15  -3    8.76    1.25
   2 -15   3    9.22    1.24
  -2  15  -3    6.96    0.99
   2  15   3   10.15    1.12
  -3 -15  -3    6.55    1.25
   3 -15   3    6.61    1.09
   3  15   3    4.29    0.88
   3  15   3    5.35    1.03
  -3  15  -3    5.46    0.98
   3 -16  -3    3.60    0.99
  -3 -16   3    3.78    0.99
   3  16  -3    4.10    1.06
  -3  16   3    4.24    0.92
  -2 -16   3    4.24    0.83
   2 -16  -3    3.27    0.79
  -2  16   3    4.37    0.81
   2  16  -3    5.24    0.91
  -1 -16   3    7.11    0.88
   1 -16  -3    4.49    0.80
  -1 -16   3    6.14    0.84
   1 -16  -3    6.44    0.94
   1  16  -3    8.15    0.83
   1  16  -3    7.04    0.89
  -1  16   3    7.40    0.99
   0 -16  -3    3.49    0.73
   0 -16   3    2.54    0.62
   0 -16  -3    3.06    0.64
   0  16   3    5.26    0.79
   0  16  -3    2.58    0.57
   0  16  -3    3.60    0.64
  -1 -16  -3   33.00    1.97
   1 -16   3   34.26    1.94
   1  16   3   37.30    1.99
  -1  16  -3   31.22    1.89
   2 -16   3    6.73    1.07
  -2 -16  -3    5.60    1.05
   2  16   3    6.72    0.99
  -2  16  -3    6.15    0.97
   3 -16   3    2.82    0.96
  -3 -16  -3    4.04    1.17
   3  16   3    4.16    0.89
  -3  16  -3    5.18    0.99
  -3 -17   3    2.09    0.85
   3 -17  -3    2.65    0.97
   3  17  -3    2.58    0.93
  -3  17   3    3.98    1.01
  -2 -17   3   10.64    1.22
   2 -17  -3    9.91    1.38
   2  17  -3   10.70    1.31
  -2  17   3   10.34    1.27
   1 -17  -3   13.32    1.31
  -1 -17   3   15.41    1.23
   1  17  -3   17.88    1.20
   1  17  -3   16.47    1.34
  -1  17   3   16.57    1.37
   0 -17   3   25.23    1.53
   0 -17  -3   20.42    1.47
   0 -17  -3   18.42    1.52
   0  17  -3   22.07    1.43
   0  17   3   20.34    1.45
   0  17  -3   23.31    1.42
  -1 -17  -3   27.79    1.85
   1 -17   3   27.53    1.80
   1  17   3   27.91    1.78
  -1  17  -3   32.46    1.85
   2 -17   3    2.47    0.90
  -2 -17  -3    1.82    0.82
  -2  17  -3    3.33    0.86
   2  17   3    2.91    0.84
  -3 -17  -3    5.20    1.14
   3 -17   3    5.29    1.13
   3  17   3    3.56    0.92
  -3  17  -3    5.51    1.15
  -3 -18   3    0.70    0.90
   3 -18  -3   -0.58    0.86
   3  18  -3    0.27    0.85
  -3  18   3    0.17    0.76
   2 -18  -3    3.69    0.89
  -2 -18   3    2.64    0.86
   2  18  -3    2.83    0.83
  -2  18   3    2.82    0.78
   1 -18  -3    7.38    1.01
  -1 -18   3    7.66    1.04
   1  18  -3    6.80    0.98
  -1  18   3    6.00    0.95
   0 -18  -3    3.77    0.82
   0 -18  -3    2.75    0.84
   0 -18   3    3.85    0.78
   0  18  -3    4.13    0.69
   0  18   3    3.76    0.75
   1 -18   3    0.36    0.60
  -1 -18  -3   -0.25    0.70
  -1  18  -3    0.31    0.60
   1  18   3   -0.33    0.61
   2 -18   3    6.81    1.14
  -2 -18  -3    6.37    1.18
   2  18   3    8.25    1.22
  -2  18  -3    8.96    1.28
   3 -18   3    3.73    1.00
  -3 -18  -3    1.76    1.06
  -2 -19   3   32.66    2.17
   2 -19  -3   36.52    2.35
   2  19  -3   39.05    2.34
  -2  19   3   36.48    2.21
   1 -19  -3    0.10    0.59
  -1  19   3   -0.52    0.59
   0 -19  -3    4.87    0.85
   0 -19   3    2.45    0.77
   0 -19  -3    4.04    0.96
   0  19  -3    6.65    0.97
   0  19   3    4.42    0.87
  -1 -19  -3   46.07    2.63
   1 -19   3   43.68    2.47
  -1  19  -3   47.18    2.49
   1  19   3   43.13    2.42
  -2 -19  -3   27.21    2.11
   2 -19   3   28.02    2.08
  -2  19  -3   25.06    1.86
   2  19   3   25.59    1.89
   2 -20  -3    0.52    0.87
  -2 -20   3    2.62    0.94
  -2  20   3    2.49    0.86
   1 -20  -3    0.74    0.81
  -1  20   3    1.17    0.74
   0 -20  -3    2.05    0.80
   0 -20   3    2.51    0.82
   0  20   3    1.14    0.74
   0  20  -3    2.03    0.71
  -1 -20  -3    1.89    0.92
   1 -20   3    0.34    0.76
  -1  20  -3    1.28    0.64
   1  20   3    0.12    0.62
   2 -20   3    3.09    0.98
  -2 -20  -3    1.50    0.92
  -2  20  -3    2.36    0.89
   2  20   3    1.92    0.89
   2 -21  -3    0.90    0.93
   1 -21  -3    7.39    1.17
  -1  21   3    9.71    1.30
   0 -21   3   13.34    1.44
   0  21   3   14.78    1.34
   0  21  -3   17.12    1.42
  -1 -21  -3    0.80    0.97
   1 -21   3    0.37    0.83
  -1  21  -3    2.11    0.77
   1  21   3    0.62    0.73
  -2 -21  -3    0.07    1.07
  -2  21  -3    0.83    1.02
   2  21   3   -0.05    0.79
   1 -22  -3   -0.40    0.83
  -1  22   3    0.02    0.77
   0 -22   3    5.00    1.02
   0  22  -3    4.09    0.91
   0  22   3    3.02    0.82
  -1 -22  -3    1.61    1.00
   1 -22   3    1.84    0.95
   1  22   3    1.67    0.82
  -1  22  -3    1.24    0.79
   0 -23   3    0.25    0.84
   0  23   3    1.02    0.73
  -5   0   4    0.10    0.90
   5   0  -4    1.33    1.18
   4   0  -4    1.94    0.91
  -4   0   4    1.86    0.66
   3   0  -4   51.18    2.14
  -3   0   4   53.22    2.18
   3   0  -4   50.26    2.68
  -3   0   4   50.61    2.30
   2   0  -4   59.93    2.75
  -2   0   4   60.72    2.34
   2   0  -4   57.96    2.33
  -2   0   4   57.64    2.42
  -1   0   4   67.54    2.59
   1   0  -4   64.03    2.52
   1   0  -4   66.69    2.87
  -1   0   4   67.53    2.54
   0   0  -4   15.55    0.78
   0   0  -4   16.17    0.72
   0   0  -4   16.79    0.71
  -1   0  -4  186.27    7.10
   1   0   4  191.72    6.76
   1   0   4  182.34    7.48
  -1   0  -4  186.47    7.00
   2   0   4  124.26    5.37
  -2   0  -4  130.48    4.98
  -2   0  -4  122.53    5.02
   2   0   4  135.41    4.74
   3   0   4    5.20    0.82
  -3   0  -4    5.15    0.62
  -3   0  -4    4.28    0.61
  -4   0  -4    1.45    0.62
   4   0   4    0.14    0.74
   5  -1  -4    8.12    1.56
   5   1  -4    8.98    1.56
   4  -1  -4    4.73    1.05
  -4  -1   4    4.67    0.80
  -4   1   4    5.37    0.85
   4   1  -4    3.50    0.96
  -3  -1   4   31.14    1.60
   3  -1  -4   31.68    1.88
   3  -1  -4   33.19    1.49
  -3   1   4   30.97    1.55
   3   1  -4   27.98    1.86
   3   1  -4   32.15    1.43
  -3   1   4   32.42    1.45
   2  -1  -4  163.76    6.56
  -2  -1   4  163.92    5.97
   2  -1  -4  159.69    5.86
  -2  -1   4  151.96    6.00
  -2   1   4  154.39    6.00
  -2   1   4  157.70    6.01
   2   1  -4  159.74    6.59
   2   1  -4  149.09    5.80
  -1  -1   4   99.19    3.72
   1  -1  -4   96.72    4.04
  -1  -1   4  101.51    3.65
   1  -1  -4   95.80    3.64
  -1   1   4   99.99    3.73
   1   1  -4   92.84    3.61
  -1   1   4   95.10    3.72
   1   1  -4   96.77    4.10
   0  -1  -4   14.74    0.65
   0  -1  -4   14.79    0.71
   0  -1  -4   15.32    0.70
   0  -1  -4   16.70    0.70
   0  -1   4   15.05    0.65
   0   1  -4   14.61    0.75
   0   1  -4   15.69    0.65
  -1  -1  -4   17.37    0.88
   1  -1   4   20.68    0.81
  -1  -1  -4   18.82    0.87
   1   1   4   18.15    0.75
  -1   1  -4   18.65    0.96
   1   1   4   17.62    0.94
  -1   1  -4   19.61    0.87
  -1   1  -4   19.35    0.84
   2  -1   4  203.96    7.24
  -2  -1  -4  198.30    7.54
  -2  -1  -4  204.04    7.61
   2  -1   4  187.36    8.06
  -2   1  -4  185.57    7.60
  -2   1  -4  199.06    7.48
   2   1   4  204.42    7.17
   2   1   4  197.19    8.07
  -3  -1  -4   48.91    2.22
  -3  -1  -4   46.75    2.26
   3  -1   4   49.80    2.50
  -3   1  -4   52.23    2.26
  -3   1  -4   47.74    2.22
   3   1   4   47.15    2.46
   4  -1   4    3.42    0.94
  -4  -1  -4    3.97    0.74
  -4   1  -4    4.01    0.74
   4   1   4    4.71    1.10
  -5  -2   4    1.49    0.94
   5  -2  -4    1.32    1.18
   5   2  -4    2.46    1.17
   4  -2  -4   -0.87    0.76
  -4  -2   4   -0.40    0.59
  -4   2   4    0.43    0.50
   4   2  -4    0.32    0.77
   3  -2  -4    0.33    0.36
   3  -2  -4    0.27    0.56
  -3  -2   4    0.89    0.45
   3   2  -4    0.72    0.29
  -3   2   4    0.24    0.28
   3   2  -4    0.26    0.53
  -3   2   4    0.80    0.41
   2  -2  -4    1.81    0.41
  -2  -2   4    0.87    0.28
  -2  -2   4    1.51    0.23
   2  -2  -4    0.81    0.28
   2   2  -4    1.93    0.28
   2   2  -4    1.33    0.47
  -2   2   4    1.36    0.31
  -2   2   4    1.20    0.25
  -1  -2   4    6.21    0.40
   1  -2  -4    5.52    0.48
   1  -2  -4    6.06    0.43
   1   2  -4    6.25    0.38
   1   2  -4    6.20    0.58
  -1   2   4    6.37    0.40
  -1   2   4    6.25    0.39
   0  -2  -4    2.44    0.21
   0  -2  -4    1.80    0.19
   0  -2   4    2.24    0.17
   0  -2  -4    1.94    0.26
   0   2  -4    1.53    0.24
   0   2   4    1.40    0.21
   0   2  -4    1.84    0.20
   0   2  -4    2.13    0.16
  -1  -2  -4   15.70    0.79
   1  -2   4   17.82    0.77
  -1  -2  -4   16.83    0.85
   1   2   4   15.64    0.85
   1   2   4   16.37    0.66
  -1   2  -4   18.41    0.74
  -1   2  -4   16.57    0.88
  -1   2  -4   16.11    0.79
  -2  -2  -4   14.06    0.88
  -2  -2  -4   13.68    0.80
   2  -2   4   13.96    0.98
   2  -2   4   13.80    0.76
   2   2   4   13.34    0.96
  -2   2  -4   14.49    0.76
  -2   2  -4   13.73    0.81
   2   2   4   14.70    0.60
  -3  -2  -4    7.00    0.84
  -3  -2  -4    9.13    0.80
   3  -2   4    8.39    0.97
   3   2   4    8.93    0.97
  -3   2  -4    9.10    0.77
   4  -2   4    4.86    1.01
  -4  -2  -4    5.35    0.79
  -4   2  -4    3.87    0.78
   4   2   4    4.75    1.02
  -5  -3   4   -0.16    0.86
   5   3  -4    1.03    1.19
   4  -3  -4   25.02    1.94
  -4  -3   4   25.68    1.64
   4   3  -4   23.34    1.94
  -4   3   4   25.79    1.56
   3  -3  -4    4.48    0.57
   3  -3  -4    4.22    0.79
  -3  -3   4    3.74    0.59
  -3   3   4    3.83    0.53
  -3   3   4    4.55    0.60
   3   3  -4    5.38    0.93
   3   3  -4    4.07    0.47
  -2  -3   4    1.51    0.22
   2  -3  -4    2.33    0.46
   2  -3  -4    1.06    0.33
  -2  -3   4    1.52    0.34
   2   3  -4    1.26    0.23
  -2   3   4    1.99    0.34
   2   3  -4    1.09    0.46
  -2   3   4    1.55    0.27
   1  -3  -4   -0.03    0.16
  -1  -3   4   -0.03    0.15
   1  -3  -4   -0.05    0.19
  -1   3   4   -0.20    0.14
  -1   3   4   -0.21    0.15
   1   3  -4   -0.04    0.26
   1   3  -4   -0.03    0.13
   0  -3   4  273.30    9.50
   0  -3   4  257.65    9.30
   0  -3  -4  249.49   10.10
   0  -3  -4  249.95    9.31
   0  -3  -4  263.48    9.64
   0   3  -4  263.77    9.65
   0   3   4  244.69    9.76
  -1  -3  -4   42.25    1.61
  -1  -3  -4   44.66    1.82
   1  -3   4   42.40    1.73
  -1  -3  -4   42.98    1.84
  -1   3  -4   42.73    1.93
   1   3   4   42.80    1.91
  -1   3  -4   43.52    1.80
  -1   3  -4   45.05    1.67
   2  -3   4    8.41    0.78
   2  -3   4    8.84    0.63
  -2  -3  -4    8.50    0.71
  -2  -3  -4    9.32    0.64
   2   3   4    8.48    0.75
  -2   3  -4    7.80    0.53
  -2   3  -4    8.09    0.61
  -3  -3  -4   -0.19    0.43
  -3  -3  -4    0.44    0.36
   3  -3   4    0.01    0.60
   3   3   4    0.19    0.50
  -3   3  -4    0.22    0.40
  -4  -3  -4   20.60    1.37
   4  -3   4   19.48    1.77
  -4  -3  -4   19.37    1.57
  -4   3  -4   17.72    1.29
   4   3   4   20.25    1.78
  -5  -4   4    1.44    0.99
  -4  -4   4    0.48    0.66
   4  -4  -4    0.61    0.79
   4   4  -4   -0.08    0.76
  -4   4   4    0.10    0.58
   3  -4  -4   11.69    1.10
  -3  -4   4   10.09    0.84
   3  -4  -4    9.77    0.85
   3   4  -4   10.71    1.23
  -3   4   4   11.27    0.76
  -3   4   4    9.55    0.79
   2  -4  -4   36.38    1.75
   2  -4  -4   35.31    1.58
  -2  -4   4   33.72    1.41
  -2  -4   4   33.27    1.56
  -2   4   4   35.17    1.53
   2   4  -4   35.09    1.42
   2   4  -4   33.12    1.86
  -2   4   4   34.71    1.52
  -1  -4   4  107.47    3.96
   1  -4  -4  108.33    3.94
   1  -4  -4  100.90    4.18
   1   4  -4  102.67    3.83
  -1   4   4   97.47    4.07
   1   4  -4  102.69    4.42
  -1   4   4  104.47    3.98
   0  -4  -4   21.72    0.92
   0  -4   4   20.74    0.91
   0  -4  -4   21.66    1.03
   0  -4   4   21.72    0.86
   0   4   4   19.73    1.01
   0   4  -4   19.48    1.06
   0   4   4   21.00    0.90
   0   4  -4   21.64    0.89
   1  -4   4   77.44    3.07
  -1  -4  -4   76.24    3.21
  -1  -4  -4   84.56    3.23
  -1  -4  -4   83.55    2.93
  -1   4  -4   80.33    3.18
   1   4   4   78.87    3.34
  -1   4  -4   79.75    3.39
  -2  -4  -4   38.65    1.70
  -2  -4  -4   37.91    1.80
   2  -4   4   39.07    1.89
   2  -4   4   38.35    1.66
  -2   4  -4   32.79    1.67
   2   4   4   40.20    1.87
  -2   4  -4   37.42    1.54
  -3  -4  -4    9.83    0.98
  -3  -4  -4    9.57    0.78
   3  -4   4   10.23    1.15
   3   4   4    8.56    1.01
  -3   4  -4   10.56    0.83
  -4  -4  -4   11.65    1.10
   4  -4   4   12.63    1.54
  -4  -4  -4   10.47    1.31
   4   4   4    9.91    1.51
  -4   4  -4   11.29    1.13
   4  -5  -4    3.71    0.71
  -4  -5   4    7.12    1.00
  -4   5   4    6.59    0.89
   4   5  -4    7.16    1.20
   3  -5  -4    8.88    0.86
  -3  -5   4   10.53    0.93
   3  -5  -4   10.25    1.04
  -3   5   4    8.82    0.77
   3   5  -4   10.53    1.15
  -3   5   4   10.35    0.77
   2  -5  -4    6.78    0.65
  -2  -5   4    7.12    0.58
   2  -5  -4    6.55    0.65
   2   5  -4    7.03    0.47
  -2   5   4    6.37    0.54
   2   5  -4    6.90    0.83
  -2   5   4    6.38    0.55
   1  -5  -4    3.65    0.32
   1  -5  -4    4.00    0.43
  -1  -5   4    3.55    0.36
   1   5  -4    4.17    0.54
  -1   5   4    4.29    0.42
   1   5  -4    3.94    0.27
   0  -5  -4   84.04    3.36
   0  -5  -4   84.04    3.18
   0  -5   4   83.79    3.16
   0  -5   4   84.16    3.16
   0   5   4   84.57    3.34
   0   5  -4   85.02    3.26
   0   5  -4   82.11    3.56
  -1  -5  -4   57.56    2.37
  -1  -5  -4   57.11    2.09
  -1  -5  -4   53.20    2.37
   1  -5   4   56.19    2.24
   1   5   4   54.99    2.41
  -1   5  -4   57.20    2.47
  -2  -5  -4   20.28    1.05
   2  -5   4   20.04    1.06
  -2  -5  -4   18.35    1.15
   2  -5   4   18.12    1.17
   2   5   4   19.20    1.18
  -2   5  -4   17.96    1.02
   3  -5   4   17.24    1.33
  -3  -5  -4   16.17    1.05
   3  -5   4   17.36    1.11
  -3  -5  -4   15.20    1.25
   3   5   4   16.50    1.28
  -3   5  -4   15.94    1.08
   4  -5   4    0.78    0.82
  -4  -5  -4    1.16    0.64
  -4  -5  -4    0.02    0.74
   4   5   4    1.09    0.82
  -4   5  -4    1.73    0.67
   4  -6  -4    2.51    0.66
  -4  -6   4    2.62    0.83
   4   6  -4    2.76    1.06
  -3  -6   4   24.35    1.48
   3  -6  -4   27.49    1.63
   3  -6  -4   26.17    1.44
  -3   6   4   27.41    1.40
   3   6  -4   24.99    1.78
  -3   6   4   26.58    1.37
   2  -6  -4    4.81    0.60
   2  -6  -4    3.40    0.54
  -2  -6   4    4.47    0.56
  -2   6   4    4.71    0.49
   2   6  -4    6.13    0.85
  -2   6   4    4.71    0.53
   2   6  -4    5.03    0.43
  -1  -6   4   98.83    3.72
  -1  -6   4  108.81    3.87
   1  -6  -4  105.51    3.87
   1  -6  -4  100.74    3.91
   1   6  -4   98.74    3.85
  -1   6   4   98.13    4.03
   1   6  -4   86.78    4.28
   0  -6  -4   63.24    2.51
   0  -6   4   66.10    2.46
   0  -6   4   66.21    2.50
   0  -6  -4   63.62    2.67
   0   6   4   59.72    2.71
   0   6  -4   65.68    2.56
   0   6   4   67.25    2.59
   0   6  -4   62.48    2.83
  -1  -6  -4   17.66    0.75
  -1  -6  -4   16.91    1.00
   1  -6   4   17.58    0.91
   1   6   4   17.46    0.98
  -1   6  -4   17.62    1.00
   1   6   4   17.93    0.94
  -1   6  -4   19.46    0.93
   2  -6   4    3.24    0.49
  -2  -6  -4    3.45    0.55
   2  -6   4    2.95    0.54
  -2  -6  -4    2.70    0.44
  -2   6  -4    3.25    0.47
   2   6   4    2.54    0.50
   3  -6   4   48.66    2.18
   3  -6   4   49.62    2.54
  -3  -6  -4   45.39    2.19
  -3  -6  -4   46.86    2.38
  -3   6  -4   45.81    2.22
   3   6   4   43.30    2.40
   4  -6   4    2.20    1.02
  -4  -6  -4    2.58    0.91
  -4  -6  -4    3.35    0.70
  -4   6  -4    2.00    0.65
   4   6   4    1.43    0.88
   4  -7  -4   63.07    2.93
  -4  -7   4   67.56    3.14
   4   7  -4   63.08    3.55
  -4   7   4   63.10    2.91
  -3  -7   4   36.89    1.85
   3  -7  -4   34.59    1.82
  -3   7   4   35.90    1.77
   3   7  -4   37.62    2.24
  -3   7   4   37.32    1.75
   2  -7  -4    2.50    0.44
  -2  -7   4    1.86    0.29
   2  -7  -4    2.69    0.45
  -2  -7   4    2.44    0.43
   2   7  -4    1.53    0.32
  -2   7   4    2.16    0.37
  -2   7   4    1.49    0.37
   2   7  -4    1.87    0.57
   1  -7  -4   42.69    1.89
   1  -7  -4   45.94    1.89
  -1  -7   4   43.08    1.75
  -1  -7   4   45.20    1.82
   1   7  -4   44.04    2.15
  -1   7   4   40.33    1.95
   1   7  -4   42.81    1.80
   0  -7   4  325.49   11.76
   0  -7   4  327.43   11.58
   0  -7  -4  324.71   11.60
   0  -7  -4  323.86   12.00
   0   7   4  322.91   12.21
   0   7   4  340.14   12.49
   0   7  -4  268.51   12.70
   0   7  -4  312.02   12.02
  -1  -7  -4  126.26    4.54
  -1  -7  -4  123.13    4.91
   1  -7   4  127.78    4.73
   1   7   4  118.23    5.04
   1   7   4  125.03    4.93
  -1   7  -4  118.96    4.85
  -1   7  -4  124.92    5.14
   2  -7   4    0.35    0.33
  -2  -7  -4    0.35    0.45
   2  -7   4   -0.19    0.37
  -2  -7  -4    0.75    0.36
   2   7   4   -0.01    0.36
  -2   7  -4    0.11    0.30
  -3  -7  -4   32.97    1.82
   3  -7   4   29.07    1.91
  -3  -7  -4   31.07    1.66
   3  -7   4   27.99    1.67
   3   7   4   30.47    1.90
  -3   7  -4   30.07    1.65
   4  -7   4   44.68    2.56
  -4  -7  -4   39.32    2.11
  -4  -7  -4   36.34    2.41
   4   7   4   39.92    2.49
  -4   7  -4   37.55    2.16
  -4  -8   4    0.29    0.75
   4  -8  -4    1.93    0.71
   4   8  -4    1.18    0.94
  -4   8   4    1.48    0.62
  -3  -8   4    5.87    0.81
   3  -8  -4    6.56    0.89
  -3   8   4    6.58    0.78
   3   8  -4    5.93    1.03
  -3   8   4    5.83    0.75
  -2  -8   4    1.44    0.28
   2  -8  -4    0.87    0.39
  -2  -8   4    1.07    0.37
   2   8  -4    0.49    0.55
  -2   8   4    1.37    0.42
  -2   8   4    0.71    0.33
   1  -8  -4   44.40    1.94
  -1  -8   4   45.15    1.87
   1  -8  -4   44.64    1.94
  -1  -8   4   44.49    1.80
   1   8  -4   43.27    1.87
  -1   8   4   44.97    2.05
   1   8  -4   42.51    2.20
   0  -8  -4   45.09    2.12
   0  -8   4   49.23    1.98
   0  -8   4   47.44    1.90
   0  -8  -4   48.08    2.00
   0   8  -4   47.89    2.25
   0   8   4   51.55    2.00
   0   8   4   45.34    2.18
   0   8  -4   47.56    2.02
   1  -8   4    8.44    0.69
  -1  -8  -4    8.37    0.77
  -1  -8  -4    7.89    0.49
  -1   8  -4    7.40    0.69
  -1   8  -4    7.91    0.62
   1   8   4    8.33    0.61
   1   8   4    8.42    0.71
  -2  -8  -4   12.43    0.97
   2  -8   4   10.71    0.91
   2  -8   4   10.65    0.98
  -2   8  -4   11.10    0.82
   2   8   4   10.88    0.94
  -3  -8  -4   15.65    1.37
   3  -8   4   15.50    1.26
   3  -8   4   15.70    1.43
  -3  -8  -4   16.17    1.12
   3   8   4   14.18    1.29
  -3   8  -4   15.35    1.10
   4  -8   4   12.35    1.51
  -4  -8  -4   10.09    1.19
  -4  -8  -4   10.42    1.49
  -4   8  -4    8.92    1.18
   4   8   4   10.47    1.61
   4  -9  -4    7.17    0.96
  -4  -9   4    4.99    0.96
  -4   9   4    7.35    1.00
   4   9  -4    6.32    1.31
   3  -9  -4    7.35    0.97
  -3  -9   4    7.54    0.97
  -3   9   4    6.89    0.74
  -3   9   4    8.14    0.88
   3   9  -4    6.57    1.08
   2  -9  -4   57.24    2.57
  -2  -9   4   56.50    2.51
  -2  -9   4   58.64    2.32
   2   9  -4   59.27    2.92
  -2   9   4   59.91    2.46
  -2   9   4   57.05    2.61
   1  -9  -4  104.37    4.07
   1  -9  -4  102.20    4.10
  -1  -9   4   99.61    3.88
  -1  -9   4  105.83    4.02
   1   9  -4  105.00    4.52
   1   9  -4  102.05    4.06
  -1   9   4   97.63    4.22
   0  -9  -4    5.47    0.61
   0  -9   4    7.22    0.54
   0  -9  -4    5.93    0.56
   0  -9   4    6.18    0.41
   0   9   4    5.04    0.64
   0   9  -4    5.71    0.66
   0   9   4    5.44    0.39
  -1  -9  -4   32.74    1.39
   1  -9   4   32.57    1.58
  -1  -9  -4   33.24    1.69
  -1   9  -4   34.76    1.68
   1   9   4   31.22    1.64
   1   9   4   32.02    1.57
  -1   9  -4   33.62    1.58
   2  -9   4   33.21    1.63
  -2  -9  -4   29.01    1.70
  -2   9  -4   28.95    1.53
   2   9   4   30.28    1.56
   2   9   4   28.21    1.61
   3  -9   4   16.70    1.50
   3  -9   4   19.24    1.39
  -3  -9  -4   20.81    1.35
  -3  -9  -4   17.95    1.45
   3   9   4   18.86    1.45
  -3   9  -4   18.77    1.32
   4  -9   4    3.83    1.08
  -4  -9  -4    2.22    0.99
  -4  -9  -4    3.23    0.83
  -4   9  -4    3.36    0.81
   4   9   4    1.83    1.04
   4 -10  -4    0.17    0.63
  -4 -10   4    0.54    0.73
  -4  10   4    0.62    0.64
   4  10  -4    0.71    1.08
  -3 -10   4   32.47    1.86
   3 -10  -4   33.47    1.86
   3  10  -4   32.76    2.17
  -3  10   4   33.53    1.83
  -2 -10   4   17.52    0.92
  -2 -10   4   17.07    1.09
   2 -10  -4   16.38    1.13
  -2  10   4   18.13    1.00
  -2  10   4   17.53    1.14
   2  10  -4   13.73    1.26
  -1 -10   4   74.78    2.96
   1 -10  -4   72.34    3.06
  -1 -10   4   71.01    2.87
   1 -10  -4   71.52    3.04
   1  10  -4   76.94    3.02
  -1  10   4   71.07    3.17
   1  10  -4   71.15    3.36
   0 -10   4    0.46    0.31
   0 -10   4    0.80    0.23
   0 -10  -4    1.26    0.34
   0 -10  -4    0.61    0.42
   0  10  -4    1.27    0.43
   0  10   4    1.34    0.42
   0  10   4    1.11    0.21
   0  10  -4    1.02    0.31
  -1 -10  -4   45.01    1.98
   1 -10   4   49.13    2.19
  -1 -10  -4   49.67    2.30
   1  10   4   48.79    2.28
  -1  10  -4   49.79    2.21
   1  10   4   51.36    2.23
  -1  10  -4   49.21    2.33
   2 -10   4   41.96    2.03
  -2 -10  -4   45.56    2.19
  -2  10  -4   40.71    2.13
  -2  10  -4   39.74    2.01
   2  10   4   42.57    2.07
   2  10   4   42.00    2.15
   3 -10   4    4.50    0.83
  -3 -10  -4    4.80    0.93
   3 -10   4    4.16    0.88
   3  10   4    3.02    0.81
  -3  10  -4    3.21    0.68
   3  10   4    4.46    0.77
  -4 -10  -4    0.61    0.96
   4 -10   4   -0.01    1.01
  -4  10  -4    1.31    0.68
   4  10   4    0.42    0.88
  -4 -11   4    1.41    0.79
   4 -11  -4    1.80    0.78
  -4  11   4    1.26    0.72
   4  11  -4    0.78    1.00
   3 -11  -4    0.60    0.63
  -3 -11   4    0.04    0.54
   3  11  -4   -0.87    0.72
  -3  11   4    0.50    0.51
  -2 -11   4   66.73    2.73
   2 -11  -4   67.27    3.00
  -2 -11   4   71.33    2.96
  -2  11   4   71.36    2.88
  -2  11   4   64.58    3.06
   2  11  -4   67.37    3.36
   1 -11  -4    4.10    0.60
  -1 -11   4    2.62    0.40
   1 -11  -4    3.64    0.55
  -1 -11   4    4.85    0.54
  -1  11   4    3.30    0.57
   1  11  -4    4.29    0.66
   1  11  -4    4.51    0.54
   0 -11   4   32.11    1.40
   0 -11   4   32.77    1.53
   0 -11  -4   32.00    1.54
   0 -11  -4   29.99    1.66
   0  11  -4   32.36    1.54
   0  11  -4   31.30    1.65
   0  11   4   27.45    1.63
  -1 -11  -4    4.21    0.52
  -1 -11  -4    5.31    0.74
   1 -11   4    5.29    0.68
   1  11   4    4.37    0.63
  -1  11  -4    4.96    0.61
  -1  11  -4    4.12    0.60
   1  11   4    3.73    0.51
   2 -11   4   18.64    1.30
  -2 -11  -4   19.46    1.43
   2  11   4   18.39    1.28
  -2  11  -4   18.76    1.26
   2  11   4   17.84    1.26
  -2  11  -4   19.24    1.28
  -3 -11  -4    7.14    1.11
   3 -11   4    7.77    1.01
   3 -11   4    8.90    1.28
   3  11   4    8.81    1.15
  -3  11  -4    7.60    1.04
   3  11   4    8.97    0.93
   4 -11   4    2.73    1.05
  -4 -11  -4    2.31    1.05
  -4  11  -4    2.44    0.89
   4  11   4    1.57    0.94
   4  11   4    4.04    0.90
   4 -12  -4    0.56    0.76
  -4 -12   4    0.06    0.88
   4  12  -4    0.67    0.99
  -4  12   4    0.88    0.68
  -3 -12   4    0.28    0.58
   3 -12  -4   -0.10    0.62
  -3  12   4   -0.11    0.53
   3  12  -4   -0.05    0.80
   2 -12  -4    0.23    0.44
  -2 -12   4    0.26    0.48
  -2  12   4    0.18    0.37
  -2  12   4    0.79    0.49
   2  12  -4    0.72    0.57
   1 -12  -4   15.64    1.06
  -1 -12   4   14.94    0.93
  -1 -12   4   13.55    0.91
   1 -12  -4   13.61    1.03
   1  12  -4   14.49    1.16
  -1  12   4   16.99    1.15
   1  12  -4   15.34    0.93
   0 -12   4    4.98    0.68
   0 -12  -4    5.50    0.80
   0 -12   4    6.59    0.55
   0 -12  -4    6.49    0.71
   0  12   4    5.29    0.72
   0  12  -4    6.12    0.65
   0  12  -4    6.17    0.75
  -1 -12  -4   -0.59    0.46
   1 -12   4    0.56    0.47
   1  12   4   -0.45    0.36
  -1  12  -4   -0.12    0.39
   1  12   4    0.08    0.31
  -1  12  -4    0.41    0.40
  -2 -12  -4    0.57    0.63
   2 -12   4    0.82    0.55
  -2  12  -4   -0.24    0.45
   2  12   4   -0.43    0.44
  -2  12  -4    0.34    0.42
   2  12   4    0.87    0.54
   3 -12   4    0.09    0.59
  -3 -12  -4    0.21    0.69
   3 -12   4   -0.39    0.62
   3  12   4    0.97    0.76
  -3  12  -4   -0.27    0.51
   3  12   4    0.59    0.56
  -4 -12  -4    0.58    1.00
   4  12   4   -0.18    0.70
  -4  12  -4   -0.33    0.71
   4  12   4    0.60    0.90
   4 -13  -4    1.37    0.84
  -4 -13   4   -1.00    0.88
  -4  13   4    1.25    0.81
   4  13  -4   -0.51    1.09
  -3 -13   4    2.37    0.73
   3 -13  -4    2.72    0.74
   3  13  -4    2.81    0.92
  -3  13   4    1.83    0.73
   2 -13  -4   27.17    1.66
  -2 -13   4   27.33    1.59
  -2  13   4   28.60    1.47
  -2  13   4   28.67    1.73
   2  13  -4   28.64    1.85
   1 -13  -4   51.15    2.50
  -1 -13   4   54.85    2.36
   1 -13  -4   52.85    2.51
  -1 -13   4   56.90    2.41
  -1  13   4   54.45    2.60
   1  13  -4   54.78    2.72
   1  13  -4   57.87    2.46
   0 -13  -4    0.65    0.46
   0 -13  -4    1.18    0.48
   0 -13   4    0.90    0.39
   0  13  -4    2.77    0.56
   0  13  -4    0.87    0.37
   0  13   4    0.84    0.45
  -1 -13  -4    4.84    0.81
   1 -13   4    1.71    0.55
  -1  13  -4    1.30    0.51
  -1  13  -4    0.91    0.47
   1  13   4    0.64    0.48
  -2 -13  -4   41.64    2.32
   2 -13   4   43.17    2.26
   2  13   4   40.89    2.22
  -2  13  -4   45.77    2.26
  -2  13  -4   43.90    2.24
   2  13   4   44.73    2.26
   3 -13   4   13.61    1.52
   3 -13   4   14.38    1.48
  -3 -13  -4   13.61    1.45
   3  13   4   10.57    1.37
  -3  13  -4   12.51    1.31
   3  13   4   12.01    1.24
  -4 -13  -4    1.60    1.07
   4  13   4    0.46    0.80
   4  13   4    0.28    1.00
   4 -14  -4    0.01    0.87
  -4  14   4   -0.19    0.69
   3 -14  -4    9.15    1.21
  -3 -14   4   10.19    1.18
  -3  14   4   11.46    1.20
   3  14  -4   12.14    1.46
  -2 -14   4    3.53    0.72
   2 -14  -4    4.46    0.79
  -2  14   4    4.94    0.82
   2  14  -4    4.62    0.90
  -1 -14   4    0.65    0.44
   1 -14  -4    0.75    0.55
   1 -14  -4    1.26    0.50
  -1 -14   4    0.50    0.39
  -1  14   4    0.67    0.54
   1  14  -4    1.12    0.40
   1  14  -4    0.97    0.50
   0 -14  -4    7.36    0.97
   0 -14   4   10.01    0.93
   0 -14  -4    9.21    0.90
   0  14  -4    9.69    0.94
   0  14  -4    8.33    0.80
   0  14   4    8.68    0.91
   1 -14   4   42.06    2.10
  -1 -14  -4   37.65    2.17
  -1  14  -4   40.36    2.11
   1  14   4   43.99    2.22
  -1  14  -4   42.80    2.12
  -2 -14  -4   12.75    1.29
   2 -14   4   15.43    1.36
  -2  14  -4   15.15    1.19
   2  14   4   15.56    1.30
  -2  14  -4   14.24    1.25
  -3 -14  -4    0.84    0.89
   3 -14   4    0.79    0.79
  -3  14  -4   -0.36    0.61
   3  14   4    0.76    0.68
   3  14   4    1.58    0.85
   3 -15  -4   15.07    1.47
  -3 -15   4   19.39    1.55
   3  15  -4   17.10    1.69
  -3  15   4   16.12    1.45
  -2 -15   4   31.60    1.85
   2 -15  -4   35.47    2.05
   2  15  -4   31.27    2.12
  -2  15   4   37.08    2.06
  -1 -15   4   21.37    1.27
   1 -15  -4   18.74    1.37
   1 -15  -4   19.22    1.36
  -1 -15   4   18.36    1.25
  -1  15   4   25.05    1.52
   1  15  -4   21.74    1.52
   0 -15  -4   41.36    2.27
   0 -15  -4   43.08    2.16
   0 -15   4   39.54    2.10
   0  15   4   46.00    2.31
   0  15  -4   46.94    2.26
  -1 -15  -4   27.70    1.82
   1 -15   4   26.20    1.61
   1  15   4   29.28    1.72
  -1  15  -4   24.19    1.58
  -1  15  -4   26.56    1.57
  -2 -15  -4   30.58    1.92
   2 -15   4   28.45    1.86
  -2  15  -4   28.09    1.74
   2  15   4   28.94    1.76
  -2  15  -4   25.87    1.68
  -3 -15  -4   14.17    1.69
   3 -15   4   13.47    1.63
  -3  15  -4   14.64    1.51
   3  15   4   13.52    1.38
   3  15   4   12.86    1.46
   3 -16  -4    1.60    0.86
  -3 -16   4    0.65    0.80
   3  16  -4    0.62    0.86
  -3  16   4   -0.68    0.74
   2 -16  -4   -0.28    0.67
  -2 -16   4    0.61    0.61
   2  16  -4    2.07    0.72
  -2  16   4    0.79    0.62
  -1 -16   4   10.87    1.02
   1 -16  -4   12.35    1.14
  -1 -16   4   11.56    1.02
   1 -16  -4   10.60    1.10
   1  16  -4   12.58    1.21
  -1  16   4   11.10    1.08
   0 -16   4    1.86    0.57
   0 -16  -4    2.74    0.72
   0 -16  -4    2.32    0.64
   0  16  -4    2.43    0.55
   0  16   4    1.60    0.58
   0  16  -4    3.47    0.66
  -1 -16  -4    1.29    0.67
   1 -16   4   -0.04    0.61
   1  16   4    0.96    0.65
  -1  16  -4    0.73    0.50
  -1  16  -4    1.55    0.64
  -2 -16  -4    1.63    0.77
   2 -16   4    0.20    0.67
  -2  16  -4    0.55    0.67
   2  16   4    1.43    0.74
   3 -16   4   14.72    1.73
  -3 -16  -4   19.89    1.91
  -3  16  -4   13.77    1.46
   3  16   4   16.04    1.52
   3 -17  -4    9.12    1.38
  -3 -17   4   14.37    1.54
  -3  17   4   14.23    1.45
   3  17  -4   13.95    1.71
   2 -17  -4    2.17    0.89
  -2 -17   4    2.12    0.77
  -2  17   4    0.66    0.72
   2  17  -4    2.48    0.81
   1 -17  -4    3.48    0.82
  -1 -17   4    2.49    0.60
  -1  17   4    2.75    0.70
   1  17  -4    2.66    0.73
   0 -17  -4   71.44    3.43
   0 -17  -4   68.52    3.28
   0 -17   4   70.42    3.24
   0  17  -4   69.86    3.28
   0  17  -4   80.28    3.44
   0  17   4   73.96    3.42
  -1 -17  -4   12.28    1.47
   1 -17   4   13.88    1.33
   1  17   4   12.33    1.21
  -1  17  -4   13.22    1.24
  -2 -17  -4    0.03    0.81
   2 -17   4    0.24    0.67
   2  17   4    1.01    0.79
  -2  17  -4    0.08    0.70
  -3 -17  -4   -0.14    1.00
   3 -17   4   -0.83    0.68
  -3  17  -4    0.53    0.90
   3  17   4   -0.15    0.81
  -3 -18   4    2.00    0.94
   3 -18  -4    1.04    1.02
  -3  18   4    1.48    0.87
   3  18  -4    2.18    0.93
   2 -18  -4   -0.67    0.69
  -2 -18   4    0.72    0.70
  -2  18   4   -0.38    0.61
   2  18  -4   -0.55    0.70
  -1 -18   4   13.54    1.27
   1 -18  -4   12.46    1.31
   1  18  -4   15.53    1.32
  -1  18   4   14.50    1.28
   0 -18  -4    6.41    0.93
   0 -18   4    8.41    1.06
   0 -18  -4    8.41    1.22
   0  18   4    8.19    1.02
   0  18  -4    7.54    0.98
  -1 -18  -4    6.48    1.14
   1 -18   4    6.56    0.96
  -1  18  -4    7.19    1.00
   1  18   4    7.48    1.10
   2 -18   4    1.20    0.68
  -2 -18  -4    0.06    0.88
  -2  18  -4    0.47    0.68
   2  18   4    0.15    0.65
   3  18   4    2.07    0.96
  -2 -19   4   -0.11    0.71
   2 -19  -4    0.18    0.70
  -2  19   4   -0.72    0.64
   2  19  -4    0.41    0.80
  -1 -19   4    0.06    0.54
   1 -19  -4    0.40    0.66
   1  19  -4   -0.23    0.57
  -1  19   4    0.61    0.68
   0 -19   4    0.60    0.56
   0 -19  -4    0.82    0.61
   0 -19  -4    0.95    0.75
   0  19   4    1.13    0.69
   0  19  -4    1.42    0.61
  -1 -19  -4    0.66    0.82
   1 -19   4    1.31    0.69
   1  19   4    1.07    0.74
  -1  19  -4    1.64    0.67
  -2 -19  -4    0.20    0.94
   2 -19   4    0.28    0.85
   2  19   4    1.42    0.80
  -2  19  -4   -0.13    0.65
   2 -20  -4    0.04    0.75
  -2  20   4    0.43    0.82
   2  20  -4    1.30    0.75
   1 -20  -4    8.17    1.15
  -1  20   4    9.15    1.27
   0 -20   4    2.53    0.73
   0 -20  -4    2.29    0.91
   0  20  -4    2.06    0.73
   0  20   4    2.39    0.73
  -1 -20  -4    7.32    1.20
   1 -20   4    5.64    0.98
  -1  20  -4    5.60    1.00
   1  20   4    6.16    1.04
  -2 -20  -4    0.52    0.91
   2 -20   4    1.06    0.85
   2  20   4    0.80    0.81
  -2  20  -4    0.01    0.80
   1 -21  -4    2.96    0.86
  -1  21   4    5.46    0.98
   0 -21   4   22.52    1.78
   0  21   4   29.09    1.84
  -1 -21  -4   13.03    1.70
   1 -21   4   14.67    1.62
   1  21   4   14.90    1.49
  -1  21  -4   12.03    1.39
   1 -22  -4    2.60    1.01
  -1  22   4    1.95    0.80
   0 -22   4    1.34    0.78
   0  22   4    0.60    0.76
   1 -22   4   -0.59    0.85
  -1 -22  -4   -0.27    0.87
   1  22   4    0.02    0.65
  -1  22  -4    1.45    0.80
   5   0  -5   -0.18    1.08
  -5   0   5   -0.33    0.85
   4   0  -5    0.80    0.87
  -4   0   5   -0.70    0.57
   3   0  -5    0.23    0.62
   3   0  -5    0.09    0.32
  -3   0   5   -0.20    0.33
   2   0  -5    0.10    0.39
  -2   0   5   -0.26    0.26
   2   0  -5   -0.03    0.21
  -2   0   5    0.11    0.15
   1   0  -5    0.11    0.28
  -1   0   5   -0.05    0.17
   1   0  -5    0.05    0.16
  -1   0   5    0.22    0.10
   0   0  -5   -0.04    0.11
   0   0  -5    0.04    0.15
   0   0  -5   -0.09    0.12
   0   0  -5    0.52    0.14
  -1   0  -5    0.16    0.17
   1   0   5    0.08    0.12
  -1   0  -5   -0.09    0.14
  -2   0  -5    0.15    0.25
  -2   0  -5    0.20    0.25
   2   0   5   -0.07    0.34
   2   0   5    0.45    0.21
   3   0   5   -0.04    0.52
  -3   0  -5    0.47    0.43
  -3   0  -5   -0.26    0.41
   4   0   5    0.75    0.92
  -4   0  -5    0.20    0.51
   5  -1  -5   -0.30    1.16
  -5  -1   5    1.45    0.91
  -5   1   5    1.05    0.90
   5   1  -5    0.36    0.99
  -4  -1   5    3.82    0.77
   4  -1  -5    2.92    1.01
   4   1  -5    4.68    1.03
  -4   1   5    4.34    0.74
  -3  -1   5   36.96    1.87
   3  -1  -5   41.27    2.27
   3  -1  -5   38.39    1.77
   3   1  -5   40.17    2.29
   3   1  -5   41.21    1.74
  -3   1   5   39.51    1.86
  -2  -1   5   12.76    0.78
   2  -1  -5   13.64    0.99
   2  -1  -5   13.11    0.74
  -2  -1   5   13.17    0.61
  -2   1   5   12.55    0.78
   2   1  -5   12.02    0.70
  -2   1   5   13.38    0.66
   2   1  -5   14.59    1.02
  -1  -1   5   19.25    0.72
  -1  -1   5   18.03    0.85
   1  -1  -5   16.45    0.98
   1  -1  -5   17.65    0.84
   1   1  -5   18.24    0.83
   1   1  -5   18.81    1.08
  -1   1   5   17.41    0.85
  -1   1   5   18.80    0.82
   0  -1  -5    0.02    0.12
   0  -1  -5    0.17    0.14
   0  -1  -5    0.01    0.12
   0  -1   5    0.05    0.12
   0  -1  -5    0.28    0.13
   0   1  -5    0.27    0.16
   0   1  -5    0.00    0.09
   0   1  -5    0.07    0.11
  -1  -1  -5  138.97    5.26
  -1  -1  -5  124.05    5.28
   1  -1   5  148.66    5.05
  -1   1  -5  133.39    5.28
  -1   1  -5  141.79    5.20
  -1   1  -5  139.56    5.60
   1   1   5  133.98    5.58
   1   1   5  138.48    5.00
   2  -1   5    3.17    0.51
   2  -1   5    2.38    0.32
  -2  -1  -5    1.93    0.35
  -2  -1  -5    2.21    0.40
  -2   1  -5    2.14    0.35
  -2   1  -5    2.51    0.37
   2   1   5    2.86    0.50
   2   1   5    1.96    0.25
  -3  -1  -5    5.49    0.77
   3  -1   5    4.79    0.80
  -3  -1  -5    5.11    0.64
  -3   1  -5    5.07    0.72
   3   1   5    4.96    0.81
  -4  -1  -5    0.29    0.50
   4  -1   5    1.00    0.80
  -4   1  -5    0.46    0.59
   4   1   5    0.54    0.79
  -5  -2   5    1.72    0.95
   5   2  -5    1.38    1.21
   4  -2  -5   24.00    1.87
  -4  -2   5   24.53    1.59
  -4   2   5   24.37    1.54
   4   2  -5   23.64    2.01
  -3  -2   5   13.08    1.00
   3  -2  -5   11.75    1.21
   3  -2  -5   12.02    0.92
  -3   2   5   13.07    0.78
   3   2  -5   13.52    1.31
  -3   2   5   14.39    0.94
   3   2  -5   13.26    0.78
   2  -2  -5   20.35    1.20
   2  -2  -5   20.48    1.02
  -2  -2   5   18.36    1.00
  -2   2   5   18.25    0.97
   2   2  -5   18.66    0.92
   2   2  -5   20.70    1.32
  -2   2   5   18.85    0.90
   1  -2  -5   54.20    2.14
  -1  -2   5   54.85    2.15
   1  -2  -5   53.31    2.35
   1   2  -5   54.05    2.48
  -1   2   5   53.21    2.16
  -1   2   5   54.07    2.18
   1   2  -5   53.23    2.09
   0  -2  -5  353.22   12.81
   0  -2   5  362.68   13.11
   0  -2  -5  354.35   13.96
   0  -2  -5  358.71   13.21
   0   2  -5  368.13   13.30
   0   2  -5  330.63   14.05
   0   2  -5  364.96   12.81
   0   2   5  350.33   13.39
   1  -2   5  173.17    6.11
  -1  -2  -5  168.14    6.40
  -1  -2  -5  160.21    6.03
  -1  -2  -5  160.42    6.36
  -1   2  -5  164.52    6.76
  -1   2  -5  170.99    6.39
   1   2   5  161.23    6.72
  -1   2  -5  175.28    6.24
  -2  -2  -5    2.60    0.40
   2  -2   5    2.63    0.49
  -2  -2  -5    2.04    0.42
   2  -2   5    2.64    0.35
   2   2   5    1.92    0.45
  -2   2  -5    1.32    0.32
  -2   2  -5    2.27    0.33
   3  -2   5    3.57    0.74
  -3  -2  -5    3.20    0.63
  -3  -2  -5    4.33    0.62
   3   2   5    3.63    0.74
  -3   2  -5    3.44    0.60
   4  -2   5   24.75    1.97
  -4  -2  -5   25.08    1.55
   4   2   5   20.96    1.78
  -4   2  -5   21.33    1.50
   4  -3  -5   19.63    1.67
  -4  -3   5   18.99    1.46
   4   3  -5   19.71    1.91
  -4   3   5   19.13    1.39
   3  -3  -5   37.17    1.80
   3  -3  -5   38.47    2.16
  -3  -3   5   37.34    1.83
   3   3  -5   41.32    2.27
  -3   3   5   36.70    1.71
  -3   3   5   40.13    1.82
   3   3  -5   37.14    1.64
  -2  -3   5    2.82    0.43
   2  -3  -5    3.41    0.46
   2  -3  -5    3.98    0.58
  -2  -3   5    2.80    0.25
  -2   3   5    3.31    0.46
   2   3  -5    3.28    0.38
   2   3  -5    3.44    0.63
  -2   3   5    3.15    0.35
   1  -3  -5   48.41    1.94
   1  -3  -5   47.30    2.06
  -1  -3   5   49.74    1.92
   1   3  -5   47.06    1.85
   1   3  -5   45.95    2.24
  -1   3   5   46.89    1.99
  -1   3   5   46.33    1.94
   0  -3  -5   81.67    3.25
   0  -3   5   83.59    3.11
   0  -3  -5   81.65    3.31
   0  -3   5   85.88    3.09
   0  -3  -5   83.64    3.09
   0   3   5   76.20    3.26
   0   3  -5   84.65    3.15
   0   3  -5   80.14    3.45
   1  -3   5  122.96    4.67
  -1  -3  -5  125.87    4.57
  -1  -3  -5  126.00    4.90
  -1  -3  -5  124.35    4.89
  -1   3  -5  125.82    5.17
   1   3   5  118.80    5.12
  -1   3  -5  130.48    4.88
  -1   3  -5  130.44    4.69
  -2  -3  -5   37.72    1.70
  -2  -3  -5   35.33    1.76
   2  -3   5   37.35    1.89
   2  -3   5   35.14    1.62
  -2   3  -5   34.89    1.68
   2   3   5   39.39    1.87
  -2   3  -5   40.57    1.58
  -3  -3  -5    7.90    0.75
  -3  -3  -5    9.63    0.96
   3  -3   5    8.42    1.11
  -3   3  -5    7.45    0.77
   3   3   5    8.50    0.98
   4  -3   5    3.52    0.98
  -4  -3  -5    2.98    0.72
   4   3   5    2.36    0.89
  -4   3  -5    2.94    0.74
  -4  -4   5    0.55    0.58
   4  -4  -5    0.35    0.50
   4   4  -5    0.60    0.97
  -4   4   5    0.41    0.53
  -3  -4   5    2.74    0.57
   3  -4  -5    3.33    0.73
   3  -4  -5    2.34    0.50
  -3   4   5    3.13    0.51
   3   4  -5    1.80    0.34
   3   4  -5    3.26    0.85
  -3   4   5    2.54    0.43
   2  -4  -5   99.27    4.24
  -2  -4   5  102.47    3.94
   2  -4  -5   99.49    3.89
  -2   4   5  100.11    3.92
   2   4  -5   96.54    3.72
   2   4  -5   99.16    4.42
  -2   4   5   95.59    3.89
  -1  -4   5   26.74    1.14
   1  -4  -5   26.65    1.18
   1  -4  -5   25.80    1.19
   1   4  -5   26.73    1.09
   1   4  -5   24.25    1.40
  -1   4   5   23.00    1.20
  -1   4   5   25.17    1.16
   0  -4   5    2.52    0.21
   0  -4  -5    2.65    0.36
   0  -4  -5    2.44    0.29
   0  -4   5    1.99    0.26
   0   4  -5    2.12    0.20
   0   4  -5    2.15    0.35
   0   4   5    2.70    0.35
   0   4   5    2.50    0.22
  -1  -4  -5   30.71    1.15
  -1  -4  -5   30.40    1.42
  -1  -4  -5   28.46    1.35
   1  -4   5   29.41    1.28
  -1   4  -5   29.97    1.44
  -1   4  -5   27.26    1.29
   1   4   5   29.34    1.39
   2  -4   5  153.42    5.66
  -2  -4  -5  148.71    5.87
  -2  -4  -5  150.07    5.91
   2  -4   5  147.65    6.25
   2   4   5  149.37    6.21
  -2   4  -5  146.76    5.87
  -3  -4  -5   31.40    1.61
   3  -4   5   30.94    1.96
  -3  -4  -5   30.33    1.77
  -3   4  -5   33.36    1.65
   3   4   5   30.12    1.83
  -4  -4  -5    0.02    0.52
   4  -4   5    0.78    0.93
  -4  -4  -5   -0.23    0.71
   4   4   5    0.46    0.79
  -4   4  -5    0.75    0.64
  -4  -5   5    3.86    0.81
   4  -5  -5    3.94    0.75
   4   5  -5    4.37    1.18
  -4   5   5    6.18    0.85
   3  -5  -5    0.21    0.38
  -3  -5   5    0.52    0.43
   3  -5  -5    0.55    0.52
  -3   5   5    0.00    0.34
   3   5  -5    0.89    0.67
  -3   5   5    0.08    0.38
   2  -5  -5   25.38    1.32
  -2  -5   5   26.73    1.28
   2  -5  -5   23.77    1.37
   2   5  -5   25.50    1.59
  -2   5   5   25.86    1.26
   2   5  -5   26.85    1.15
  -2   5   5   26.19    1.26
  -1  -5   5  287.83   10.17
   1  -5  -5  278.57   10.01
   1   5  -5  277.34    9.89
   1   5  -5  278.86   11.07
   1   5  -5  251.42   10.16
  -1   5   5  262.52   10.43
   0  -5  -5   20.29    1.06
   0  -5   5   20.95    0.86
   0  -5  -5   20.35    0.95
   0   5  -5   22.30    0.91
   0   5   5   20.64    0.91
   0   5   5   20.35    1.06
   0   5  -5   18.82    1.10
  -1  -5  -5   23.35    1.14
   1  -5   5   22.36    1.07
  -1  -5  -5   21.20    1.16
  -1  -5  -5   22.57    0.91
   1   5   5   21.50    1.11
  -1   5  -5   23.19    1.07
  -1   5  -5   20.98    1.18
   2  -5   5   16.95    1.18
   2  -5   5   16.51    0.99
  -2  -5  -5   17.76    1.02
  -2  -5  -5   16.62    1.13
   2   5   5   16.90    1.08
  -2   5  -5   18.13    1.02
  -3  -5  -5   91.10    3.69
   3  -5   5   84.79    4.00
  -3  -5  -5   84.27    3.81
   3   5   5   87.05    4.00
  -3   5  -5   82.96    3.65
   4  -5   5   11.30    1.59
  -4  -5  -5   10.55    1.43
  -4  -5  -5   11.44    1.16
  -4   5  -5    9.73    1.14
   4   5   5   10.47    1.44
  -4  -6   5    0.90    0.71
   4  -6  -5   -0.02    0.57
   4   6  -5   -0.09    0.86
  -4   6   5   -0.36    0.48
  -3  -6   5    0.11    0.49
   3  -6  -5    0.40    0.44
  -3   6   5   -0.02    0.35
   3   6  -5    0.16    0.66
  -3   6   5    0.78    0.38
  -2  -6   5   83.63    3.30
   2  -6  -5   77.98    3.28
   2  -6  -5   76.27    3.49
   2   6  -5   82.62    3.11
  -2   6   5   81.60    3.35
   2   6  -5   81.87    3.79
  -2   6   5   83.11    3.28
  -1  -6   5   42.22    1.72
   1  -6  -5   42.67    1.80
   1  -6  -5   43.21    1.80
  -1  -6   5   41.02    1.66
  -1   6   5   36.77    1.84
   1   6  -5   39.92    2.07
   0  -6   5   26.25    1.08
   0  -6  -5   28.42    1.34
   0  -6  -5   26.27    1.18
   0   6   5   27.62    1.12
   0   6  -5   26.01    1.38
   0   6  -5   25.67    1.13
   0   6   5   24.18    1.29
   1  -6   5   10.98    0.68
  -1  -6  -5   10.75    0.53
  -1  -6  -5    9.95    0.77
   1   6   5   10.33    0.68
  -1   6  -5   10.53    0.66
   1   6   5   11.35    0.73
  -1   6  -5   11.61    0.78
  -2  -6  -5   76.52    3.20
   2  -6   5   73.14    3.33
   2  -6   5   77.24    3.02
  -2  -6  -5   72.03    3.09
   2   6   5   75.55    3.27
  -2   6  -5   64.40    3.03
   3  -6   5   27.87    1.89
  -3  -6  -5   35.42    1.94
   3  -6   5   33.92    1.67
  -3  -6  -5   33.23    1.71
   3   6   5   31.13    1.92
  -3   6  -5   28.71    1.70
  -4  -6  -5    0.40    0.59
   4  -6   5    0.74    0.84
  -4  -6  -5    0.48    0.75
   4   6   5   -0.04    0.81
  -4   6  -5    0.93    0.62
   4  -7  -5    0.70    0.56
  -4  -7   5   -0.06    0.71
   4   7  -5    1.20    1.08
   3  -7  -5    8.08    0.97
  -3  -7   5    8.68    0.88
   3   7  -5   10.33    1.28
  -3   7   5   11.56    0.87
  -3   7   5   10.95    0.87
   2  -7  -5    6.52    0.73
  -2  -7   5    6.96    0.68
  -2   7   5    7.22    0.63
  -2   7   5    7.04    0.68
   2   7  -5    7.44    0.93
   1  -7  -5    0.17    0.24
   1  -7  -5    0.32    0.29
  -1  -7   5    0.33    0.21
  -1  -7   5    0.32    0.21
   1   7  -5    0.55    0.37
   1   7  -5   -0.06    0.14
  -1   7   5    0.18    0.30
   0  -7   5    0.68    0.24
   0  -7  -5    0.42    0.31
   0  -7   5    0.18    0.13
   0  -7  -5    0.39    0.23
   0   7  -5   -0.04    0.15
   0   7   5    0.37    0.13
   0   7  -5    1.25    0.35
   0   7   5    0.19    0.25
  -1  -7  -5    1.64    0.24
   1  -7   5    1.76    0.33
  -1  -7  -5    1.59    0.41
   1   7   5    1.09    0.36
   1   7   5    1.32    0.31
  -1   7  -5    1.83    0.33
  -1   7  -5    1.33    0.38
  -2  -7  -5    1.40    0.51
   2  -7   5    0.57    0.44
  -2  -7  -5    0.25    0.36
   2  -7   5    0.41    0.38
  -2   7  -5    0.84    0.34
   2   7   5    0.12    0.36
  -3  -7  -5    3.15    0.62
   3  -7   5    3.22    0.64
  -3  -7  -5    3.88    0.77
   3  -7   5    4.18    0.87
  -3   7  -5    4.24    0.67
   3   7   5    3.57    0.80
  -4  -7  -5   -0.34    0.62
  -4  -7  -5   -0.16    0.82
   4  -7   5    1.97    1.02
  -4   7  -5    0.29    0.61
   4   7   5    0.65    0.83
   4  -8  -5   20.16    1.61
  -4  -8   5   22.90    1.70
   4   8  -5   24.10    2.24
  -3  -8   5    1.08    0.59
   3  -8  -5    0.27    0.51
  -3   8   5    0.61    0.47
   3   8  -5    0.16    0.66
  -3   8   5    0.24    0.40
  -2  -8   5   69.09    2.82
  -2  -8   5   64.24    2.60
   2  -8  -5   65.05    2.84
  -2   8   5   70.21    2.93
  -2   8   5   65.56    2.77
   2   8  -5   65.85    3.25
   1  -8  -5    6.89    0.67
  -1  -8   5    7.11    0.54
   1  -8  -5    8.01    0.66
  -1  -8   5    6.47    0.52
   1   8  -5    7.43    0.85
  -1   8   5    7.32    0.70
   0  -8   5   20.69    0.99
   0  -8  -5   20.17    0.99
   0  -8   5   17.59    0.83
   0  -8  -5   18.81    1.14
   0   8  -5   19.06    0.93
   0   8  -5   18.31    1.15
   0   8   5   17.50    1.09
   0   8   5   19.51    0.85
  -1  -8  -5   12.06    0.66
   1  -8   5   14.43    0.87
  -1  -8  -5   13.41    1.00
   1   8   5   13.62    0.79
  -1   8  -5   13.78    0.94
   1   8   5   13.54    0.89
  -1   8  -5   11.85    0.77
   2  -8   5   39.04    1.84
  -2  -8  -5   34.22    1.95
  -2   8  -5   35.66    1.81
   2   8   5   40.79    1.94
   3  -8   5    0.28    0.55
  -3  -8  -5    0.33    0.55
  -3  -8  -5    0.74    0.60
   3  -8   5    0.54    0.70
  -3   8  -5    0.24    0.46
   3   8   5   -0.62    0.60
   4  -8   5    3.27    1.18
  -4  -8  -5    4.55    0.81
  -4  -8  -5    4.88    1.12
   4   8   5    4.83    1.18
  -4   8  -5    2.16    0.75
   4  -9  -5    1.06    0.70
  -4  -9   5    1.95    0.77
   4   9  -5    0.25    0.96
  -3  -9   5   15.74    1.16
   3  -9  -5   15.18    1.22
   3   9  -5   14.60    1.50
  -3   9   5   15.14    1.14
  -3   9   5   14.79    1.04
   2  -9  -5   12.43    0.95
  -2  -9   5   11.75    0.86
  -2  -9   5   12.67    0.77
   2   9  -5   11.38    1.14
  -2   9   5   13.33    0.86
  -2   9   5   11.27    0.95
  -1  -9   5  112.31    4.36
  -1  -9   5  122.23    4.48
   1  -9  -5  111.05    4.52
   1  -9  -5  114.23    4.59
   1   9  -5  114.04    5.03
  -1   9   5  121.72    4.78
   1   9  -5  110.67    4.49
   0  -9   5   22.74    1.02
   0  -9  -5   23.77    1.18
   0  -9   5   23.11    1.16
   0  -9  -5   22.49    1.30
   0   9   5   23.08    1.35
   0   9   5   25.07    1.04
   0   9  -5   22.47    1.33
   0   9  -5   22.81    1.13
   1  -9   5   17.76    1.05
  -1  -9  -5   15.83    1.15
  -1  -9  -5   15.75    0.84
  -1   9  -5   17.36    0.99
   1   9   5   16.38    1.06
   1   9   5   18.87    0.99
  -1   9  -5   16.71    1.11
  -2  -9  -5    8.53    1.02
   2  -9   5   10.30    0.92
  -2   9  -5    9.64    0.89
  -2   9  -5    7.60    0.75
   2   9   5    9.64    0.83
   2   9   5   10.65    0.94
  -3  -9  -5   35.16    2.16
  -3  -9  -5   35.51    1.93
   3  -9   5   35.22    1.93
   3  -9   5   33.35    2.12
  -3   9  -5   34.95    1.88
   3   9   5   35.62    2.07
  -4  -9  -5    0.72    0.93
   4  -9   5    0.08    0.92
  -4  -9  -5    1.37    0.76
   4   9   5   -1.48    0.86
  -4   9  -5    0.58    0.72
  -4 -10   5   -0.55    0.76
   4 -10  -5    0.75    0.68
  -4  10   5    0.51    0.63
   4  10  -5   -0.44    0.93
  -3 -10   5   13.64    1.14
   3 -10  -5   14.25    1.18
   3  10  -5   13.49    1.47
  -3  10   5   14.81    1.17
  -3  10   5   13.28    1.05
  -2 -10   5   40.82    1.73
   2 -10  -5   38.83    1.95
  -2 -10   5   41.08    1.88
   2  10  -5   35.87    2.20
  -2  10   5   38.46    1.97
  -2  10   5   41.09    1.86
   1 -10  -5   31.68    1.55
   1 -10  -5   29.50    1.57
  -1 -10   5   29.92    1.39
  -1 -10   5   30.17    1.41
  -1  10   5   30.41    1.61
   1  10  -5   31.95    1.77
   1  10  -5   29.54    1.40
   0 -10  -5    2.26    0.42
   0 -10  -5    3.60    0.61
   0 -10   5    2.22    0.30
   0 -10   5    2.77    0.44
   0  10   5    1.97    0.51
   0  10  -5    2.87    0.55
   0  10  -5    1.98    0.36
  -1 -10  -5   37.41    1.63
  -1 -10  -5   39.70    1.97
   1 -10   5   38.08    1.82
  -1  10  -5   37.96    1.94
   1  10   5   39.41    1.82
  -1  10  -5   38.64    1.82
   1  10   5   37.64    1.90
   2 -10   5   31.15    1.67
  -2 -10  -5   28.92    1.78
   2  10   5   29.84    1.64
   2  10   5   28.73    1.66
  -2  10  -5   29.14    1.61
  -2  10  -5   30.30    1.69
   3 -10   5   20.11    1.58
  -3 -10  -5   19.90    1.70
   3 -10   5   20.35    1.63
   3  10   5   23.45    1.44
   3  10   5   21.12    1.57
  -3  10  -5   21.65    1.46
  -4 -10  -5    7.28    1.37
   4 -10   5    7.64    1.45
   4  10   5    8.78    1.40
  -4  10  -5    6.32    1.01
   4 -11  -5    7.11    1.11
  -4 -11   5    5.15    1.09
  -4  11   5    4.32    0.81
   4  11  -5    6.06    1.33
  -3 -11   5   28.35    1.73
   3 -11  -5   27.44    1.75
   3  11  -5   28.01    2.04
  -3  11   5   27.71    1.70
   2 -11  -5   54.65    2.59
  -2 -11   5   57.64    2.32
  -2 -11   5   57.88    2.52
   2  11  -5   55.40    2.93
  -2  11   5   52.52    2.61
  -2  11   5   55.85    2.45
  -1 -11   5    0.25    0.30
   1 -11  -5    0.19    0.40
  -1 -11   5    0.12    0.27
   1 -11  -5    0.38    0.44
   1  11  -5    0.11    0.45
   1  11  -5    0.37    0.28
  -1  11   5    0.37    0.37
   0 -11  -5   15.03    0.99
   0 -11   5   15.41    0.97
   0 -11  -5   14.50    1.12
   0 -11   5   15.37    0.80
   0  11   5   16.47    1.12
   0  11  -5   14.96    1.11
   0  11  -5   15.46    0.92
  -1 -11  -5  105.11    4.23
   1 -11   5   92.81    3.94
   1  11   5   98.22    4.12
   1  11   5   96.00    4.15
  -1  11  -5   95.49    4.27
  -1  11  -5   98.88    4.05
   2 -11   5   15.32    1.17
  -2 -11  -5   15.98    1.37
   2  11   5   16.47    1.21
   2  11   5   16.23    1.19
  -2  11  -5   15.61    1.17
  -2  11  -5   16.14    1.12
   3 -11   5    0.42    0.75
  -3 -11  -5   -0.06    0.74
   3 -11   5    0.39    0.63
   3  11   5    0.12    0.52
  -3  11  -5   -0.37    0.51
   3  11   5   -0.85    0.66
   4 -11   5    1.79    1.01
  -4 -11  -5    1.71    1.09
  -4  11  -5    0.71    0.77
   4  11   5   -0.55    0.96
   4  11   5   -0.05    0.74
   4 -12  -5   19.02    1.68
  -4 -12   5   17.25    1.69
   4  12  -5   15.68    1.93
  -4  12   5   16.71    1.50
   3 -12  -5    6.30    0.95
  -3 -12   5    6.04    0.90
   3  12  -5    7.43    1.18
  -3  12   5    5.98    0.90
  -2 -12   5    0.97    0.38
   2 -12  -5    0.57    0.56
  -2 -12   5    2.03    0.50
   2  12  -5    0.53    0.64
  -2  12   5    1.24    0.57
  -2  12   5    1.18    0.46
  -1 -12   5    9.67    0.75
   1 -12  -5    7.19    0.89
   1 -12  -5    8.02    0.80
  -1 -12   5    8.11    0.72
   1  12  -5   10.35    0.76
   1  12  -5    7.37    0.96
  -1  12   5    9.55    0.94
   0 -12  -5  137.45    5.77
   0 -12   5  138.94    5.48
   0 -12  -5  143.46    5.52
   0  12  -5  141.68    5.66
   0  12   5  146.64    5.89
   0  12  -5  143.70    6.02
  -1 -12  -5   48.71    2.41
   1 -12   5   46.39    2.24
  -1  12  -5   46.01    2.35
   1  12   5   51.25    2.38
  -1  12  -5   47.51    2.24
  -2 -12  -5    1.19    0.63
   2 -12   5    1.04    0.54
  -2  12  -5    0.38    0.53
   2  12   5    0.89    0.51
  -2  12  -5    0.81    0.46
   2  12   5    0.36    0.54
  -3 -12  -5    6.87    1.11
   3 -12   5    6.61    1.11
   3 -12   5    5.39    0.99
  -3  12  -5    6.69    0.95
   3  12   5    3.92    0.82
   3  12   5    6.44    1.07
  -4 -12  -5   26.95    2.31
   4  12   5   24.66    2.20
  -4  12  -5   23.64    1.97
   4 -13  -5    3.13    0.97
  -4 -13   5    4.92    1.06
  -4  13   5    5.65    1.00
   4  13  -5    2.74    1.16
  -3 -13   5   23.82    1.59
   3 -13  -5   23.82    1.70
  -3  13   5   25.05    1.70
   3  13  -5   21.81    1.99
  -2 -13   5    4.99    0.74
   2 -13  -5    7.36    0.96
  -2  13   5    7.41    0.78
  -2  13   5    6.29    0.87
   2  13  -5    7.49    1.07
  -1 -13   5    1.21    0.41
   1 -13  -5    1.77    0.52
  -1 -13   5    2.11    0.46
   1 -13  -5    1.81    0.56
   1  13  -5    1.82    0.56
  -1  13   5    1.08    0.52
   0 -13   5   10.60    0.91
   0 -13  -5   10.20    0.89
   0 -13  -5    9.33    0.97
   0  13   5    9.66    0.95
   0  13  -5    9.07    0.81
   0  13  -5   11.74    1.02
  -1 -13  -5   28.26    1.71
   1 -13   5   29.24    1.58
  -1  13  -5   25.31    1.56
  -1  13  -5   28.15    1.57
   1  13   5   26.97    1.62
   2 -13   5    7.91    1.09
  -2 -13  -5    8.42    1.21
  -2  13  -5    6.95    0.95
   2  13   5    6.45    0.89
   2  13   5    8.09    0.93
  -2  13  -5    8.46    0.99
   3 -13   5    1.00    0.76
   3 -13   5    0.07    0.84
  -3 -13  -5   -0.10    0.86
  -3  13  -5    0.74    0.63
   3  13   5    0.40    0.67
   3  13   5    0.04    0.62
  -3 -14   5   -0.10    0.61
   3 -14  -5    1.03    0.74
   3  14  -5    1.82    0.99
  -3  14   5    0.71    0.71
   2 -14  -5    3.65    0.77
  -2 -14   5    3.57    0.68
  -2  14   5    2.50    0.68
  -2  14   5    3.93    0.65
   2  14  -5    3.51    0.83
   1 -14  -5    1.28    0.52
   1 -14  -5    0.80    0.50
  -1 -14   5    1.45    0.48
  -1 -14   5    0.98    0.42
  -1  14   5    0.43    0.48
   1  14  -5    1.15    0.57
   0 -14   5    1.73    0.51
   0 -14  -5    2.14    0.57
   0 -14  -5    2.19    0.68
   0  14   5    2.19    0.58
   0  14  -5    2.14    0.51
   0  14  -5    2.14    0.60
  -1 -14  -5    1.69    0.72
   1 -14   5    1.67    0.58
   1  14   5    1.20    0.63
  -1  14  -5    1.00    0.54
  -1  14  -5    1.09    0.46
  -2 -14  -5   10.88    1.26
   2 -14   5   13.21    1.29
  -2  14  -5   10.21    1.08
  -2  14  -5   12.55    1.08
   2  14   5   12.88    1.23
  -3 -14  -5    3.13    0.99
   3 -14   5    3.98    0.97
   3  14   5    2.65    0.85
  -3  14  -5    3.75    0.93
   3  14   5    2.06    0.88
   3 -15  -5    5.58    1.01
  -3 -15   5    6.11    0.99
  -3  15   5    7.99    1.15
   3  15  -5    4.49    1.15
  -2 -15   5    0.88    0.57
   2 -15  -5    0.33    0.69
   2  15  -5   -0.03    0.62
  -2  15   5    0.59    0.65
   1 -15  -5   25.02    1.62
  -1 -15   5   21.98    1.34
   1 -15  -5   24.71    1.57
  -1 -15   5   23.27    1.39
  -1  15   5   26.04    1.57
   1  15  -5   24.32    1.66
   0 -15  -5    0.38    0.61
   0 -15   5    0.31    0.47
   0 -15  -5    0.37    0.47
   0  15   5   -0.22    0.52
   0  15  -5    1.24    0.58
   0  15  -5   -0.02    0.39
  -1 -15  -5   10.01    1.17
   1 -15   5   10.93    1.06
  -1  15  -5   10.31    1.04
  -1  15  -5   11.49    1.07
   1  15   5   11.03    1.11
  -2 -15  -5    0.32    0.75
   2 -15   5    1.16    0.62
  -2  15  -5    0.58    0.61
  -2  15  -5    0.84    0.66
   2  15   5    1.64    0.72
   3 -15   5    4.22    1.01
  -3 -15  -5    4.51    1.20
  -3  15  -5    5.56    1.06
   3  15   5    5.37    0.97
  -3 -16   5   -0.69    0.63
   3 -16  -5   -0.33    0.69
  -3  16   5    0.25    0.69
   3  16  -5   -0.59    0.80
   2 -16  -5    5.45    0.97
  -2 -16   5    5.55    0.84
  -2  16   5    3.98    0.84
   2  16  -5    3.97    0.92
   1 -16  -5   -0.17    0.51
  -1 -16   5    0.45    0.51
   1 -16  -5    1.22    0.63
   1  16  -5    0.24    0.53
  -1  16   5   -0.30    0.51
   0 -16  -5   29.16    1.75
   0 -16   5   27.52    1.72
   0 -16  -5   29.97    1.86
   0  16  -5   34.67    1.86
   0  16   5   29.18    1.86
  -1 -16  -5    1.19    0.69
   1 -16   5    1.82    0.70
   1  16   5    2.72    0.71
  -1  16  -5    3.62    0.75
  -1  16  -5    3.00    0.70
   2 -16   5    5.89    1.01
  -2 -16  -5    3.75    0.96
  -2  16  -5    3.32    0.79
   2  16   5    4.67    0.91
   3 -16   5   -0.44    0.71
  -3 -16  -5   -0.79    0.92
  -3  16  -5    1.71    0.82
   3  16   5   -0.16    0.75
   3 -17  -5    2.70    0.99
  -3 -17   5    2.30    0.85
  -3  17   5    1.90    0.84
   3  17  -5    1.86    1.02
   2 -17  -5    0.24    0.75
  -2 -17   5    0.19    0.65
   2  17  -5   -0.24    0.63
  -2  17   5    0.60    0.63
   1 -17  -5    5.95    0.93
  -1 -17   5    4.63    0.79
   1 -17  -5    7.41    0.99
   1  17  -5    7.61    1.14
  -1  17   5    7.19    1.07
   0 -17  -5   18.80    1.42
   0 -17   5   16.94    1.36
   0 -17  -5   18.97    1.60
   0  17  -5   19.01    1.30
   0  17  -5   18.85    1.34
   0  17   5   17.66    1.40
   1 -17   5    5.20    0.88
  -1 -17  -5    6.36    1.11
   1  17   5    7.38    1.04
  -1  17  -5    8.25    0.99
  -1  17  -5    6.23    0.89
  -2 -17  -5    6.57    1.23
   2 -17   5    4.66    1.00
  -2  17  -5    7.45    1.05
   2  17   5    6.11    1.00
   3 -17   5   -1.07    0.83
  -3 -17  -5   -0.38    0.91
   3  17   5   -0.47    0.80
  -3  17  -5   -0.15    0.73
  -3 -18   5    3.00    0.91
   3  18  -5    2.67    1.06
  -3  18   5    2.72    0.94
   2 -18  -5   22.00    1.82
  -2 -18   5   21.50    1.58
   2  18  -5   18.03    1.62
  -2  18   5   20.53    1.61
   1 -18  -5   12.68    1.42
  -1 -18   5   11.75    1.19
   1  18  -5   13.51    1.40
  -1  18   5   11.01    1.28
   0 -18  -5    2.17    0.82
   0 -18  -5    0.97    0.62
   0 -18   5    2.08    0.74
   0  18  -5    1.65    0.69
   0  18  -5    0.83    0.58
   0  18   5    0.90    0.69
  -1 -18  -5    3.95    1.05
   1 -18   5    4.42    0.94
  -1  18  -5    4.35    0.87
   1  18   5    3.80    0.96
   2 -18   5   33.73    2.23
  -2 -18  -5   32.34    2.41
  -2  18  -5   33.41    2.16
   2  18   5   34.12    2.21
   2 -19  -5    6.21    1.12
  -2  19   5    6.56    1.10
   2  19  -5    7.61    1.16
   1 -19  -5   53.30    2.92
  -1  19   5   55.76    2.90
   1  19  -5   61.63    3.10
   0 -19  -5    8.50    1.21
   0 -19   5    7.79    1.06
   0  19   5    9.00    1.12
  -1 -19  -5    3.08    1.01
   1 -19   5    2.47    0.79
   1  19   5    2.53    0.80
  -1  19  -5    2.36    0.73
   2 -19   5    1.15    0.84
  -2 -19  -5    0.18    0.97
   2  19   5    1.17    0.86
  -2  19  -5    0.51    0.85
   2 -20  -5    6.66    1.24
   2  20  -5    6.71    1.12
  -2  20   5    8.64    1.26
  -1 -20   5    6.88    1.03
   1 -20  -5    7.91    1.20
  -1  20   5    6.23    1.03
   1  20  -5    7.72    1.14
   0 -20   5    1.26    0.76
   0 -20  -5    0.20    0.79
   0  20   5    0.47    0.74
   1 -20   5    4.64    0.92
  -1 -20  -5    5.77    1.21
  -1  20  -5    5.38    0.96
   1  20   5    5.72    1.04
   2 -20   5    8.01    1.47
  -2 -20  -5    5.75    1.27
  -2  20  -5    7.07    1.22
   2  20   5    6.63    1.21
   1 -21  -5    1.01    0.87
  -1  21   5    0.56    0.79
   0 -21  -5    1.38    0.96
   0 -21   5    0.41    0.73
   0  21   5    0.54    0.68
   1 -21   5   11.65    1.56
  -1 -21  -5    9.57    1.49
  -1  21  -5   12.24    1.40
   1  21   5   11.87    1.45
   1 -22  -5    0.39    0.88
   0 -22   5    8.68    1.23
   0  22   5    6.85    1.09
  -1 -22  -5    0.92    1.04
  -1  22  -5    2.06    0.87
   4   0  -6    5.94    1.13
  -4   0   6    6.01    0.89
  -3   0   6    0.02    0.41
   3   0  -6    0.22    0.52
   3   0  -6    0.11    0.33
   2   0  -6  104.45    4.01
  -2   0   6  105.30    4.13
   2   0  -6  107.34    4.62
  -2   0   6  103.02    4.01
  -1   0   6  354.12   13.10
   1   0  -6  359.33   12.67
  -1   0   6  348.77   12.99
   1   0  -6  334.96   13.94
   0   0  -6  267.63   10.05
   0   0  -6  287.60   10.18
   0   0  -6  255.25   10.71
   0   0  -6  269.94    9.78
   1   0   6   37.58    1.45
  -1   0  -6   34.74    1.70
  -1   0  -6   36.86    1.57
  -1   0  -6   35.92    1.56
   2   0   6   34.64    1.48
  -2   0  -6   36.10    1.63
  -2   0  -6   35.68    1.63
   2   0   6   35.35    1.80
   3   0   6  122.24    5.34
  -3   0  -6  120.02    4.94
   4   0   6   29.04    2.16
  -4   0  -6   29.83    1.73
  -4  -1   6   10.92    1.14
   4  -1  -6   11.25    1.41
  -4   1   6   11.59    1.16
   4   1  -6   12.49    1.65
  -3  -1   6    0.54    0.40
   3  -1  -6    0.24    0.37
   3  -1  -6    1.11    0.63
   3   1  -6    1.84    0.67
  -3   1   6    1.17    0.43
   3   1  -6    0.31    0.32
  -2  -1   6    1.47    0.21
   2  -1  -6    1.32    0.33
   2  -1  -6    1.54    0.52
  -2  -1   6    1.31    0.33
   2   1  -6    1.16    0.52
  -2   1   6    0.49    0.33
  -2   1   6    1.61    0.23
   2   1  -6    0.98    0.27
   1  -1  -6   32.85    1.38
   1  -1  -6   32.58    1.57
  -1  -1   6   32.79    1.26
  -1  -1   6   32.80    1.38
   1   1  -6   30.99    1.34
  -1   1   6   31.76    1.39
   1   1  -6   30.95    1.63
  -1   1   6   32.49    1.37
   0  -1   6   56.05    2.21
   0  -1  -6   55.24    2.26
   0  -1  -6   54.38    2.17
   0  -1  -6   56.70    2.37
   0  -1  -6   57.86    2.26
   0   1  -6   53.93    2.41
   0   1  -6   55.58    2.16
   0   1  -6   59.85    2.22
  -1  -1  -6    2.28    0.32
   1  -1   6    2.45    0.28
  -1  -1  -6    1.90    0.28
  -1   1  -6    2.32    0.37
  -1   1  -6    1.69    0.26
   1   1   6    2.17    0.34
  -1   1  -6    2.02    0.30
   1   1   6    1.58    0.21
  -2  -1  -6    2.16    0.42
   2  -1   6    2.33    0.49
   2  -1   6    1.91    0.32
  -2  -1  -6    1.77    0.35
   2   1   6    2.08    0.28
  -2   1  -6    1.86    0.35
   2   1   6    2.06    0.52
  -2   1  -6    2.14    0.40
  -3  -1  -6    0.52    0.49
   3  -1   6    0.38    0.68
  -3  -1  -6    0.75    0.48
   3   1   6    1.09    0.62
  -3   1  -6    0.64    0.47
   4  -1   6    6.67    1.17
  -4  -1  -6    6.79    0.92
   4   1   6    5.40    1.10
  -4   1  -6    6.47    0.92
   4  -2  -6    6.55    1.19
  -4  -2   6    6.30    0.92
  -4   2   6    6.88    0.91
   4   2  -6    6.54    1.24
  -3  -2   6   34.81    1.74
   3  -2  -6   37.78    1.70
   3  -2  -6   32.62    2.04
  -3   2   6   32.98    1.67
   3   2  -6   34.19    1.55
   3   2  -6   36.58    2.21
   2  -2  -6   21.53    1.27
   2  -2  -6   18.66    1.03
  -2  -2   6   19.46    1.00
  -2   2   6   18.63    0.99
   2   2  -6   18.96    0.93
  -2   2   6   19.08    0.89
   2   2  -6   16.43    1.26
   1  -2  -6    4.68    0.41
  -1  -2   6    5.21    0.42
   1  -2  -6    4.11    0.48
  -1   2   6    5.12    0.43
  -1   2   6    4.76    0.40
   1   2  -6    4.45    0.61
   1   2  -6    5.55    0.39
   0  -2   6   20.53    0.87
   0  -2  -6   18.87    0.96
   0  -2  -6   21.24    0.94
   0  -2  -6   19.07    0.88
   0   2  -6   19.67    0.85
   0   2  -6   17.97    1.02
   0   2  -6   20.27    0.89
   0   2   6   20.79    0.95
  -1  -2  -6  122.47    4.87
  -1  -2  -6  122.42    4.87
  -1  -2  -6  122.35    4.58
   1  -2   6  121.37    4.64
  -1   2  -6  131.20    4.74
  -1   2  -6  126.79    5.17
   1   2   6  126.40    5.13
  -1   2  -6  127.60    4.86
  -2  -2  -6   25.45    1.31
   2  -2   6   28.00    1.52
  -2  -2  -6   27.02    1.40
   2  -2   6   30.08    1.27
   2   2   6   27.25    1.51
  -2   2  -6   24.88    1.31
  -3  -2  -6   10.47    0.90
   3  -2   6    8.37    1.06
  -3  -2  -6    9.48    0.98
   3   2   6   10.53    1.09
  -3   2  -6    9.69    0.85
  -4  -2  -6    6.76    0.92
   4  -2   6    7.90    1.23
  -4   2  -6    6.13    0.89
   4   2   6    5.94    1.11
  -4  -3   6    5.61    0.89
   4  -3  -6    4.48    0.71
   4   3  -6    5.13    1.19
  -4   3   6    5.82    0.86
   3  -3  -6    4.87    0.87
   3  -3  -6    4.52    0.64
  -3  -3   6    4.61    0.66
   3   3  -6    5.15    0.56
   3   3  -6    6.51    1.01
  -3   3   6    5.80    0.69
   2  -3  -6   53.69    2.29
   2  -3  -6   53.48    2.56
  -2  -3   6   54.06    2.28
   2   3  -6   55.81    2.17
  -2   3   6   54.91    2.23
  -2   3   6   51.60    2.27
   2   3  -6   54.72    2.71
   1  -3  -6    6.33    0.52
  -1  -3   6    6.63    0.46
   1  -3  -6    6.48    0.50
   1   3  -6    6.32    0.66
   1   3  -6    6.81    0.47
  -1   3   6    7.01    0.52
  -1   3   6    6.71    0.48
   0  -3   6  195.96    7.11
   0  -3  -6  184.11    7.57
   0  -3  -6  188.88    7.25
   0  -3  -6  192.44    6.99
   0   3   6  192.99    7.34
   0   3  -6  181.43    7.71
   0   3  -6  199.71    7.21
   1  -3   6   28.37    1.23
  -1  -3  -6   27.33    1.37
  -1  -3  -6   28.91    1.31
  -1  -3  -6   28.87    1.14
  -1   3  -6   25.25    1.25
  -1   3  -6   31.15    1.17
   1   3   6   28.51    1.37
  -1   3  -6   27.92    1.42
  -2  -3  -6   55.01    2.33
  -2  -3  -6   55.69    2.42
   2  -3   6   61.06    2.26
   2  -3   6   52.04    2.55
  -2   3  -6   46.68    2.29
   2   3   6   53.01    2.51
  -3  -3  -6   -0.08    0.39
   3  -3   6    0.38    0.60
  -3  -3  -6    0.62    0.52
  -3   3  -6    0.20    0.41
   3   3   6    0.45    0.62
   4  -3   6    9.60    1.41
  -4  -3  -6    7.49    0.95
  -4   3  -6    6.31    0.94
   4   3   6    6.29    1.15
   4  -4  -6    0.95    0.57
  -4  -4   6   -0.35    0.59
   4   4  -6   -1.32    0.90
  -4   4   6    0.38    0.57
   3  -4  -6   15.96    1.10
   3  -4  -6   18.67    1.42
  -3  -4   6   17.84    1.14
  -3   4   6   19.70    1.13
   3   4  -6   19.39    1.56
   3   4  -6   17.41    0.97
  -2  -4   6    7.36    0.64
   2  -4  -6    6.39    0.68
   2  -4  -6    6.75    0.74
  -2   4   6    7.68    0.59
   2   4  -6    8.18    0.91
  -2   4   6    7.76    0.56
   2   4  -6    6.98    0.52
   1  -4  -6  176.44    6.38
   1  -4  -6  167.47    6.80
  -1  -4   6  173.72    6.45
  -1   4   6  171.81    6.49
  -1   4   6  164.76    6.63
   1   4  -6  163.27    7.09
   1   4  -6  175.65    6.28
   0  -4  -6    0.04    0.14
   0  -4  -6   -0.04    0.24
   0  -4   6    0.20    0.17
   0  -4   6    0.23    0.14
   0  -4  -6    0.05    0.18
   0   4  -6    0.78    0.31
   0   4  -6    0.34    0.14
   0   4   6    0.58    0.22
  -1  -4  -6   89.36    3.21
   1  -4   6   87.60    3.33
  -1  -4  -6   84.27    3.52
  -1  -4  -6   91.68    3.52
   1  -4   6   92.91    3.24
   1   4   6   85.75    3.63
  -1   4  -6   75.98    3.42
  -1   4  -6   83.37    3.69
   2  -4   6    1.68    0.49
  -2  -4  -6    2.07    0.40
  -2  -4  -6    1.94    0.50
   2  -4   6    1.82    0.39
  -2   4  -6    1.89    0.39
   2   4   6    1.75    0.48
  -3  -4  -6   20.25    1.22
  -3  -4  -6   21.17    1.44
   3  -4   6   18.31    1.56
   3   4   6   20.83    1.44
  -3   4  -6   18.14    1.21
   4  -4   6    0.24    0.96
  -4  -4  -6    1.40    0.64
  -4   4  -6    2.36    0.69
   4   4   6    1.70    0.97
  -4  -5   6    0.73    0.69
   4  -5  -6    1.11    0.58
  -4   5   6    1.02    0.60
   4   5  -6    1.30    0.95
  -3  -5   6    1.73    0.57
   3  -5  -6    0.44    0.48
   3   5  -6    1.90    0.86
  -3   5   6    2.08    0.44
   3   5  -6    1.58    0.36
  -3   5   6    2.05    0.50
   2  -5  -6    0.66    0.33
   2  -5  -6    0.27    0.36
  -2  -5   6    0.46    0.36
  -2   5   6    0.32    0.27
  -2   5   6   -0.02    0.27
   2   5  -6    0.84    0.52
   2   5  -6   -0.03    0.22
   1  -5  -6    5.77    0.53
  -1  -5   6    5.70    0.43
   1   5  -6    6.44    0.44
   1   5  -6    4.45    0.64
  -1   5   6    5.88    0.56
  -1   5   6    6.34    0.53
   0  -5  -6   10.75    0.77
   0  -5   6   10.73    0.62
   0  -5  -6   13.91    0.67
   0  -5   6   10.97    0.54
   0   5   6   11.64    0.58
   0   5  -6   10.67    0.78
   0   5   6   11.19    0.74
   0   5  -6   11.64    0.57
  -1  -5  -6    4.31    0.60
   1  -5   6    4.43    0.46
  -1  -5  -6    3.70    0.48
  -1  -5  -6    4.13    0.32
  -1   5  -6    5.05    0.45
   1   5   6    4.61    0.44
  -1   5  -6    4.35    0.54
   2  -5   6    0.28    0.42
   2  -5   6    0.31    0.32
  -2  -5  -6    0.01    0.31
  -2  -5  -6   -0.11    0.35
  -2   5  -6    0.56    0.33
   2   5   6   -0.18    0.39
  -3  -5  -6    1.59    0.65
  -3  -5  -6    2.03    0.59
   3  -5   6    1.04    0.66
  -3   5  -6    0.60    0.50
   3   5   6    0.92    0.59
  -4  -5  -6    0.36    0.58
  -4  -5  -6    2.08    0.98
   4  -5   6    0.62    0.88
   4   5   6    1.24    0.86
  -4   5  -6   -0.13    0.65
  -4  -6   6    2.56    0.81
   4  -6  -6    2.60    0.71
   4   6  -6    1.60    1.02
  -4   6   6    2.12    0.65
   3  -6  -6   70.73    3.23
  -3  -6   6   75.65    3.26
  -3   6   6   77.35    3.20
  -3   6   6   77.28    3.22
   3   6  -6   79.84    3.90
   3   6  -6   74.67    3.05
  -2  -6   6   13.61    0.84
   2  -6  -6   12.82    0.94
  -2   6   6   11.89    0.83
  -2   6   6   13.49    0.86
   2   6  -6   12.96    1.14
   2   6  -6   12.36    0.73
  -1  -6   6    5.64    0.46
  -1  -6   6    5.30    0.43
   1  -6  -6    5.24    0.53
   1  -6  -6    4.17    0.48
  -1   6   6    4.92    0.53
   1   6  -6    5.19    0.73
   0  -6  -6   23.38    1.19
   0  -6   6   27.23    1.11
   0  -6  -6   28.21    1.39
   0  -6   6   26.64    1.21
   0   6   6   28.56    1.16
   0   6  -6   28.34    1.17
   0   6   6   25.89    1.34
   0   6  -6   25.19    1.42
   1  -6   6  223.74    8.27
  -1  -6  -6  229.75    8.11
  -1  -6  -6  226.62    8.63
  -1   6  -6  222.57    9.09
   1   6   6  205.28    8.64
   1   6   6  221.86    8.95
  -1   6  -6  234.10    8.57
  -2  -6  -6   20.88    1.33
   2  -6   6   20.60    1.34
   2  -6   6   20.77    1.17
  -2  -6  -6   20.65    1.21
  -2   6  -6   21.26    1.17
   2   6   6   19.22    1.22
   3  -6   6    1.68    0.72
  -3  -6  -6    2.60    0.75
  -3  -6  -6    1.97    0.60
   3   6   6    1.96    0.73
  -3   6  -6    1.90    0.53
  -4  -6  -6   11.29    1.57
   4  -6   6   13.30    1.76
  -4  -6  -6   13.61    1.31
   4   6   6   13.93    1.66
  -4   6  -6   13.88    1.23
   4  -7  -6    3.67    0.78
  -4  -7   6    3.74    0.84
  -4   7   6    3.49    0.71
   4   7  -6    3.51    1.15
  -3  -7   6   12.67    1.09
   3  -7  -6   14.47    1.15
  -3   7   6   12.13    0.97
  -3   7   6   12.49    0.97
   3   7  -6   13.25    1.41
   2  -7  -6   77.53    3.46
  -2  -7   6   89.74    3.49
   2   7  -6   82.09    3.97
  -2   7   6   88.17    3.56
  -2   7   6   83.94    3.46
   2   7  -6   86.91    3.28
   1  -7  -6    1.73    0.39
   1  -7  -6    1.93    0.37
  -1  -7   6    1.39    0.28
  -1  -7   6    1.05    0.29
   1   7  -6    1.67    0.50
  -1   7   6    1.62    0.40
   1   7  -6    1.69    0.20
   0  -7   6   33.98    1.48
   0  -7  -6   33.11    1.68
   0  -7   6   35.46    1.38
   0  -7  -6   34.26    1.50
   0   7   6   30.16    1.63
   0   7  -6   36.03    1.46
   0   7   6   34.72    1.43
   0   7  -6   32.02    1.73
   1  -7   6    4.77    0.55
  -1  -7  -6    4.48    0.39
  -1  -7  -6    4.03    0.59
   1   7   6    5.15    0.59
  -1   7  -6    3.62    0.55
  -1   7  -6    3.73    0.44
   1   7   6    4.85    0.50
  -2  -7  -6   74.27    3.31
  -2  -7  -6   72.79    3.19
   2  -7   6   74.51    3.09
   2   7   6   75.79    3.31
  -2   7  -6   71.54    3.13
  -3  -7  -6    0.41    0.58
  -3  -7  -6    0.23    0.47
   3  -7   6   -0.77    0.57
   3  -7   6    0.23    0.48
   3   7   6   -0.80    0.59
  -3   7  -6    0.04    0.46
  -4  -7  -6    6.38    1.22
  -4  -7  -6    8.62    1.17
   4  -7   6    6.97    1.29
  -4   7  -6    9.30    1.08
   4   7   6    7.43    1.25
   4  -8  -6   11.60    1.23
  -4  -8   6    9.10    1.15
   4   8  -6    7.73    1.45
   3  -8  -6   53.07    2.60
  -3  -8   6   57.66    2.59
  -3   8   6   57.46    2.56
  -3   8   6   56.21    2.52
   3   8  -6   51.07    3.03
   2  -8  -6   26.36    1.51
  -2  -8   6   28.66    1.44
  -2  -8   6   26.69    1.27
  -2   8   6   31.21    1.42
  -2   8   6   28.05    1.50
   2   8  -6   26.43    1.81
  -1  -8   6   10.68    0.67
  -1  -8   6   10.51    0.70
   1  -8  -6   11.01    0.84
   1  -8  -6   11.69    0.80
   1   8  -6   10.83    1.00
  -1   8   6   10.55    0.82
   0  -8  -6   75.25    2.93
   0  -8  -6   72.24    3.14
   0  -8   6   73.24    2.81
   0  -8   6   74.35    2.89
   0   8  -6   74.45    2.92
   0   8   6   75.37    2.94
   0   8   6   69.07    3.13
   0   8  -6   67.02    3.25
  -1  -8  -6  155.35    5.61
   1  -8   6  153.10    5.77
  -1  -8  -6  145.20    6.05
  -1   8  -6  161.07    6.37
   1   8   6  154.80    6.07
   1   8   6  150.59    6.16
  -1   8  -6  142.16    5.93
   2  -8   6   83.07    3.39
  -2  -8  -6   80.33    3.58
  -2   8  -6   82.13    3.70
   2   8   6   83.04    3.61
  -2   8  -6   76.65    3.41
  -3  -8  -6   10.06    0.96
  -3  -8  -6    8.49    1.16
   3  -8   6    8.84    1.30
   3  -8   6    8.28    1.01
  -3   8  -6    9.73    0.95
   3   8   6    9.47    1.21
  -4  -8  -6    7.05    1.27
   4  -8   6    7.70    1.37
  -4  -8  -6    9.49    1.22
  -4   8  -6    9.91    1.25
   4   8   6    8.60    1.31
   4  -9  -6    4.95    0.91
  -4  -9   6    5.93    1.06
   4   9  -6    6.05    1.36
  -3  -9   6   17.89    1.26
   3  -9  -6   14.51    1.21
   3   9  -6   16.19    1.67
  -3   9   6   14.41    1.12
  -3   9   6   14.32    1.08
  -2  -9   6    0.02    0.29
   2  -9  -6   -0.13    0.37
  -2  -9   6   -0.30    0.39
  -2   9   6    0.42    0.44
   2   9  -6    0.15    0.47
  -2   9   6    0.32    0.33
  -1  -9   6    0.06    0.27
  -1  -9   6    0.15    0.24
   1  -9  -6    0.09    0.35
   1  -9  -6    0.63    0.35
  -1   9   6   -0.58    0.32
   1   9  -6   -0.19    0.35
   0  -9  -6   42.78    1.83
   0  -9   6   41.94    1.67
   0  -9  -6   38.32    1.98
   0  -9   6   39.59    1.78
   0   9   6   40.27    2.02
   0   9  -6   42.24    2.08
   0   9  -6   42.20    1.79
  -1  -9  -6    0.31    0.48
  -1  -9  -6    0.95    0.27
   1  -9   6    0.86    0.36
  -1   9  -6    0.48    0.29
   1   9   6   -0.11    0.32
   1   9   6    0.71    0.31
  -1   9  -6   -0.36    0.40
  -2  -9  -6    3.76    0.72
   2  -9   6    5.30    0.72
  -2   9  -6    4.37    0.74
   2   9   6    4.18    0.65
  -2   9  -6    4.51    0.62
   2   9   6    3.88    0.65
   3  -9   6    0.14    0.53
  -3  -9  -6    0.46    0.54
  -3  -9  -6    1.10    0.79
   3  -9   6    0.55    0.77
  -3   9  -6    0.96    0.55
   3   9   6    1.28    0.67
   4  -9   6    4.68    1.28
  -4  -9  -6    0.83    1.01
  -4  -9  -6    2.28    0.78
   4   9   6    3.32    1.01
  -4   9  -6    1.43    0.84
  -4 -10   6   -1.18    0.64
   4 -10  -6    0.91    0.73
   4  10  -6    1.46    1.07
  -3 -10   6    0.50    0.52
   3 -10  -6    0.58    0.54
  -3  10   6    0.72    0.47
   3  10  -6    4.11    1.02
  -3  10   6    0.83    0.55
  -2 -10   6    5.32    0.61
   2 -10  -6    5.10    0.73
  -2 -10   6    5.24    0.73
  -2  10   6    7.82    0.75
   2  10  -6    7.55    1.01
  -2  10   6    6.09    0.81
  -1 -10   6  100.13    3.81
   1 -10  -6   94.20    3.91
  -1 -10   6   92.77    3.73
   1 -10  -6   95.96    3.99
  -1  10   6  100.13    4.11
   1  10  -6   93.31    4.32
   0 -10   6   13.97    0.84
   0 -10   6   12.47    0.67
   0 -10  -6   13.09    1.01
   0 -10  -6   13.37    0.87
   0  10   6   11.68    0.95
   0  10  -6   12.14    0.77
   0  10  -6   12.36    1.02
   1 -10   6    3.54    0.55
  -1 -10  -6    2.07    0.58
   1  10   6    2.55    0.43
  -1  10  -6    1.99    0.41
   1  10   6    2.22    0.51
  -1  10  -6    2.99    0.57
  -2 -10  -6   19.67    1.47
   2 -10   6   21.95    1.40
  -2  10  -6   22.60    1.50
   2  10   6   22.87    1.38
  -2  10  -6   19.80    1.28
   2  10   6   24.51    1.43
  -3 -10  -6   49.43    2.66
   3 -10   6   44.82    2.76
   3 -10   6   45.60    2.44
  -3  10  -6   47.27    2.40
   3  10   6   49.34    2.64
   3  10   6   49.76    2.45
  -4 -10  -6    6.84    1.39
   4 -10   6    5.91    1.42
  -4  10  -6    6.49    1.08
   4  10   6    5.12    1.15
   4 -11  -6    4.05    0.90
  -4 -11   6    5.04    1.06
   4  11  -6    5.98    1.46
  -3 -11   6    0.99    0.66
   3 -11  -6   -0.38    0.60
   3  11  -6    0.02    0.74
  -3  11   6    0.40    0.50
  -3  11   6    0.06    0.58
  -2 -11   6    7.83    0.81
  -2 -11   6    8.01    0.73
   2 -11  -6    6.79    0.88
  -2  11   6    8.14    0.80
   2  11  -6    6.48    1.03
  -2  11   6    8.30    0.93
   1 -11  -6    2.76    0.59
   1 -11  -6    3.03    0.59
  -1 -11   6    2.98    0.43
  -1 -11   6    3.10    0.47
  -1  11   6    2.58    0.56
   1  11  -6    3.48    0.67
   0 -11  -6   22.82    1.51
   0 -11  -6   25.19    1.33
   0 -11   6   23.42    1.29
   0  11  -6   25.49    1.53
   0  11   6   25.91    1.54
   0  11  -6   26.68    1.27
  -1 -11  -6   12.78    1.11
   1 -11   6   12.29    0.94
  -1  11  -6   12.56    1.01
  -1  11  -6   11.96    0.87
   1  11   6   11.97    1.04
  -2 -11  -6   19.36    1.55
   2 -11   6   19.97    1.39
   2  11   6   19.87    1.38
   2  11   6   19.16    1.32
  -2  11  -6   22.30    1.35
  -2  11  -6   20.81    1.40
  -3 -11  -6    1.12    0.78
   3 -11   6   -0.72    0.70
   3 -11   6    0.16    0.68
  -3  11  -6    0.56    0.56
   3  11   6    0.98    0.66
   3  11   6    0.48    0.66
   4 -11   6    6.44    1.53
  -4 -11  -6    7.75    1.48
   4  11   6    7.10    1.32
  -4  11  -6    8.45    1.24
   4  11   6   11.10    1.39
   4 -12  -6    1.77    0.83
  -4 -12   6    0.62    0.90
   4  12  -6    1.89    1.06
   3 -12  -6   -0.09    0.65
  -3 -12   6   -0.31    0.56
  -3  12   6    0.94    0.65
   3  12  -6    0.21    0.78
   2 -12  -6   23.09    1.46
  -2 -12   6   21.04    1.32
  -2 -12   6   21.87    1.19
  -2  12   6   19.96    1.43
   2  12  -6   22.39    1.65
  -2  12   6   21.58    1.30
   1 -12  -6    0.20    0.43
   1 -12  -6    0.46    0.48
  -1 -12   6    0.19    0.34
  -1 -12   6   -0.44    0.29
  -1  12   6    0.29    0.43
   1  12  -6    0.05    0.53
   0 -12  -6   14.44    1.19
   0 -12  -6   13.59    0.98
   0 -12   6   11.98    0.91
   0  12  -6   14.86    1.15
   0  12  -6   13.94    0.89
   0  12   6   12.64    1.07
  -1 -12  -6    1.50    0.64
   1 -12   6    1.22    0.47
   1  12   6    1.79    0.53
  -1  12  -6    1.59    0.60
  -1  12  -6    1.25    0.48
  -2 -12  -6    3.99    0.91
   2 -12   6    3.21    0.76
   2  12   6    4.91    0.78
  -2  12  -6    4.21    0.70
   2  12   6    3.71    0.69
  -2  12  -6    4.06    0.80
   3 -12   6    2.23    1.03
  -3 -12  -6    3.04    0.94
   3 -12   6    3.40    0.81
  -3  12  -6    2.93    0.75
   3  12   6    3.64    0.92
   3  12   6    3.25    0.73
   4 -13  -6    8.70    1.20
   3 -13  -6    1.00    0.75
  -3 -13   6    0.11    0.67
  -3  13   6    1.07    0.70
   3  13  -6    1.50    0.94
   2 -13  -6   11.38    1.24
  -2 -13   6   12.19    1.02
  -2 -13   6   11.43    0.91
   2  13  -6   11.50    1.34
  -2  13   6   12.60    1.17
  -2  13   6   12.09    1.00
  -1 -13   6   12.27    0.96
  -1 -13   6   11.84    0.89
   1 -13  -6   14.06    1.12
   1 -13  -6   16.25    1.19
  -1  13   6   14.24    1.12
   1  13  -6   15.00    1.23
   0 -13  -6   48.56    2.26
   0 -13  -6   47.12    2.46
   0 -13   6   44.86    2.19
   0  13  -6   50.56    2.46
   0  13   6   47.33    2.42
   0  13  -6   49.92    2.23
   1 -13   6    0.16    0.44
  -1 -13  -6    0.75    0.68
   1  13   6    0.57    0.56
  -1  13  -6   -0.02    0.44
  -1  13  -6    0.25    0.36
  -2 -13  -6    8.87    1.29
   2 -13   6    9.94    1.18
  -2  13  -6   11.57    1.16
   2  13   6    9.80    1.14
  -2  13  -6   10.43    1.09
   3 -13   6    0.85    0.80
  -3 -13  -6   -0.29    0.87
   3 -13   6   -0.32    0.90
   3  13   6   -0.26    0.66
  -3  13  -6    0.39    0.68
   3  13   6   -0.07    0.65
   3 -14  -6    1.45    0.80
  -3 -14   6    0.84    0.73
   3  14  -6    1.11    0.86
  -3  14   6    1.09    0.74
   2 -14  -6   26.94    1.74
  -2 -14   6   27.97    1.61
  -2  14   6   26.23    1.75
   2  14  -6   28.98    1.92
  -2  14   6   27.05    1.60
  -1 -14   6   91.63    4.06
   1 -14  -6   95.65    4.31
  -1 -14   6  101.27    4.08
   1 -14  -6  101.80    4.28
  -1  14   6  106.85    4.45
   1  14  -6  111.36    4.67
   0 -14   6   21.30    1.36
   0 -14  -6   20.64    1.51
   0 -14  -6   23.10    1.43
   0  14   6   22.67    1.56
   0  14  -6   22.95    1.52
   0  14  -6   23.88    1.33
  -1 -14  -6    0.16    0.59
   1 -14   6    0.60    0.51
  -1  14  -6    0.97    0.59
  -1  14  -6    0.22    0.48
   1  14   6    0.78    0.56
  -2 -14  -6   15.20    1.57
   2 -14   6   18.13    1.46
  -2  14  -6   15.90    1.28
  -2  14  -6   15.42    1.25
   2  14   6   14.73    1.28
   3 -14   6   37.85    2.39
  -3 -14  -6   44.28    2.68
   3 -14   6   35.80    2.57
   3  14   6   38.81    2.30
  -3  14  -6   39.65    2.27
  -3 -15   6    0.08    0.70
   3 -15  -6    0.85    0.70
  -3  15   6   -0.66    0.70
   3  15  -6    1.04    0.95
  -2 -15   6    0.20    0.55
   2 -15  -6    0.83    0.67
  -2  15   6   -0.26    0.51
   2  15  -6    0.47    0.74
  -2  15   6    0.08    0.56
  -1 -15   6   16.11    1.15
   1 -15  -6   12.87    1.25
   1 -15  -6   14.82    1.32
  -1  15   6   16.99    1.34
   1  15  -6   14.56    1.30
   0 -15  -6    4.45    0.70
   0 -15   6    2.23    0.59
   0 -15  -6    2.40    0.77
   0  15  -6    1.82    0.62
   0  15   6    1.98    0.66
   0  15  -6    3.55    0.59
   1 -15   6    0.30    0.53
  -1 -15  -6    1.63    0.72
  -1  15  -6    1.55    0.54
   1  15   6    0.53    0.64
  -1  15  -6    1.27    0.58
   2 -15   6    1.94    0.73
  -2 -15  -6    2.01    0.95
  -2  15  -6    1.90    0.66
   2  15   6    1.72    0.77
  -2  15  -6    1.12    0.69
  -3 -15  -6    0.54    1.00
   3 -15   6    1.37    0.80
   3  15   6    1.71    0.88
  -3  15  -6    2.40    0.82
  -3 -16   6   14.85    1.41
   3 -16  -6   12.33    1.63
   3  16  -6   14.76    1.78
  -3  16   6   16.10    1.57
  -2 -16   6   13.56    1.21
   2 -16  -6   15.25    1.53
   2  16  -6   11.29    1.33
  -2  16   6   13.53    1.37
   1 -16  -6    3.04    0.72
  -1 -16   6    1.84    0.60
   1 -16  -6    3.33    0.78
  -1  16   6    2.41    0.68
   1  16  -6    2.18    0.75
   0 -16  -6    9.88    1.29
   0 -16  -6   12.00    1.19
   0 -16   6    9.46    1.09
   0  16   6   10.23    1.11
   0  16  -6   12.37    1.12
   0  16  -6   11.57    1.00
  -1 -16  -6   41.41    2.55
   1  16   6   46.40    2.58
  -1  16  -6   48.63    2.44
  -1  16  -6   51.07    2.53
  -2 -16  -6   11.65    1.48
   2 -16   6   12.72    1.44
  -2  16  -6   14.54    1.37
   2  16   6   11.94    1.37
  -2  16  -6   11.57    1.27
   3 -16   6    3.76    1.05
  -3 -16  -6    3.25    1.09
   3  16   6    1.74    0.88
  -3  16  -6    2.02    0.97
   3 -17  -6    2.82    1.00
  -3 -17   6    1.89    0.81
  -3  17   6    3.97    0.95
   3  17  -6    1.88    0.97
   2 -17  -6   19.57    1.70
  -2 -17   6   14.25    1.36
  -2  17   6   22.11    1.65
   2  17  -6   16.95    1.66
   1 -17  -6    0.37    0.66
   1 -17  -6    0.39    0.67
  -1 -17   6   -0.08    0.55
   1  17  -6    0.85    0.71
  -1  17   6    0.20    0.61
   0 -17  -6    8.87    1.11
   0 -17  -6    7.38    1.07
   0 -17   6    6.64    0.95
   0  17   6    7.66    1.04
   0  17  -6   11.59    1.17
  -1 -17  -6    0.42    0.72
   1 -17   6    0.67    0.62
  -1  17  -6    0.06    0.60
  -1  17  -6    0.79    0.53
   1  17   6    0.50    0.69
   2 -17   6    8.55    1.14
  -2 -17  -6    7.60    1.33
  -2  17  -6    7.17    1.08
   2  17   6    8.62    1.16
   3 -17   6    1.13    1.00
   3  17   6   -0.08    0.72
   2 -18  -6    0.39    0.78
  -2 -18   6   -0.49    0.67
  -2  18   6    1.28    0.79
   2  18  -6    0.07    0.79
   1 -18  -6    0.21    0.72
   1 -18  -6    0.02    0.65
  -1 -18   6    0.57    0.61
   1  18  -6    1.23    0.78
  -1  18   6    0.26    0.67
   0 -18  -6    6.15    1.13
   0 -18   6    7.46    0.96
   0  18  -6    6.15    0.94
   0  18   6    5.70    0.99
  -1 -18  -6   15.78    1.59
   1 -18   6   17.10    1.57
  -1  18  -6   17.22    1.40
  -1  18  -6   14.95    1.39
   1  18   6   18.47    1.51
   2 -18   6    3.86    0.96
  -2 -18  -6    4.59    1.15
   2  18   6    3.24    0.94
  -2  18  -6    4.78    1.02
   2 -19  -6    1.48    0.92
   2  19  -6    2.05    0.87
  -2  19   6    2.09    0.84
  -1 -19   6    1.53    0.67
   1 -19  -6    0.53    0.75
  -1  19   6    1.52    0.73
   1  19  -6    0.67    0.71
   0 -19   6    1.31    0.77
   0 -19  -6    2.17    0.87
   0  19   6    1.33    0.68
   0  19  -6    1.21    0.64
   1 -19   6    0.53    0.68
  -1 -19  -6   -0.22    0.84
  -1  19  -6   -0.44    0.61
   1  19   6    0.00    0.75
  -2 -19  -6    1.53    1.11
   2 -19   6    0.97    0.90
   2  19   6    0.58    0.86
  -2  19  -6    0.75    0.86
   2 -20  -6    0.88    0.86
  -2  20   6    2.31    0.91
   2  20  -6    0.63    0.79
   1 -20  -6    2.72    1.00
  -1 -20   6    2.22    0.75
   1  20  -6    2.40    0.90
  -1  20   6    3.64    0.87
   0 -20   6    6.37    1.05
   0 -20  -6    5.39    1.16
   0  20   6    6.78    1.08
   1 -20   6   22.50    1.83
  -1 -20  -6   22.48    2.03
  -1  20  -6   21.32    1.69
   1  20   6   20.30    1.69
  -2  20  -6    1.82    0.92
   2  20   6    0.07    0.85
   1 -21  -6    0.46    0.79
  -1  21   6    1.62    0.84
   0 -21  -6    6.29    1.27
   0 -21   6    4.63    0.99
   0  21   6    5.62    1.00
  -1 -21  -6    0.70    0.91
   1 -21   6    0.93    0.76
  -1  21  -6    1.17    0.84
   1  21   6    1.12    0.80
   0 -22   6    6.84    1.11
   4   0  -7    0.38    0.92
  -4   0   7    0.49    0.61
   3   0  -7    0.15    0.35
  -3   0   7    0.63    0.40
   3   0  -7   -0.32    0.58
  -2   0   7    1.40    0.34
   2   0  -7    0.20    0.27
   2   0  -7    0.11    0.47
  -1   0   7   -0.09    0.22
   1   0  -7    0.19    0.31
  -1   0   7    0.18    0.16
   1   0  -7    0.17    0.22
   0   0  -7    0.04    0.18
   0   0  -7   -0.11    0.15
   0   0  -7   -0.22    0.19
   0   0  -7   -0.13    0.16
  -1   0  -7    0.50    0.23
  -1   0  -7   -0.39    0.18
  -1   0  -7   -0.29    0.22
   1   0   7    0.01    0.16
   2   0   7    0.37    0.42
  -2   0  -7    0.03    0.29
   2   0   7    0.46    0.24
  -2   0  -7   -0.18    0.28
  -3   0  -7    0.00    0.46
   3   0   7    0.26    0.59
  -4   0  -7   -0.34    0.55
   4   0   7   -1.19    0.76
   4  -1  -7    2.92    0.98
  -4  -1   7    3.42    0.72
  -4   1   7    2.42    0.73
   4   1  -7    3.50    1.14
   3  -1  -7    8.79    0.82
  -3  -1   7   10.20    0.88
   3  -1  -7    9.26    1.19
   3   1  -7    9.68    0.78
   3   1  -7   11.55    1.22
  -3   1   7    8.64    0.78
   2  -1  -7   21.99    1.42
  -2  -1   7   22.29    1.16
   2  -1  -7   23.07    1.16
   2   1  -7   24.14    1.47
  -2   1   7   22.11    0.99
   2   1  -7   23.24    1.09
  -2   1   7   21.61    1.14
  -1  -1   7   90.87    3.36
  -1  -1   7   89.78    3.43
   1  -1  -7   82.17    3.71
   1  -1  -7   87.80    3.36
  -1   1   7   85.74    3.44
   1   1  -7   88.35    3.35
  -1   1   7   87.25    3.46
   1   1  -7   88.31    3.81
   0  -1   7   31.17    1.37
   0  -1  -7   32.12    1.36
   0  -1  -7   33.06    1.49
   0  -1  -7   30.59    1.41
   0  -1  -7   33.99    1.42
   0   1  -7   33.74    1.36
   0   1  -7   33.54    1.36
   0   1  -7   32.48    1.54
  -1  -1  -7   42.27    1.88
  -1  -1  -7   45.49    1.93
   1  -1   7   44.33    1.78
  -1   1  -7   44.72    1.87
  -1   1  -7   44.79    2.05
  -1   1  -7   44.78    1.85
  -2  -1  -7    3.01    0.48
  -2  -1  -7    3.81    0.53
   2  -1   7    2.64    0.36
   2  -1   7    2.97    0.56
  -2   1  -7    2.81    0.44
  -2   1  -7    2.91    0.43
   2   1   7    1.86    0.49
  -3  -1  -7    9.01    0.84
   3  -1   7    8.19    1.08
   3   1   7    8.69    1.08
  -3   1  -7   10.94    0.87
  -4  -1  -7    7.38    1.06
   4  -1   7    4.69    1.10
   4   1   7    3.83    1.04
  -4   1  -7    3.26    0.75
  -4  -2   7    0.49    0.57
   4  -2  -7   -0.35    0.50
   4   2  -7   -0.68    0.91
  -4   2   7    0.24    0.60
   3  -2  -7   49.01    2.11
  -3  -2   7   43.60    2.12
   3  -2  -7   49.50    2.59
   3   2  -7   50.41    2.71
   3   2  -7   42.59    1.97
  -3   2   7   43.67    2.09
  -2  -2   7  156.29    6.08
   2  -2  -7  152.31    6.65
   2  -2  -7  157.47    5.97
   2   2  -7  158.26    5.90
  -2   2   7  158.08    6.10
   2   2  -7  163.02    6.78
  -2   2   7  160.85    6.05
   1  -2  -7   16.19    0.89
   1  -2  -7   16.98    0.95
  -1  -2   7   17.01    0.86
  -1   2   7   17.91    0.90
   1   2  -7   17.09    0.83
  -1   2   7   16.91    0.89
   1   2  -7   17.35    1.09
   0  -2  -7    0.47    0.23
   0  -2  -7    0.20    0.19
   0  -2  -7    0.45    0.20
   0   2   7    0.53    0.20
   0   2  -7    0.31    0.19
   0   2  -7    0.63    0.16
   0   2  -7    0.38    0.24
  -1  -2  -7   80.05    3.14
  -1  -2  -7   81.13    3.37
  -1  -2  -7   87.67    3.40
   1  -2   7   81.32    3.20
  -1   2  -7   82.71    3.60
  -1   2  -7   83.49    3.34
  -1   2  -7   91.26    3.26
   1   2   7   84.36    3.56
  -2  -2  -7  167.28    6.47
   2  -2   7  163.33    6.91
   2  -2   7  174.05    6.19
  -2  -2  -7  162.73    6.48
   2   2   7  163.21    6.88
  -2   2  -7  161.10    6.47
   3  -2   7   10.99    1.17
  -3  -2  -7   10.53    0.89
  -3  -2  -7   10.10    1.03
  -3   2  -7    9.68    0.89
   3   2   7    9.58    1.09
  -4  -2  -7    0.15    0.65
   4  -2   7    2.34    1.06
   4   2   7   -0.48    0.77
  -4   2  -7    0.53    0.61
   4  -3  -7    0.32    0.55
  -4  -3   7    1.01    0.69
   4   3  -7    1.35    1.05
  -4   3   7    0.79    0.63
   3  -3  -7    0.50    0.41
  -3  -3   7    1.26    0.52
   3  -3  -7    0.11    0.57
   3   3  -7    1.36    0.76
  -3   3   7    0.76    0.41
   3   3  -7    0.56    0.34
   2  -3  -7    3.78    0.64
   2  -3  -7    3.06    0.49
  -2  -3   7    3.80    0.49
  -2   3   7    3.92    0.41
   2   3  -7    4.39    0.49
  -2   3   7    3.95    0.49
   2   3  -7    3.28    0.70
   1  -3  -7    2.04    0.35
   1  -3  -7    1.36    0.30
  -1  -3   7    2.03    0.31
   1   3  -7    1.94    0.47
  -1   3   7    2.67    0.37
   1   3  -7    1.77    0.29
  -1   3   7    1.69    0.31
   0  -3  -7    8.67    0.53
   0  -3  -7    9.59    0.55
   0  -3  -7    8.85    0.62
   0  -3   7    8.56    0.49
   0   3  -7   10.11    0.48
   0   3  -7    7.63    0.64
   0   3  -7   10.32    0.57
   0   3   7    8.17    0.59
  -1  -3  -7   16.23    0.76
  -1  -3  -7   18.71    1.00
   1  -3   7   17.50    0.85
  -1  -3  -7   15.91    0.90
   1   3   7   16.36    0.93
  -1   3  -7   17.21    1.04
  -1   3  -7   16.56    0.76
  -1   3  -7   15.76    0.85
  -2  -3  -7    0.54    0.38
   2  -3   7    0.54    0.49
   2  -3   7    0.02    0.28
  -2  -3  -7    0.54    0.35
   2   3   7    0.04    0.43
  -2   3  -7    0.15    0.33
  -3  -3  -7    0.43    0.48
   3  -3   7    0.01    0.60
  -3  -3  -7    0.07    0.52
   3   3   7   -0.36    0.59
  -3   3  -7   -0.16    0.41
  -4  -3  -7    6.42    0.96
   4  -3   7    8.11    1.31
   4   3   7    6.87    1.20
  -4   3  -7    8.10    1.00
   4  -4  -7   34.62    1.90
  -4  -4   7   36.82    2.02
   4   4  -7   32.03    2.47
  -4   4   7   34.28    1.91
  -3  -4   7   19.78    1.22
   3  -4  -7   19.45    1.27
   3   4  -7   20.90    1.07
  -3   4   7   19.29    1.21
   3   4  -7   18.55    1.63
  -2  -4   7   26.99    1.34
   2  -4  -7   26.76    1.54
   2  -4  -7   26.56    1.39
  -2   4   7   27.14    1.37
  -2   4   7   28.18    1.31
   2   4  -7   28.17    1.73
   2   4  -7   29.43    1.27
  -1  -4   7   63.07    2.51
   1  -4  -7   63.54    2.55
   1   4  -7   63.44    2.45
  -1   4   7   62.17    2.66
  -1   4   7   60.83    2.57
   1   4  -7   61.57    2.91
   0  -4  -7  242.10    9.01
   0  -4   7  244.47    8.81
   0  -4  -7  238.68    8.67
   0  -4   7  245.77    8.68
   0  -4  -7  234.11    9.38
   0   4   7  209.09    9.08
   0   4  -7  247.04    8.94
   0   4  -7  234.40    9.58
  -1  -4  -7   46.28    1.77
   1  -4   7   45.47    1.86
   1  -4   7   47.10    1.75
  -1  -4  -7   42.63    1.97
  -1  -4  -7   46.45    2.05
   1   4   7   44.39    2.03
  -1   4  -7   45.33    2.14
  -1   4  -7   41.49    1.90
  -2  -4  -7   12.24    0.99
  -2  -4  -7   11.06    0.84
   2  -4   7   13.87    1.06
   2  -4   7   14.54    0.88
   2   4   7   13.04    0.97
  -2   4  -7   14.94    0.89
  -3  -4  -7   34.32    1.94
  -3  -4  -7   34.40    1.78
   3  -4   7   34.11    2.06
   3   4   7   31.36    1.93
  -3   4  -7   31.91    1.73
  -4  -4  -7   26.53    1.65
   4  -4   7   25.68    2.05
  -4   4  -7   26.51    1.67
   4   4   7   23.46    1.94
  -4  -5   7    4.64    0.83
   4  -5  -7    5.39    0.83
   4   5  -7    4.05    1.29
  -4   5   7    5.79    0.85
   3  -5  -7    6.84    0.91
  -3  -5   7    6.54    0.86
  -3   5   7    6.17    0.70
   3   5  -7    6.73    0.63
   3   5  -7    9.83    1.25
   2  -5  -7    8.91    0.82
  -2  -5   7    8.43    0.73
  -2   5   7   10.18    0.72
   2   5  -7    8.69    1.00
  -2   5   7   10.03    0.69
   2   5  -7    8.84    0.63
   1  -5  -7  108.33    4.40
  -1  -5   7  114.25    4.26
   1  -5  -7  114.58    4.28
   1   5  -7  105.96    4.78
  -1   5   7  108.17    4.46
   1   5  -7  111.53    4.16
  -1   5   7  106.94    4.33
   0  -5   7    7.96    0.53
   0  -5  -7    7.03    0.62
   0  -5  -7    6.93    0.52
   0  -5   7    6.43    0.42
   0   5  -7    7.05    0.44
   0   5   7    8.22    0.47
   0   5   7    8.17    0.61
   0   5  -7    6.63    0.66
  -1  -5  -7   14.89    0.73
   1  -5   7   15.57    0.63
  -1  -5  -7   13.99    0.90
   1  -5   7   16.21    0.86
  -1  -5  -7   13.96    1.00
   1   5   7   15.34    0.90
  -1   5  -7   15.13    0.84
  -1   5  -7   14.58    0.98
   2  -5   7   24.83    1.25
   2  -5   7   20.16    1.39
  -2  -5  -7   19.84    1.20
  -2  -5  -7   23.68    1.39
   2   5   7   21.58    1.31
  -2   5  -7   22.65    1.21
   3  -5   7   36.56    2.17
  -3  -5  -7   36.63    2.09
  -3  -5  -7   37.46    1.91
   3   5   7   36.67    2.13
  -3   5  -7   33.49    1.88
  -4  -5  -7    0.30    0.60
   4  -5   7    3.06    1.13
   4   5   7    1.26    0.97
  -4   5  -7    0.55    0.72
  -4  -6   7   17.96    1.41
   4  -6  -7   17.83    1.44
  -4   6   7   17.99    1.36
   4   6  -7   19.56    1.98
   3  -6  -7    1.31    0.56
  -3  -6   7    0.09    0.45
  -3   6   7    0.09    0.39
   3   6  -7    0.05    0.71
   3   6  -7    0.26    0.33
  -2  -6   7    3.66    0.55
   2  -6  -7    3.40    0.54
   2   6  -7    3.60    0.76
  -2   6   7    4.49    0.55
  -2   6   7    4.09    0.59
   2   6  -7    4.54    0.51
   1  -6  -7   49.74    2.11
   1  -6  -7   46.91    2.13
  -1  -6   7   47.56    1.99
   1   6  -7   47.78    2.41
  -1   6   7   49.35    2.22
   0  -6   7  199.94    7.46
   0  -6   7  196.96    7.39
   0  -6  -7  197.71    7.40
   0  -6  -7  199.36    7.73
   0   6  -7  189.18    8.18
   0   6   7  202.08    7.92
   0   6   7  205.49    7.83
   0   6  -7  209.90    7.60
  -1  -6  -7   19.59    0.89
  -1  -6  -7   18.92    1.18
   1  -6   7   19.11    1.03
   1   6   7   19.92    1.06
  -1   6  -7   19.79    1.20
  -1   6  -7   20.70    1.02
   1   6   7   19.39    1.11
  -2  -6  -7    4.82    0.73
   2  -6   7    3.54    0.53
  -2  -6  -7    4.44    0.62
   2   6   7    4.33    0.63
  -2   6  -7    5.06    0.66
  -3  -6  -7    4.65    0.75
  -3  -6  -7    4.12    0.86
   3  -6   7    2.73    0.85
   3   6   7    3.85    0.80
  -3   6  -7    5.23    0.79
  -4  -6  -7   14.05    1.28
   4  -6   7   14.24    1.70
  -4   6  -7   13.27    1.35
   4   6   7   12.89    1.53
   4  -7  -7    5.94    0.96
  -4  -7   7    6.82    1.04
   4   7  -7    4.84    1.25
  -4   7   7    4.58    0.81
  -3  -7   7    0.24    0.54
   3  -7  -7   -0.06    0.50
  -3   7   7    0.51    0.43
  -3   7   7    1.13    0.47
   3   7  -7    0.19    0.79
  -2  -7   7    1.33    0.40
   2  -7  -7    0.73    0.42
  -2   7   7    1.29    0.38
   2   7  -7    1.34    0.33
  -2   7   7    1.23    0.40
   2   7  -7    0.86    0.59
  -1  -7   7    2.94    0.41
   1  -7  -7    1.32    0.37
   1  -7  -7    2.83    0.48
  -1  -7   7    2.76    0.38
   1   7  -7    2.77    0.61
  -1   7   7    2.15    0.46
   0  -7   7    3.11    0.30
   0  -7   7    2.47    0.37
   0  -7  -7    2.99    0.51
   0  -7  -7    2.98    0.41
   0   7  -7    2.76    0.52
   0   7   7    3.31    0.29
   0   7   7    3.33    0.50
   0   7  -7    2.88    0.34
   1  -7   7    0.35    0.29
  -1  -7  -7    0.61    0.42
  -1  -7  -7    0.14    0.20
  -1   7  -7    0.20    0.36
  -1   7  -7    0.67    0.30
   1   7   7    0.12    0.31
   1   7   7   -0.09    0.27
   2  -7   7    1.31    0.45
  -2  -7  -7    1.28    0.53
  -2  -7  -7    2.32    0.57
  -2   7  -7    1.44    0.55
   2   7   7    2.17    0.53
  -2   7  -7    1.88    0.45
  -3  -7  -7    8.71    0.91
   3  -7   7    6.09    1.04
  -3  -7  -7    7.83    1.09
   3   7   7    5.98    0.95
  -3   7  -7    6.34    0.83
  -4  -7  -7    0.57    0.94
   4  -7   7    1.36    1.00
  -4  -7  -7    0.25    0.71
  -4   7  -7    0.86    0.77
   4   7   7    0.27    0.96
   4  -8  -7    9.45    1.27
  -4  -8   7    9.20    1.16
   4   8  -7    9.85    1.67
  -4   8   7    7.50    1.05
   3  -8  -7   -0.88    0.51
  -3  -8   7    1.09    0.60
  -3   8   7    0.15    0.44
  -3   8   7   -0.09    0.46
   3   8  -7    1.39    0.89
  -2  -8   7   11.00    0.88
   2  -8  -7   10.20    1.00
  -2  -8   7   12.39    0.80
   2   8  -7   12.57    1.29
  -2   8   7   13.31    0.95
  -2   8   7   12.38    0.87
  -1  -8   7   17.75    0.94
   1  -8  -7   16.31    1.06
   1  -8  -7   15.55    1.02
  -1  -8   7   16.82    0.89
  -1   8   7   15.96    1.07
   1   8  -7   17.16    1.22
   0  -8  -7   90.25    3.44
   0  -8   7   84.94    3.33
   0  -8  -7   87.93    3.68
   0  -8   7   88.67    3.42
   0   8  -7   85.59    3.86
   0   8  -7   92.06    3.45
   0   8   7   78.67    3.66
  -1  -8  -7    0.56    0.25
  -1  -8  -7    0.70    0.48
   1  -8   7    0.45    0.30
  -1   8  -7    0.13    0.31
   1   8   7    0.25    0.28
   1   8   7    0.29    0.33
  -1   8  -7    0.18    0.38
  -2  -8  -7   55.35    2.75
   2  -8   7   57.70    2.57
  -2   8  -7   56.32    2.59
  -2   8  -7   59.09    2.84
   2   8   7   60.43    2.74
  -3  -8  -7    6.36    0.97
   3  -8   7    4.35    0.97
  -3  -8  -7    4.98    0.80
   3  -8   7    5.60    0.84
   3   8   7    5.73    0.93
  -3   8  -7    5.10    0.80
  -4  -8  -7    9.11    1.37
   4  -8   7    9.30    1.49
  -4  -8  -7    9.44    1.26
   4   8   7    8.03    1.34
  -4   8  -7    6.58    1.07
  -4  -9   7   -0.28    0.77
   4  -9  -7    1.44    0.79
   4   9  -7    0.49    1.15
  -3  -9   7   10.67    0.99
   3  -9  -7    9.31    1.14
  -3   9   7    9.66    0.95
  -3   9   7    9.89    0.98
   3   9  -7    9.36    1.40
  -2  -9   7   12.68    0.83
   2  -9  -7   11.34    1.08
  -2  -9   7   14.89    0.98
   2   9  -7   12.58    1.26
  -2   9   7   12.19    0.94
  -2   9   7   13.26    1.02
   1  -9  -7   32.20    1.66
  -1  -9   7   33.49    1.53
   1  -9  -7   32.93    1.68
  -1  -9   7   33.13    1.49
  -1   9   7   33.47    1.73
   1   9  -7   32.63    1.88
   0  -9  -7   16.00    0.97
   0  -9  -7   16.67    1.13
   0  -9   7   16.23    0.93
   0  -9   7   16.30    0.77
   0   9   7   15.95    1.11
   0   9  -7   16.05    1.14
   0   9  -7   16.88    0.86
   1  -9   7   44.95    2.09
  -1  -9  -7   46.23    2.36
   1   9   7   49.23    2.27
  -1   9  -7   47.33    2.37
  -1   9  -7   49.85    2.13
   1   9   7   47.32    2.14
   2  -9   7   20.49    1.28
  -2  -9  -7   18.74    1.46
   2   9   7   19.56    1.30
  -2   9  -7   16.17    1.12
   2   9   7   19.59    1.25
  -2   9  -7   18.41    1.33
  -3  -9  -7   34.30    1.99
  -3  -9  -7   36.64    2.27
   3  -9   7   31.71    2.29
   3  -9   7   37.28    2.03
  -3   9  -7   34.14    1.97
   3   9   7   33.32    2.11
  -4  -9  -7    2.03    0.85
  -4  -9  -7    0.19    0.98
   4  -9   7    1.26    1.18
   4   9   7   -1.04    0.93
  -4   9  -7    0.82    0.79
  -4 -10   7    4.56    0.97
   4 -10  -7    7.81    1.13
   4  10  -7    6.20    1.37
  -3 -10   7   29.00    1.69
   3 -10  -7   23.44    1.64
  -3  10   7   30.32    1.66
   3  10  -7   23.17    2.09
  -3  10   7   26.91    1.59
   2 -10  -7   11.18    1.10
  -2 -10   7   11.53    0.81
  -2 -10   7   11.89    0.87
  -2  10   7   10.70    0.99
   2  10  -7    9.91    1.18
  -2  10   7    9.91    0.85
   1 -10  -7   50.40    2.40
  -1 -10   7   51.30    2.20
   1 -10  -7   52.07    2.37
  -1 -10   7   52.39    2.19
   1  10  -7   49.97    2.63
  -1  10   7   54.06    2.47
   0 -10  -7   57.99    2.71
   0 -10  -7   60.77    2.51
   0 -10   7   58.07    2.47
   0  10  -7   57.67    2.82
   0  10  -7   62.03    2.46
   0  10   7   52.70    2.68
   1 -10   7   36.25    1.76
  -1 -10  -7   35.66    1.96
  -1  10  -7   38.11    2.01
  -1  10  -7   36.90    1.75
   1  10   7   34.22    1.85
  -2 -10  -7   10.26    1.12
   2 -10   7    9.99    1.00
   2  10   7   11.33    0.97
  -2  10  -7    9.04    1.00
   2  10   7    9.51    1.00
  -2  10  -7    9.43    0.92
   3 -10   7   10.56    1.22
  -3 -10  -7   11.96    1.50
   3 -10   7   11.94    1.43
  -3  10  -7   11.56    1.12
   3  10   7   12.21    1.26
   3  10   7   13.49    1.27
   4 -10   7   24.11    2.37
  -4 -10  -7   25.35    2.27
  -4  10  -7   25.71    1.80
   4  10   7   21.41    2.07
   4 -11  -7   -0.74    0.71
  -4 -11   7    1.11    0.91
   4  11  -7   -1.26    0.95
   3 -11  -7    4.38    0.88
  -3 -11   7    5.52    0.82
   3  11  -7    3.37    1.01
  -3  11   7    7.30    0.94
  -3  11   7    5.90    0.82
  -2 -11   7    2.77    0.48
  -2 -11   7    2.73    0.52
   2 -11  -7    2.13    0.64
  -2  11   7    2.19    0.63
   2  11  -7    1.06    0.67
  -2  11   7    1.89    0.53
   1 -11  -7   18.14    1.22
  -1 -11   7   17.35    0.96
  -1 -11   7   16.29    1.02
   1 -11  -7   17.76    1.22
  -1  11   7   17.02    1.22
   1  11  -7   16.23    1.30
   0 -11  -7   20.73    1.24
   0 -11  -7   21.50    1.39
   0 -11   7   19.92    1.19
   0  11  -7   22.44    1.41
   0  11  -7   20.42    1.10
   0  11   7   21.63    1.42
   1 -11   7    6.13    0.81
  -1 -11  -7    7.18    1.03
  -1  11  -7    5.28    0.67
  -1  11  -7    7.73    0.94
   1  11   7    5.50    0.76
   2 -11   7   -0.72    0.49
  -2 -11  -7    0.07    0.61
   2  11   7    0.17    0.49
   2  11   7    0.26    0.46
  -2  11  -7   -0.15    0.39
  -2  11  -7    0.64    0.58
   3 -11   7   -0.01    0.78
  -3 -11  -7   -0.10    0.85
   3 -11   7   -0.34    0.56
   3  11   7    0.54    0.73
   3  11   7   -0.19    0.62
  -3  11  -7   -0.21    0.63
  -4 -11  -7    0.98    1.10
   4  11   7    2.09    0.88
   4 -12  -7    0.20    0.81
  -4 -12   7    0.43    0.86
   3 -12  -7   29.69    1.98
  -3 -12   7   30.06    1.85
  -3  12   7   30.26    1.76
  -3  12   7   30.92    1.88
   3  12  -7   29.46    2.22
  -2 -12   7   63.82    2.73
  -2 -12   7   63.52    2.86
   2 -12  -7   63.96    3.04
  -2  12   7   69.25    2.93
  -2  12   7   64.16    3.07
   2  12  -7   66.79    3.38
   1 -12  -7   11.37    1.09
  -1 -12   7   12.17    0.92
  -1 -12   7   13.37    0.85
   1 -12  -7   13.42    1.11
  -1  12   7   12.93    1.13
   1  12  -7   14.55    1.22
   0 -12   7    2.18    0.51
   0 -12  -7    1.60    0.58
   0 -12  -7    2.15    0.51
   0  12   7    1.87    0.58
   0  12  -7    3.28    0.66
   0  12  -7    2.82    0.46
  -1 -12  -7   69.70    3.36
   1 -12   7   71.57    3.13
  -1  12  -7   71.50    3.40
   1  12   7   74.52    3.31
  -1  12  -7   72.72    3.14
   2 -12   7   89.24    3.89
  -2 -12  -7   90.15    4.22
  -2  12  -7   92.60    3.98
  -2  12  -7   91.34    4.22
   2  12   7   90.70    4.05
   3 -12   7    7.95    1.30
  -3 -12  -7   10.61    1.43
   3 -12   7   10.37    1.38
  -3  12  -7    8.13    1.19
   3  12   7   10.07    1.12
   3  12   7    9.83    1.32
  -3 -13   7    1.45    0.66
   3 -13  -7    2.37    0.82
   3  13  -7    0.72    0.85
  -3  13   7    1.00    0.73
  -2 -13   7    6.01    0.77
  -2 -13   7    4.21    0.69
   2 -13  -7    5.16    0.91
  -2  13   7    6.57    0.86
   2  13  -7    4.75    0.97
  -2  13   7    5.90    0.89
  -1 -13   7   -0.28    0.34
   1 -13  -7   -0.36    0.50
  -1 -13   7    0.24    0.41
   1 -13  -7   -0.21    0.49
  -1  13   7   -0.38    0.48
   1  13  -7   -1.14    0.54
   0 -13  -7   10.00    0.96
   0 -13   7   11.37    0.97
   0 -13  -7   10.21    1.18
   0  13   7   10.57    1.11
   0  13  -7   12.22    1.08
   0  13  -7   11.06    0.84
  -1 -13  -7   24.93    1.74
   1 -13   7   23.25    1.45
  -1  13  -7   25.15    1.58
  -1  13  -7   25.06    1.44
   1  13   7   22.05    1.52
   2 -13   7    0.31    0.60
  -2 -13  -7   -0.75    0.74
   2  13   7   -0.14    0.63
  -2  13  -7    0.11    0.58
  -2  13  -7    0.12    0.56
  -3 -13  -7    0.62    0.82
   3 -13   7   -0.87    0.64
   3 -13   7   -0.56    0.82
   3  13   7    0.26    0.64
  -3  13  -7    0.31    0.62
   3 -14  -7    1.44    0.80
  -3 -14   7    2.00    0.81
  -3  14   7    0.55    0.74
   3  14  -7    2.44    1.08
   2 -14  -7    0.82    0.67
  -2 -14   7    1.71    0.61
  -2 -14   7    1.63    0.52
  -2  14   7    1.45    0.66
   2  14  -7    2.86    0.89
  -2  14   7    1.32    0.59
   1 -14  -7    1.50    0.65
   1 -14  -7    1.40    0.59
  -1 -14   7    1.27    0.46
  -1  14   7    1.40    0.58
   1  14  -7    0.03    0.59
   0 -14   7   17.39    1.21
   0 -14  -7   18.01    1.39
   0 -14  -7   15.41    1.20
   0  14  -7   18.07    1.39
   0  14  -7   14.17    1.10
   0  14   7   17.57    1.39
   1 -14   7    4.22    0.70
  -1 -14  -7    2.31    0.88
  -1  14  -7    4.42    0.79
  -1  14  -7    5.04    0.75
   1  14   7    3.82    0.76
  -2 -14  -7    0.65    0.76
   2 -14   7    1.13    0.69
  -2  14  -7   -0.45    0.50
   2  14   7    0.62    0.69
  -2  14  -7    0.32    0.68
   3 -14   7    8.11    1.43
  -3 -14  -7    5.80    1.22
   3 -14   7    7.54    1.10
  -3  14  -7    6.87    1.10
   3  14   7    5.19    0.98
  -3 -15   7    7.84    1.11
   3 -15  -7    7.46    1.18
   3  15  -7    7.11    1.29
  -3  15   7    8.06    1.18
   2 -15  -7    3.43    0.89
  -2 -15   7    3.87    0.70
  -2  15   7    2.76    0.75
  -2  15   7    4.21    0.75
   2  15  -7    2.94    0.84
  -1 -15   7   28.20    1.58
   1 -15  -7   27.86    1.77
   1 -15  -7   26.21    1.75
   1  15  -7   25.93    1.82
  -1  15   7   28.22    1.78
   0 -15   7    0.86    0.50
   0 -15  -7    1.96    0.78
   0 -15  -7    0.63    0.54
   0  15  -7    0.95    0.60
   0  15   7    1.61    0.69
  -1 -15  -7   12.24    1.32
   1 -15   7    9.28    1.15
  -1  15  -7   12.22    1.23
   1  15   7   11.03    1.26
  -1  15  -7   11.29    1.08
  -2 -15  -7   -0.10    0.76
   2 -15   7   -0.09    0.74
  -2  15  -7    0.85    0.63
   2  15   7    0.59    0.69
  -2  15  -7    0.81    0.74
   3 -15   7    4.11    1.24
  -3 -15  -7    3.42    1.11
   3 -15   7    3.23    0.98
  -3  15  -7    5.01    1.07
   3  15   7    4.07    0.99
  -3 -16   7    8.40    1.18
   3 -16  -7    8.88    1.28
  -3  16   7    9.16    1.28
   3  16  -7    6.85    1.32
  -2 -16   7   18.41    1.40
   2 -16  -7   17.91    1.65
  -2  16   7   18.50    1.41
  -2  16   7   19.95    1.59
   2  16  -7   15.95    1.56
  -1 -16   7    0.44    0.52
   1 -16  -7    0.61    0.64
   1 -16  -7    0.84    0.63
   1  16  -7    1.36    0.80
  -1  16   7    0.31    0.57
   0 -16  -7    5.62    0.85
   0 -16   7    3.44    0.72
   0 -16  -7    2.37    0.86
   0  16  -7    5.33    0.91
   0  16   7    4.10    0.86
   1 -16   7    6.88    0.98
  -1 -16  -7    8.02    1.23
  -1  16  -7    8.27    1.01
   1  16   7    9.74    1.26
  -1  16  -7    9.07    1.06
   2 -16   7   11.13    1.36
  -2 -16  -7   10.73    1.50
  -2  16  -7    9.52    1.29
  -2  16  -7   11.48    1.30
   2  16   7   13.10    1.30
  -3 -16  -7    0.46    1.04
   3 -16   7   -0.31    0.89
  -3  16  -7    0.70    0.78
   3  16   7   -0.62    0.79
  -3 -17   7   -0.46    0.80
   3  17  -7    0.59    0.92
  -3  17   7   -0.18    0.81
   2 -17  -7    0.63    0.73
  -2 -17   7    1.17    0.68
   2  17  -7   -0.45    0.75
  -2  17   7    0.96    0.77
   1 -17  -7    3.16    0.80
  -1 -17   7    1.48    0.58
   1 -17  -7    1.75    0.79
   1  17  -7    2.91    0.90
  -1  17   7    1.67    0.68
   0 -17  -7    3.67    0.86
   0 -17  -7    4.22    0.98
   0 -17   7    3.27    0.78
   0  17  -7    2.87    0.80
   0  17   7    2.67    0.76
  -1 -17  -7    1.30    0.88
   1 -17   7    0.65    0.73
  -1  17  -7    0.85    0.58
  -1  17  -7    0.63    0.61
   1  17   7    0.33    0.65
   2 -17   7    1.28    0.78
  -2 -17  -7   -0.16    0.85
  -2  17  -7    0.63    0.66
  -2  17  -7    0.71    0.77
   2  17   7    1.64    0.83
   2 -18  -7    1.66    0.88
  -2  18   7    0.30    0.69
   2  18  -7    1.12    0.78
   1 -18  -7   19.23    1.69
   1 -18  -7   22.67    1.75
  -1 -18   7   18.28    1.50
  -1  18   7   23.16    1.69
   1  18  -7   20.92    1.76
   0 -18  -7   46.61    2.71
   0 -18   7   40.79    2.40
   0  18  -7   50.05    2.55
   0  18   7   46.48    2.54
  -1 -18  -7    4.95    1.09
   1 -18   7    6.19    0.97
  -1  18  -7    6.13    1.01
  -1  18  -7    7.56    1.02
   1  18   7    7.39    1.12
  -2 -18  -7    0.83    1.08
   2 -18   7   -0.21    0.81
   2  18   7    0.16    0.84
  -2  18  -7    0.19    0.66
   2 -19  -7    1.78    0.95
  -2  19   7    3.71    0.95
   2  19  -7    2.55    0.97
   1 -19  -7    9.74    1.28
   1 -19  -7    9.10    1.24
  -1 -19   7    7.06    0.99
  -1  19   7   11.59    1.24
   1  19  -7   10.99    1.47
   0 -19   7    0.80    0.72
   0 -19  -7    0.44    0.86
   0  19   7    0.35    0.74
   0  19  -7    1.63    0.70
  -1 -19  -7    5.29    1.13
   1 -19   7    5.30    1.05
  -1  19  -7    5.20    1.08
  -1  19  -7    5.81    1.01
   1  19   7    5.46    1.07
  -2 -19  -7    5.81    1.39
   2 -19   7    7.05    1.25
  -2  19  -7    5.51    1.09
   2  19   7    5.99    1.22
   2  20  -7    4.39    1.05
  -1 -20   7   11.87    1.36
   1 -20  -7   11.62    1.54
  -1  20   7   14.22    1.50
   1  20  -7   12.85    1.53
   0 -20  -7   21.10    1.95
   0 -20   7   19.95    1.65
   0  20   7   22.57    1.69
   0  20  -7   24.83    1.77
   1 -20   7    8.44    1.18
  -1 -20  -7    7.00    1.33
   1  20   7    7.65    1.26
   1 -21  -7    0.38    0.90
  -1 -21   7    1.52    0.86
   1  21  -7    1.08    0.86
  -1  21   7    1.36    0.83
   0 -21  -7   -0.02    0.92
   0 -21   7    0.60    0.64
   0  21   7    0.35    0.80
  -1 -21  -7    4.86    1.34
  -4   0   8   33.04    1.93
   4   0  -8   32.32    2.48
   3   0  -8   76.19    3.78
   3   0  -8   74.24    3.08
  -2   0   8    0.59    0.32
   2   0  -8    0.86    0.31
   2   0  -8    0.59    0.53
  -1   0   8    0.25    0.26
  -1   0   8    0.19    0.19
   1   0  -8    0.55    0.36
   1   0  -8    0.37    0.24
   0   0  -8  204.56    7.37
   0   0  -8  193.12    8.07
   0   0  -8  203.90    7.65
  -1   0  -8  252.54   10.29
   1   0   8  254.14    9.32
  -1   0  -8  262.96    9.65
  -1   0  -8  254.94    9.77
  -2   0  -8    6.08    0.64
  -2   0  -8    3.74    0.54
   2   0   8    5.71    0.75
  -3   0  -8    0.61    0.53
   3   0   8    0.19    0.66
  -4   0  -8   13.03    1.31
   4   0   8   12.72    1.55
   4  -1  -8    8.66    0.97
  -4  -1   8    5.83    0.92
   4   1  -8    7.70    1.37
  -4   1   8    7.01    0.95
   3  -1  -8    3.33    0.88
  -3  -1   8    2.39    0.58
   3  -1  -8    3.04    0.56
  -3   1   8    3.15    0.57
   3   1  -8    3.65    0.94
   3   1  -8    1.76    0.46
   2  -1  -8    0.31    0.47
  -2  -1   8    0.29    0.35
   2  -1  -8   -0.27    0.31
   2   1  -8    0.54    0.53
   2   1  -8   -0.02    0.29
  -2   1   8    0.47    0.31
   1  -1  -8  101.75    3.92
  -1  -1   8  100.66    3.95
  -1  -1   8  103.50    3.99
   1  -1  -8  104.27    4.33
  -1   1   8  101.48    4.01
   1   1  -8  103.17    4.40
   1   1  -8  102.14    3.90
  -1   1   8  102.01    4.05
   0  -1  -8   80.71    3.03
   0  -1  -8   76.73    3.30
   0  -1   8   78.97    3.09
   0  -1  -8   78.11    3.15
   0  -1  -8   77.15    3.14
   0   1  -8   77.44    3.02
   0   1  -8   82.00    3.38
   0   1  -8   79.06    3.09
  -1  -1  -8    0.46    0.27
  -1  -1  -8    0.28    0.27
   1  -1   8   -0.04    0.20
  -1   1  -8   -0.10    0.20
  -1   1  -8    0.52    0.23
  -1   1  -8   -0.09    0.27
   2  -1   8    3.58    0.50
   2  -1   8    4.04    0.64
  -2  -1  -8    3.23    0.49
  -2  -1  -8    4.51    0.65
   2   1   8    3.91    0.63
  -2   1  -8    3.90    0.57
  -2   1  -8    3.48    0.51
  -3  -1  -8   46.65    2.22
   3  -1   8   42.33    2.45
  -3   1  -8   48.23    2.20
   3   1   8   41.14    2.48
  -4  -1  -8   13.48    1.29
   4  -1   8   12.82    1.57
  -4   1  -8   11.70    1.28
   4   1   8    9.77    1.47
   4  -2  -8    4.12    0.72
  -4  -2   8    5.74    0.90
  -4   2   8    6.02    0.90
   4   2  -8    5.79    1.33
   3  -2  -8   12.22    0.99
   3  -2  -8   12.05    1.33
  -3  -2   8   12.89    1.01
   3   2  -8   13.18    1.38
   3   2  -8   11.61    0.88
  -3   2   8   13.60    1.00
  -2  -2   8   13.87    0.85
   2  -2  -8   14.25    1.11
   2  -2  -8   14.79    0.89
  -2   2   8   13.60    0.86
   2   2  -8   13.39    1.23
   2   2  -8   12.86    0.83
   1  -2  -8   58.81    2.52
   1  -2  -8   55.84    2.31
  -1  -2   8   57.84    2.20
  -1  -2   8   57.19    2.32
  -1   2   8   55.69    2.35
   1   2  -8   54.37    2.26
  -1   2   8   56.67    2.40
   1   2  -8   56.09    2.67
   0  -2   8   37.23    1.49
   0  -2  -8   34.48    1.59
   0  -2  -8   34.43    1.58
   0  -2  -8   34.80    1.49
   0   2  -8   34.08    1.46
   0   2  -8   36.08    1.71
   0   2   8   34.53    1.57
   0   2  -8   37.04    1.50
  -1  -2  -8    0.49    0.28
  -1  -2  -8    0.19    0.26
  -1  -2  -8    0.88    0.22
  -1   2  -8    0.65    0.23
   1   2   8    0.56    0.30
  -1   2  -8    1.12    0.36
  -1   2  -8    0.53    0.21
   2  -2   8   15.72    1.19
  -2  -2  -8   17.66    1.13
  -2  -2  -8   16.64    1.03
   2  -2   8   19.63    0.99
   2   2   8   19.35    1.27
  -2   2  -8   17.70    1.04
  -3  -2  -8   21.15    1.28
   3  -2   8   18.17    1.61
  -3   2  -8   19.72    1.30
   3   2   8   18.60    1.55
  -4  -2  -8    1.77    0.69
   4  -2   8    2.30    1.10
  -4   2  -8    2.72    0.82
   4   2   8    1.82    0.94
  -4  -3   8    0.79    0.69
   4  -3  -8    0.34    0.59
   4   3  -8   -1.52    0.94
  -4   3   8   -0.03    0.52
  -3  -3   8   10.19    0.91
   3  -3  -8   12.47    0.95
  -3   3   8   12.43    0.98
   3   3  -8   14.55    0.92
   3   3  -8   10.12    1.34
  -2  -3   8   41.91    1.93
   2  -3  -8   46.36    1.99
   2  -3  -8   43.25    2.22
   2   3  -8   42.49    2.39
   2   3  -8   44.07    1.86
  -2   3   8   44.67    1.87
  -2   3   8   41.96    1.93
  -1  -3   8    6.20    0.47
   1  -3  -8    5.52    0.57
   1  -3  -8    6.13    0.51
   1   3  -8    4.95    0.46
  -1   3   8    4.40    0.52
   1   3  -8    5.53    0.68
  -1   3   8    5.39    0.55
   0  -3  -8    1.49    0.34
   0  -3  -8    0.88    0.26
   0  -3  -8    1.44    0.26
   0  -3   8    1.82    0.26
   0   3   8    1.32    0.29
   0   3  -8    1.27    0.28
   0   3  -8    1.05    0.20
   0   3  -8    1.47    0.36
  -1  -3  -8   55.91    2.19
  -1  -3  -8   57.95    2.42
   1  -3   8   57.19    2.27
  -1  -3  -8   55.50    2.45
  -1   3  -8   58.57    2.23
  -1   3  -8   53.42    2.56
   1   3   8   56.86    2.51
  -1   3  -8   54.16    2.33
  -2  -3  -8   52.12    2.43
   2  -3   8   52.13    2.57
   2  -3   8   55.18    2.22
  -2  -3  -8   51.00    2.34
  -2   3  -8   53.21    2.33
   2   3   8   49.66    2.52
  -3  -3  -8    3.67    0.77
  -3  -3  -8    4.06    0.70
   3  -3   8    2.87    0.83
  -3   3  -8    3.34    0.69
   3   3   8    3.47    0.82
  -4  -3  -8    0.99    0.72
   4  -3   8    0.36    1.04
   4   3   8    0.37    0.81
  -4   3  -8    0.97    0.70
   4  -4  -8    4.75    0.80
  -4  -4   8    5.01    0.93
  -4   4   8    7.79    0.98
   4   4  -8    7.73    1.49
  -3  -4   8   13.34    1.09
   3  -4  -8   15.08    1.13
  -3   4   8   13.44    1.05
   3   4  -8   13.52    0.89
   3   4  -8   15.57    1.50
   2  -4  -8    4.91    0.64
  -2  -4   8    4.73    0.60
   2  -4  -8    4.33    0.69
   2   4  -8    4.71    0.82
  -2   4   8    4.80    0.51
  -2   4   8    4.32    0.61
   2   4  -8    4.30    0.53
  -1  -4   8   22.81    1.09
   1  -4  -8   22.03    1.08
   1  -4  -8   22.56    1.17
  -1   4   8   22.02    1.15
   1   4  -8   22.69    1.09
   1   4  -8   23.21    1.44
  -1   4   8   25.06    1.26
   0  -4  -8   14.79    0.77
   0  -4   8   14.14    0.70
   0  -4  -8   15.78    0.90
   0  -4   8   13.30    0.79
   0  -4  -8   13.83    0.77
   0   4   8   15.02    0.86
   0   4  -8   15.86    0.97
   0   4  -8   13.45    0.68
  -1  -4  -8   19.45    0.92
  -1  -4  -8   21.95    1.12
  -1  -4  -8   20.02    1.16
   1  -4   8   19.99    1.02
   1  -4   8   20.67    0.88
  -1   4  -8   20.10    1.23
   1   4   8   19.69    1.11
  -1   4  -8   20.94    1.03
   2  -4   8    5.69    0.82
  -2  -4  -8    6.03    0.76
   2  -4   8    7.07    0.65
  -2  -4  -8    6.76    0.73
   2   4   8    6.25    0.81
  -2   4  -8    6.02    0.63
  -3  -4  -8    4.19    0.82
  -3  -4  -8    2.90    0.63
   3  -4   8    3.40    0.92
  -3   4  -8    3.26    0.64
   3   4   8    3.12    0.79
   4  -4   8    3.59    1.19
  -4  -4  -8    0.92    0.76
  -4   4  -8    2.50    0.74
   4   4   8    2.42    0.95
  -4  -5   8    0.68    0.66
   4  -5  -8    0.35    0.59
   4   5  -8    1.08    1.01
  -4   5   8    0.16    0.64
  -3  -5   8   -0.42    0.43
   3  -5  -8    0.61    0.49
   3   5  -8    0.69    0.36
   3   5  -8    0.22    0.78
  -3   5   8    0.13    0.41
   2  -5  -8    9.67    0.89
  -2  -5   8   11.51    0.78
   2   5  -8   10.54    0.69
   2   5  -8   10.39    1.11
  -2   5   8   11.64    0.78
  -2   5   8   10.01    0.83
   1  -5  -8    3.19    0.46
   1  -5  -8    2.77    0.30
  -1  -5   8    2.72    0.40
  -1   5   8    2.59    0.46
   1   5  -8    2.47    0.63
   1   5  -8    2.15    0.37
  -1   5   8    2.39    0.43
   0  -5   8   25.82    1.10
   0  -5   8   24.92    1.20
   0  -5  -8   25.71    1.35
   0  -5  -8   25.05    1.19
   0   5   8   24.64    1.31
   0   5  -8   22.72    1.37
   0   5  -8   27.11    1.11
   1  -5   8    1.14    0.29
  -1  -5  -8    0.80    0.39
  -1  -5  -8    1.07    0.41
  -1  -5  -8    0.90    0.24
  -1   5  -8    0.90    0.39
  -1   5  -8    0.78    0.28
   1   5   8    1.39    0.37
  -2  -5  -8    6.20    0.69
   2  -5   8    7.64    0.72
  -2  -5  -8    7.06    0.82
   2   5   8    5.12    0.71
  -2   5  -8    6.59    0.67
   3  -5   8   11.93    1.31
  -3  -5  -8    9.07    1.02
  -3  -5  -8   12.14    1.26
  -3   5  -8   11.54    1.00
   3   5   8   11.56    1.28
   4  -5   8    0.80    1.03
  -4  -5  -8    3.13    0.78
   4   5   8    1.74    1.06
  -4   5  -8    3.10    0.86
   4  -6  -8    2.18    0.75
  -4  -6   8    3.65    0.89
  -4   6   8    2.38    0.73
   4   6  -8    2.46    1.18
  -3  -6   8    1.51    0.59
   3  -6  -8    0.57    0.49
  -3   6   8    0.79    0.48
   3   6  -8    1.72    0.83
   3   6  -8    1.13    0.39
   2  -6  -8   66.09    2.93
  -2  -6   8   69.28    2.86
   2   6  -8   65.03    2.71
   2   6  -8   67.70    3.39
  -2   6   8   66.84    2.89
  -2   6   8   71.47    2.91
  -1  -6   8  103.74    4.03
   1  -6  -8  103.27    4.08
  -1   6   8  100.27    4.27
   1   6  -8  106.04    4.62
   0  -6   8    4.84    0.55
   0  -6   8    5.02    0.37
   0  -6  -8    4.88    0.66
   0  -6  -8    4.99    0.50
   0   6  -8    3.91    0.61
   0   6  -8    4.93    0.39
   0   6   8    4.97    0.60
   0   6   8    5.07    0.40
  -1  -6  -8    0.44    0.23
   1  -6   8    0.00    0.25
  -1  -6  -8    0.05    0.40
  -1   6  -8    0.32    0.29
  -1   6  -8    1.93    0.49
   1   6   8   -0.02    0.33
   1   6   8    1.54    0.35
   2  -6   8   46.62    2.13
  -2  -6  -8   47.13    2.24
  -2  -6  -8   47.22    2.38
   2   6   8   45.69    2.29
  -2   6  -8   47.52    2.17
  -2   6  -8   47.18    2.42
   3  -6   8   27.49    1.95
  -3  -6  -8   28.86    1.67
  -3  -6  -8   33.51    1.99
  -3   6  -8   28.04    1.65
   3   6   8   28.64    1.89
   4  -6   8   -0.05    1.05
  -4  -6  -8    0.19    0.74
   4   6   8    0.58    0.87
  -4   6  -8    0.25    0.72
  -4  -7   8   -0.24    0.70
   4  -7  -8   -0.42    0.63
   4   7  -8   -1.77    0.96
  -4   7   8    0.54    0.68
   3  -7  -8   25.37    1.67
  -3  -7   8   25.94    1.57
  -3   7   8   28.80    1.57
   3   7  -8   26.99    1.35
   3   7  -8   26.11    2.02
   2  -7  -8   69.97    3.06
  -2  -7   8   72.67    2.98
   2   7  -8   67.03    3.49
   2   7  -8   69.15    2.82
  -2   7   8   70.21    3.01
  -2   7   8   72.48    3.05
   1  -7  -8    8.54    0.79
  -1  -7   8    7.66    0.58
   1  -7  -8    8.17    0.77
  -1  -7   8    8.95    0.67
   1   7  -8    7.18    0.87
  -1   7   8    6.45    0.70
   0  -7  -8    0.10    0.37
   0  -7   8    0.20    0.18
   0  -7   8    0.26    0.32
   0  -7  -8    0.16    0.28
   0   7  -8    0.08    0.19
   0   7   8    0.21    0.30
   0   7  -8    0.44    0.37
   1  -7   8   96.85    3.81
  -1  -7  -8   93.50    3.65
  -1  -7  -8   89.62    4.04
  -1   7  -8   94.39    4.24
   1   7   8  100.38    4.06
   1   7   8   99.75    4.04
  -1   7  -8  100.30    3.90
  -2  -7  -8  137.96    5.48
   2  -7   8  128.98    5.11
  -2  -7  -8  118.88    5.29
   2   7   8  129.79    5.51
  -2   7  -8  132.74    5.27
  -2   7  -8  132.42    5.67
  -3  -7  -8    1.88    0.68
  -3  -7  -8    2.16    0.80
   3  -7   8    1.75    0.80
   3   7   8    1.67    0.77
  -3   7  -8    2.31    0.67
   4  -7   8   -1.27    1.05
  -4  -7  -8    0.18    0.73
   4   7   8   -0.59    0.93
  -4   7  -8   -0.19    0.66
   4  -8  -8    6.93    1.07
  -4   8   8    7.44    1.10
   4   8  -8    7.91    1.47
   3  -8  -8    1.70    0.67
  -3  -8   8    1.99    0.59
   3   8  -8    1.95    0.88
  -3   8   8    1.38    0.51
  -2  -8   8   49.67    2.15
   2  -8  -8   51.90    2.39
  -2  -8   8   53.98    2.27
  -2   8   8   46.94    2.30
  -2   8   8   53.47    2.39
   2   8  -8   46.89    2.72
   1  -8  -8   80.44    3.33
   1  -8  -8   76.82    3.38
  -1  -8   8   79.25    3.21
  -1  -8   8   82.75    3.19
  -1   8   8   82.86    3.51
   1   8  -8   79.23    3.75
   0  -8  -8   19.47    1.09
   0  -8   8   19.57    0.91
   0  -8   8   20.26    1.09
   0  -8  -8   18.88    1.23
   0   8  -8   20.04    1.31
   0   8   8   20.47    1.22
   0   8  -8   21.54    0.98
   1  -8   8   18.04    1.06
  -1  -8  -8   18.70    1.26
   1   8   8   19.42    1.05
  -1   8  -8   17.76    1.28
  -1   8  -8   18.78    1.03
   1   8   8   16.87    1.17
   2  -8   8   14.67    1.07
  -2  -8  -8   14.68    1.32
  -2   8  -8   13.35    1.18
   2   8   8   14.10    1.09
  -2   8  -8   12.94    0.98
   3  -8   8   42.59    2.72
  -3  -8  -8   49.23    2.66
  -3  -8  -8   44.36    2.33
  -3   8  -8   45.78    2.32
   3   8   8   46.18    2.54
  -4  -8  -8    2.87    1.14
   4  -8   8    2.25    1.24
  -4  -8  -8    1.89    0.81
  -4   8  -8    0.25    0.71
   4   8   8    1.43    1.03
   4  -9  -8    2.34    0.76
  -4  -9   8    1.31    0.84
   4   9  -8    0.40    1.17
   3  -9  -8    0.28    0.53
  -3  -9   8    0.03    0.56
   3   9  -8   -0.85    0.82
  -3   9   8   -0.15    0.52
  -2  -9   8    0.06    0.33
   2  -9  -8    0.54    0.45
  -2  -9   8   -0.32    0.38
  -2   9   8   -0.34    0.36
   2   9  -8    0.22    0.57
  -2   9   8   -0.04    0.43
   1  -9  -8   33.42    1.74
  -1  -9   8   34.72    1.59
   1  -9  -8   34.01    1.76
  -1  -9   8   34.71    1.54
   1   9  -8   31.33    1.93
  -1   9   8   32.88    1.80
   0  -9  -8   45.30    2.09
   0  -9  -8   46.93    2.30
   0  -9   8   47.76    2.08
   0   9   8   47.76    2.32
   0   9  -8   47.00    2.44
   0   9  -8   50.70    2.02
  -1  -9  -8    4.97    0.79
   1  -9   8    3.99    0.56
   1   9   8    4.26    0.64
  -1   9  -8    3.30    0.67
  -1   9  -8    3.64    0.54
   2  -9   8    0.50    0.47
  -2  -9  -8    0.44    0.60
  -2   9  -8    1.42    0.68
   2   9   8    0.96    0.51
  -2   9  -8    0.49    0.43
   2   9   8    0.23    0.46
  -3  -9  -8    4.51    0.87
  -3  -9  -8    4.50    1.05
   3  -9   8    4.88    1.14
   3  -9   8    4.33    0.81
   3   9   8    5.11    0.88
  -3   9  -8    6.64    0.91
  -4  -9  -8    9.80    1.60
  -4  -9  -8    9.73    1.37
   4  -9   8    8.42    1.65
   4   9   8    7.51    1.35
   4 -10  -8   12.39    1.48
  -4 -10   8   10.02    1.42
   4  10  -8    7.90    1.67
   3 -10  -8    8.67    1.11
  -3 -10   8    7.93    1.05
  -3  10   8    8.33    0.98
   3  10  -8    6.75    1.25
  -3  10   8    9.85    1.09
  -2 -10   8    0.14    0.35
   2 -10  -8    0.71    0.56
  -2 -10   8    0.72    0.43
   2  10  -8   -0.50    0.60
  -2  10   8    0.68    0.44
  -2  10   8   -0.17    0.47
   1 -10  -8    6.94    0.86
  -1 -10   8    5.52    0.62
   1 -10  -8    5.81    0.83
  -1 -10   8    6.19    0.59
  -1  10   8    7.17    0.86
   1  10  -8    5.80    0.89
   0 -10  -8   43.74    2.26
   0 -10   8   43.09    1.99
   0 -10  -8   45.34    2.03
   0  10   8   44.84    2.24
   0  10  -8   43.44    2.32
   0  10  -8   44.16    1.91
  -1 -10  -8   99.05    4.42
   1 -10   8  102.04    4.11
  -1  10  -8  102.85    4.60
  -1  10  -8  106.69    4.20
   1  10   8  100.14    4.35
   2 -10   8    1.30    0.56
  -2 -10  -8    1.63    0.79
   2  10   8    0.90    0.54
   2  10   8    2.16    0.65
  -2  10  -8    2.20    0.68
  -2  10  -8    1.57    0.51
   3 -10   8    0.04    0.89
   3 -10   8    1.41    0.71
  -3 -10  -8    0.55    0.88
  -3  10  -8    0.26    0.65
   3  10   8    0.72    0.66
   3  10   8    1.00    0.76
  -4 -11   8    0.76    0.86
   4 -11  -8    0.99    0.89
   4  11  -8    1.23    1.10
  -3 -11   8    8.59    1.01
   3 -11  -8    9.25    1.29
  -3  11   8   10.06    1.11
  -3  11   8    8.58    1.03
   3  11  -8    8.41    1.35
  -2 -11   8    0.37    0.41
   2 -11  -8   -0.49    0.53
  -2 -11   8   -0.73    0.32
   2  11  -8    0.40    0.60
  -2  11   8   -0.52    0.48
  -2  11   8    0.01    0.50
  -1 -11   8   16.93    1.09
   1 -11  -8   17.44    1.23
   1 -11  -8   19.49    1.25
  -1 -11   8   18.48    1.02
   1  11  -8   18.75    1.41
  -1  11   8   16.46    1.22
   0 -11  -8   40.74    1.95
   0 -11   8   43.61    1.94
   0 -11  -8   37.79    2.16
   0  11  -8   42.12    1.84
   0  11   8   39.88    2.15
   0  11  -8   39.44    2.19
  -1 -11  -8   20.86    1.54
   1 -11   8   20.22    1.29
   1  11   8   20.76    1.35
  -1  11  -8   20.63    1.20
  -1  11  -8   19.12    1.40
   2 -11   8    2.77    0.65
  -2 -11  -8    3.72    0.96
  -2  11  -8    3.03    0.63
   2  11   8    4.19    0.74
  -2  11  -8    3.69    0.80
   3 -11   8    4.83    0.93
   3 -11   8    4.31    1.08
  -3 -11  -8    5.09    1.21
   3  11   8    4.73    0.89
   3  11   8    3.12    0.88
  -3  11  -8    4.61    0.90
   4 -12  -8    0.41    0.87
  -3 -12   8    3.11    0.80
   3 -12  -8    2.02    0.76
   3  12  -8    1.55    0.97
  -3  12   8    2.17    0.75
  -3  12   8    1.57    0.69
  -2 -12   8    6.16    0.75
  -2 -12   8    4.42    0.70
   2 -12  -8    5.42    0.87
  -2  12   8    6.45    0.80
  -2  12   8    4.59    0.82
   2  12  -8    5.73    1.04
   1 -12  -8    3.54    0.74
  -1 -12   8    2.60    0.54
   1 -12  -8    3.76    0.75
  -1 -12   8    4.10    0.58
   1  12  -8    4.06    0.87
  -1  12   8    3.63    0.71
   0 -12  -8    0.22    0.46
   0 -12   8    0.09    0.43
   0 -12  -8   -0.29    0.50
   0  12   8   -0.34    0.40
   0  12  -8    0.03    0.55
  -1 -12  -8    0.20    0.58
   1 -12   8   -0.03    0.39
   1  12   8    0.13    0.44
  -1  12  -8    1.50    0.63
  -1  12  -8    0.53    0.41
  -2 -12  -8   -0.33    0.69
   2 -12   8   -0.16    0.55
  -2  12  -8   -0.24    0.59
  -2  12  -8    0.14    0.46
   2  12   8    1.17    0.59
  -3 -12  -8    0.84    0.90
   3 -12   8    2.87    1.03
   3 -12   8    2.07    0.78
  -3  12  -8    0.94    0.72
   3  12   8    2.16    0.76
   3 -13  -8    0.74    0.68
  -3 -13   8   -0.43    0.57
  -3  13   8    0.14    0.68
  -3  13   8   -0.20    0.64
   3  13  -8   -0.77    0.78
  -2 -13   8    7.25    0.84
  -2 -13   8    7.43    0.88
   2 -13  -8    8.26    1.04
  -2  13   8    7.05    1.01
   2  13  -8    6.98    1.11
  -2  13   8    9.15    1.00
  -1 -13   8   26.62    1.51
   1 -13  -8   29.54    1.76
   1 -13  -8   31.46    1.77
  -1  13   8   27.21    1.74
   1  13  -8   26.43    1.83
   0 -13   8    7.61    0.89
   0 -13  -8    6.98    0.98
   0 -13  -8    7.21    0.88
   0  13  -8    7.82    1.08
   0  13   8    8.45    0.98
  -1 -13  -8    0.26    0.70
   1 -13   8    0.00    0.51
   1  13   8   -0.41    0.49
  -1  13  -8    0.06    0.45
  -1  13  -8   -0.07    0.56
   2 -13   8   -0.42    0.59
  -2 -13  -8   -0.13    0.75
  -2  13  -8    0.73    0.51
   2  13   8   -0.06    0.55
  -2  13  -8   -0.80    0.66
   3 -13   8    9.55    1.47
  -3 -13  -8    8.61    1.50
   3 -13   8   10.23    1.29
   3  13   8   10.08    1.23
  -3  13  -8   10.51    1.32
   3 -14  -8   17.24    1.77
  -3 -14   8   21.20    1.63
  -3  14   8   20.29    1.63
   3  14  -8   20.67    1.92
   2 -14  -8    0.36    0.71
  -2 -14   8    0.56    0.48
  -2 -14   8    0.10    0.49
  -2  14   8    0.59    0.58
   2  14  -8    0.54    0.69
  -2  14   8   -0.01    0.63
  -1 -14   8    0.57    0.49
   1 -14  -8    1.96    0.71
   1 -14  -8    0.24    0.55
   1  14  -8    1.14    0.71
  -1  14   8    1.03    0.56
   0 -14  -8   57.83    2.98
   0 -14  -8   60.78    2.81
   0 -14   8   57.44    2.72
   0  14   8   61.12    3.01
   0  14  -8   64.41    3.09
  -1 -14  -8   47.61    2.60
   1 -14   8   43.63    2.27
   1  14   8   45.94    2.44
  -1  14  -8   44.13    2.20
  -1  14  -8   41.40    2.40
  -2 -14  -8    4.29    1.12
   2 -14   8    1.83    0.68
  -2  14  -8    2.44    0.71
  -2  14  -8    0.37    0.67
   2  14   8    3.28    0.79
   3 -14   8    0.77    0.72
  -3 -14  -8   -1.45    0.96
   3 -14   8   -0.18    1.01
  -3  14  -8    0.08    0.76
   3  14   8    0.92    0.85
  -3 -15   8   -0.40    0.65
   3 -15  -8    0.03    0.75
  -3  15   8    1.63    0.86
   3  15  -8   -0.74    0.83
   2 -15  -8    9.95    1.27
  -2 -15   8   10.95    1.09
  -2 -15   8    9.23    1.01
  -2  15   8    9.54    1.11
  -2  15   8   11.83    1.20
   2  15  -8   10.55    1.33
  -1 -15   8   22.14    1.49
   1 -15  -8   22.84    1.64
   1 -15  -8   27.54    1.77
   1  15  -8   28.06    1.86
  -1  15   8   24.95    1.71
   0 -15   8   17.78    1.35
   0 -15  -8   16.78    1.39
   0 -15  -8   20.59    1.66
   0  15   8   18.71    1.52
   0  15  -8   20.32    1.49
  -1 -15  -8    4.09    0.94
   1 -15   8    4.94    0.86
  -1  15  -8    5.08    0.95
  -1  15  -8    6.43    0.84
   1  15   8    4.96    0.87
   2 -15   8    4.09    0.87
  -2 -15  -8    1.29    0.97
   2  15   8    4.33    0.96
  -2  15  -8    3.05    0.80
  -2  15  -8    2.99    0.92
   3 -15   8    9.45    1.28
   3 -15   8    8.50    1.47
  -3 -15  -8    9.68    1.51
   3  15   8   13.01    1.50
  -3  15  -8   10.21    1.40
   3 -16  -8    0.26    0.88
  -3 -16   8    2.39    0.91
  -3  16   8    1.85    0.88
   3  16  -8    0.19    1.00
  -2 -16   8   13.80    1.25
   2 -16  -8   15.42    1.58
  -2  16   8   15.98    1.42
  -2  16   8   17.24    1.39
   2  16  -8   19.71    1.66
   1 -16  -8   36.67    2.25
  -1 -16   8   37.47    2.02
   1 -16  -8   39.69    2.29
  -1  16   8   37.22    2.18
   1  16  -8   43.43    2.42
   0 -16  -8    1.99    0.79
   0 -16   8    2.81    0.74
   0 -16  -8    3.15    0.81
   0  16   8    1.44    0.73
   0  16  -8    3.62    0.85
  -1 -16  -8    1.58    0.83
   1 -16   8   -1.15    0.60
   1  16   8   -0.28    0.58
  -1  16  -8    1.69    0.67
  -1  16  -8    1.41    0.70
   2 -16   8   24.70    1.88
  -2 -16  -8   26.20    2.12
  -2  16  -8   27.39    1.81
   2  16   8   27.65    1.88
  -2  16  -8   25.11    1.92
   2 -17  -8   13.43    1.51
  -2  17   8   16.63    1.54
  -2  17   8   15.37    1.56
   2  17  -8   19.11    1.69
  -1 -17   8    0.92    0.63
   1 -17  -8    1.25    0.78
   1 -17  -8    0.65    0.78
   1  17  -8    1.75    0.87
  -1  17   8    0.56    0.71
   0 -17   8    1.93    0.75
   0 -17  -8    3.37    0.96
   0  17  -8    3.49    0.88
   0  17   8    2.14    0.74
   1 -17   8   20.35    1.69
  -1 -17  -8   23.45    2.01
  -1  17  -8   23.33    1.60
   1  17   8   25.28    1.87
  -1  17  -8   22.20    1.67
  -2 -17  -8   14.77    1.70
   2 -17   8   11.85    1.50
   2  17   8   13.09    1.39
  -2  17  -8    9.75    1.39
  -2  17  -8   12.38    1.43
   2 -18  -8    4.26    1.10
   2  18  -8    5.06    1.14
  -2  18   8    7.40    1.14
   1 -18  -8    7.73    1.14
  -1 -18   8    5.20    0.84
   1 -18  -8    6.48    1.08
  -1  18   8    7.31    1.05
   1  18  -8    7.62    1.15
   0 -18  -8    0.88    0.84
   0 -18   8   -0.44    0.56
   0  18  -8    2.89    0.87
   0  18   8    1.47    0.70
   1 -18   8   -0.59    0.59
  -1 -18  -8   -0.57    0.90
   1  18   8    0.49    0.74
  -1  18  -8    0.12    0.65
   2 -18   8    4.72    1.02
  -2 -18  -8    5.37    1.34
  -2  18  -8    3.63    1.03
  -2  18  -8    4.12    1.02
   2  18   8    1.70    0.94
   2 -19  -8    1.58    1.02
   2  19  -8    1.32    0.95
  -2  19   8    1.81    0.81
   1 -19  -8    1.49    0.90
  -1 -19   8    2.82    0.83
   1 -19  -8    0.89    0.83
   1  19  -8    3.76    1.02
  -1  19   8    3.26    0.93
   0 -19   8    0.43    0.73
   0 -19  -8    0.60    0.89
   0  19  -8    0.84    0.79
   0  19   8    0.81    0.79
   1 -19   8    1.70    0.80
  -1 -19  -8   -0.17    0.85
   1  19   8    0.57    0.84
  -1  19  -8    1.43    0.81
  -1 -20   8   11.72    1.37
   1 -20  -8   10.91    1.53
   1 -20  -8    9.60    1.38
  -1  20   8    9.74    1.39
   1  20  -8   13.59    1.57
   0 -20   8    0.15    0.68
   0 -20  -8    0.86    0.98
   0  20   8    0.02    0.65
   0  20  -8    1.52    0.83
   1 -20   8    1.79    0.93
  -1 -20  -8    1.13    0.98
   1  20   8    1.75    0.86
  -1 -21   8    1.35    0.82
   0 -21   8    0.72    0.90
   0 -21  -8    1.08    1.01
   0  21  -8    0.40    0.72
   4   0  -9    0.76    0.55
  -4   0   9    0.36    0.59
  -3   0   9    0.23    0.45
   3   0  -9   -0.32    0.40
   3   0  -9   -0.86    0.66
   2   0  -9    0.14    0.54
   2   0  -9   -0.21    0.31
  -2   0   9    0.02    0.32
   1   0  -9   -0.17    0.23
  -1   0   9   -0.37    0.22
   1   0  -9    0.24    0.37
  -1   0   9    0.25    0.21
   0   0  -9    0.11    0.19
   0   0  -9    0.33    0.30
   0   0   9   -0.13    0.23
   0   0  -9    0.13    0.22
  -1   0  -9    0.58    0.28
  -1   0  -9   -0.24    0.21
  -1   0  -9   -0.21    0.28
   1   0   9    0.01    0.20
  -2   0  -9    0.16    0.35
   2   0   9    0.83    0.55
  -2   0  -9    0.26    0.35
  -3   0  -9    1.33    0.59
   3   0   9   -0.32    0.65
  -4   0  -9    0.39    0.63
   4   0   9    0.08    0.91
   4  -1  -9    2.71    0.67
  -4  -1   9    1.92    0.69
  -4   1   9    1.39    0.62
   4   1  -9    1.79    1.10
   3  -1  -9   -0.72    0.65
  -3  -1   9   -0.36    0.40
   3  -1  -9    0.10    0.43
   3   1  -9    0.33    0.77
  -3   1   9    0.07    0.42
   3   1  -9    0.91    0.44
   2  -1  -9   61.08    2.56
  -2  -1   9   60.18    2.59
   2  -1  -9   58.31    2.98
   2   1  -9   59.96    3.05
  -2   1   9   61.97    2.61
   2   1  -9   64.15    2.54
   1  -1  -9   13.91    0.82
   1  -1  -9   13.09    0.90
  -1  -1   9   12.87    0.80
  -1   1   9   12.56    0.77
   1   1  -9   13.10    0.77
   1   1  -9   14.22    0.97
  -1   1   9   13.61    0.80
   0  -1  -9   30.16    1.39
   0  -1  -9   30.27    1.37
   0  -1  -9   29.63    1.45
   0  -1  -9   29.07    1.32
   0   1  -9   29.24    1.31
   0   1  -9   29.98    1.33
   0   1  -9   30.84    1.51
  -1  -1  -9   -0.40    0.26
  -1  -1  -9    0.05    0.24
  -1  -1  -9   -0.02    0.27
   1  -1   9   -0.05    0.21
  -1   1  -9    0.13    0.27
  -1   1  -9   -0.20    0.21
  -1   1  -9    0.10    0.35
   2  -1   9   59.85    2.94
  -2  -1  -9   63.58    2.70
  -2  -1  -9   63.05    2.70
  -2   1  -9   57.82    2.65
   2   1   9   62.24    2.90
  -3  -1  -9   17.37    1.26
   3  -1   9   15.22    1.44
  -3   1  -9   17.47    1.27
   3   1   9   17.25    1.45
  -4  -1  -9    1.28    0.69
   4  -1   9    0.96    1.05
   4   1   9    2.00    1.08
  -4   1  -9    0.81    0.69
   4  -2  -9    7.95    1.01
  -4  -2   9    8.17    1.05
  -4   2   9    9.11    1.11
   4   2  -9    6.37    1.36
  -3  -2   9    4.52    0.66
   3  -2  -9    4.19    0.63
   3   2  -9    5.60    1.11
  -3   2   9    5.58    0.78
   3   2  -9    4.27    0.58
   2  -2  -9    5.04    0.76
  -2  -2   9    5.07    0.62
   2  -2  -9    5.02    0.61
   2   2  -9    3.59    0.77
   2   2  -9    4.24    0.60
  -2   2   9    4.81    0.57
  -1  -2   9   72.93    2.95
   1  -2  -9   75.69    3.15
   1  -2  -9   71.19    2.91
   1   2  -9   70.72    3.32
  -1   2   9   71.89    3.03
  -1   2   9   73.38    2.98
   1   2  -9   75.42    2.89
   0  -2  -9   44.01    2.03
   0  -2  -9   49.12    2.09
   0  -2   9   47.45    1.94
   0  -2  -9   48.94    1.95
   0   2  -9   46.21    2.20
   0   2  -9   48.63    1.93
   0   2  -9   43.79    1.93
   0   2   9   46.52    2.03
  -1  -2  -9   14.74    0.94
  -1  -2  -9   14.66    0.87
   1  -2   9   15.26    0.84
  -1  -2  -9   14.28    0.77
   1   2   9   15.83    0.98
  -1   2  -9   15.47    0.79
  -1   2  -9   13.79    0.97
  -1   2  -9   14.29    0.84
   2  -2   9    2.13    0.66
  -2  -2  -9    0.68    0.42
  -2  -2  -9    0.96    0.43
   2  -2   9    1.91    0.37
  -2   2  -9    0.19    0.39
   2   2   9    0.93    0.54
   3  -2   9   10.72    1.29
  -3  -2  -9   12.78    1.10
  -3   2  -9   12.72    1.03
   3   2   9   10.78    1.34
   4  -2   9    6.76    1.30
  -4  -2  -9    9.92    1.14
   4   2   9    9.65    1.44
  -4   2  -9    8.16    1.09
  -4  -3   9    0.59    0.63
   4  -3  -9    0.66    0.58
   4   3  -9    2.81    1.23
  -4   3   9    1.19    0.60
   3  -3  -9    9.54    0.97
  -3  -3   9    9.34    0.92
   3   3  -9    8.95    1.28
   3   3  -9    8.63    0.79
  -3   3   9    8.38    0.85
  -2  -3   9   53.12    2.31
   2  -3  -9   53.49    2.33
   2   3  -9   52.08    2.79
  -2   3   9   49.61    2.31
   2   3  -9   55.03    2.21
   1  -3  -9   81.57    3.20
  -1  -3   9   73.29    3.19
   1  -3  -9   85.35    3.39
  -1   3   9   78.49    3.27
  -1   3   9   82.10    3.36
   1   3  -9   83.57    3.69
   1   3  -9   79.44    3.14
   0  -3  -9   21.63    1.04
   0  -3  -9   19.33    0.98
   0  -3  -9   20.49    1.08
   0  -3   9   19.67    0.95
   0   3  -9   19.30    1.00
   0   3  -9   20.07    0.92
   0   3  -9   18.51    1.15
   0   3   9   20.36    1.06
  -1  -3  -9   54.89    2.41
  -1  -3  -9   54.16    2.36
  -1  -3  -9   53.32    2.14
   1  -3   9   52.99    2.22
  -1   3  -9   51.09    2.26
   1   3   9   55.47    2.46
  -1   3  -9   56.61    2.54
   2  -3   9   85.52    3.28
   2  -3   9   81.52    3.74
  -2  -3  -9   80.89    3.51
  -2  -3  -9   81.44    3.45
  -2   3  -9   79.51    3.41
   2   3   9   79.28    3.66
  -3  -3  -9   30.64    1.78
   3  -3   9   33.46    2.16
  -3   3  -9   36.32    1.83
   3   3   9   27.86    1.92
  -4  -3  -9    5.19    0.96
   4  -3   9    4.09    1.19
  -4   3  -9    3.54    0.92
   4   3   9    5.66    1.17
   4  -4  -9    2.25    0.71
  -4  -4   9    2.29    0.78
  -4   4   9    1.78    0.73
   4   4  -9    2.53    1.23
  -3  -4   9   19.44    1.27
   3  -4  -9   19.97    1.36
  -3   4   9   22.93    1.35
   3   4  -9   20.49    1.16
   3   4  -9   21.71    1.80
  -2  -4   9   24.93    1.35
   2  -4  -9   26.16    1.40
  -2   4   9   26.38    1.40
   2   4  -9   26.83    1.30
   2   4  -9   28.11    1.83
  -1  -4   9   16.20    0.87
   1  -4  -9   15.55    0.96
   1  -4  -9   15.86    0.83
  -1   4   9   16.43    0.99
   1   4  -9   15.42    1.15
  -1   4   9   13.82    0.93
   1   4  -9   14.71    0.85
   0  -4   9    2.37    0.39
   0  -4   9    2.95    0.35
   0  -4  -9    3.17    0.50
   0  -4  -9    2.13    0.35
   0  -4  -9    2.88    0.38
   0   4  -9    3.18    0.56
   0   4   9    3.12    0.44
   0   4  -9    2.70    0.31
   1  -4   9   54.07    2.24
  -1  -4  -9   52.96    2.15
  -1  -4  -9   51.59    2.44
  -1  -4  -9   53.62    2.38
  -1   4  -9   53.29    2.29
   1   4   9   56.22    2.46
  -1   4  -9   56.61    2.57
   2  -4   9   18.89    1.39
  -2  -4  -9   18.45    1.17
  -2  -4  -9   22.69    1.38
   2  -4   9   19.39    1.11
   2   4   9   19.41    1.28
  -2   4  -9   20.93    1.20
   3  -4   9    0.16    0.71
  -3  -4  -9   -0.31    0.46
  -3  -4  -9   -0.01    0.64
   3   4   9    0.72    0.67
  -3   4  -9   -0.29    0.48
   4  -4   9    1.61    1.08
  -4  -4  -9    0.52    0.73
   4   4   9    0.83    1.00
  -4   4  -9    0.21    0.64
  -4  -5   9   13.29    1.35
   4  -5  -9   14.84    1.34
   4   5  -9   14.47    1.84
  -4   5   9   15.50    1.32
  -3  -5   9   29.83    1.71
   3  -5  -9   28.74    1.68
   3   5  -9   32.74    2.23
   3   5  -9   30.21    1.51
  -3   5   9   33.07    1.71
  -2  -5   9    0.05    0.34
   2  -5  -9    0.18    0.43
   2   5  -9   -0.25    0.29
   2   5  -9    0.39    0.59
  -2   5   9    0.17    0.39
  -1  -5   9    9.91    0.67
   1  -5  -9   12.48    0.85
  -1   5   9   10.33    0.80
  -1   5   9   11.08    0.86
   1   5  -9   11.75    0.75
   1   5  -9    8.12    1.00
   0  -5  -9  173.43    6.84
   0  -5  -9  176.54    6.55
   0  -5   9  171.94    6.55
   0  -5   9  173.50    6.61
   0   5   9  178.81    6.92
   0   5  -9  185.63    6.70
   0   5  -9  167.98    7.27
  -1  -5  -9  179.17    7.24
  -1  -5  -9  187.79    6.80
  -1  -5  -9  183.45    7.26
   1  -5   9  180.55    6.90
   1   5   9  192.63    7.52
  -1   5  -9  187.78    7.15
  -1   5  -9  179.34    7.66
   2  -5   9    0.49    0.39
  -2  -5  -9    0.41    0.54
  -2  -5  -9    1.22    0.51
   2   5   9   -0.01    0.43
  -2   5  -9    0.49    0.38
   3  -5   9    3.77    0.95
  -3  -5  -9    4.55    0.76
  -3  -5  -9    4.99    0.97
   3   5   9    4.66    0.93
  -3   5  -9    4.66    0.74
  -4  -5  -9   40.35    2.20
   4  -5   9   40.39    2.65
  -4   5  -9   33.89    2.09
   4   5   9   33.01    2.37
  -4  -6   9   -0.56    0.60
   4  -6  -9   -0.07    0.64
  -4   6   9   -0.31    0.65
   4   6  -9    0.65    1.00
  -3  -6   9   13.81    1.07
   3  -6  -9   15.13    1.26
  -3   6   9   13.14    1.06
   3   6  -9   12.81    0.94
   3   6  -9   15.41    1.58
   2  -6  -9    8.40    0.86
  -2  -6   9    9.21    0.73
   2   6  -9    7.82    0.71
  -2   6   9    8.37    0.78
   2   6  -9    7.20    1.07
  -2   6   9   10.19    0.81
  -1  -6   9    2.82    0.42
   1  -6  -9    3.70    0.56
  -1   6   9    3.66    0.56
  -1   6   9    3.85    0.55
   1   6  -9    3.44    0.72
   0  -6   9    0.17    0.19
   0  -6  -9    0.06    0.36
   0  -6  -9   -0.15    0.29
   0  -6   9   -0.11    0.32
   0   6  -9    0.57    0.21
   0   6  -9   -0.33    0.36
   0   6   9    0.32    0.24
   0   6   9   -0.22    0.26
   1  -6   9   44.01    1.94
  -1  -6  -9   42.27    1.81
  -1  -6  -9   38.56    2.13
   1   6   9   46.23    2.10
  -1   6  -9   45.40    2.25
   1   6   9   45.49    2.08
  -1   6  -9   47.12    1.98
  -2  -6  -9   22.61    1.55
   2  -6   9   23.03    1.30
  -2  -6  -9   21.86    1.38
  -2   6  -9   22.56    1.52
  -2   6  -9   22.73    1.28
   2   6   9   21.69    1.37
  -3  -6  -9    3.70    0.73
   3  -6   9    3.67    0.97
  -3  -6  -9    3.40    0.95
   3   6   9    3.00    0.84
  -3   6  -9    3.13    0.73
  -4  -6  -9    2.05    0.89
   4  -6   9    2.99    1.27
   4   6   9    1.11    1.00
  -4   6  -9    2.44    0.82
  -4  -7   9   -0.62    0.75
   4  -7  -9   -0.12    0.67
  -4   7   9   -0.25    0.65
   4   7  -9    0.13    1.15
   3  -7  -9    0.98    0.58
  -3  -7   9    2.58    0.68
   3   7  -9    0.96    0.41
  -3   7   9    0.74    0.57
   3   7  -9    2.77    0.96
  -2  -7   9    8.15    0.79
   2  -7  -9    7.60    0.88
   2   7  -9    8.32    1.12
  -2   7   9    8.44    0.80
  -2   7   9   10.06    0.83
   2   7  -9    7.46    0.71
  -1  -7   9    8.34    0.68
  -1  -7   9    8.49    0.63
   1  -7  -9    9.75    0.85
   1   7  -9   10.67    1.04
  -1   7   9    8.45    0.83
   0  -7  -9    3.02    0.45
   0  -7  -9    3.13    0.56
   0  -7   9    3.43    0.35
   0  -7   9    3.44    0.47
   0   7   9    4.40    0.58
   0   7  -9    4.01    0.38
   0   7  -9    3.87    0.65
  -1  -7  -9    0.81    0.48
   1  -7   9    0.37    0.35
  -1   7  -9    0.33    0.45
   1   7   9    0.43    0.35
   1   7   9    0.57    0.38
  -1   7  -9    0.43    0.29
  -2  -7  -9    2.51    0.71
   2  -7   9    2.75    0.57
  -2  -7  -9    2.94    0.66
   2   7   9    3.86    0.63
  -2   7  -9    2.47    0.56
  -2   7  -9    3.13    0.72
   3  -7   9    3.27    0.98
  -3  -7  -9    4.22    0.85
  -3  -7  -9    4.58    1.04
  -3   7  -9    3.29    0.72
   3   7   9    3.60    0.85
   4  -7   9    1.46    1.08
  -4  -7  -9    0.62    0.73
  -4   7  -9    0.53    0.81
   4   7   9    0.27    0.85
   4  -8  -9    0.71    0.68
  -4  -8   9   -0.12    0.72
   4   8  -9   -0.15    1.16
  -4   8   9    0.24    0.69
   3  -8  -9   13.73    1.36
  -3  -8   9   14.46    1.14
   3   8  -9   16.47    1.68
  -3   8   9   16.52    1.22
   3   8  -9   16.26    1.06
   2  -8  -9   12.27    1.15
  -2  -8   9   13.02    0.91
  -2  -8   9   12.42    0.94
  -2   8   9   13.30    1.05
   2   8  -9   13.04    1.33
  -2   8   9   13.25    1.01
   1  -8  -9   16.03    1.16
   1  -8  -9   17.54    1.18
  -1  -8   9   18.11    0.97
  -1  -8   9   18.23    1.06
   1   8  -9   17.50    1.35
  -1   8   9   17.85    1.20
   0  -8  -9    8.60    0.97
   0  -8   9   13.44    0.88
   0  -8  -9   11.48    0.82
   0   8  -9    9.63    0.97
   0   8   9   11.42    0.96
   0   8  -9   12.59    0.69
   1  -8   9   24.14    1.32
  -1  -8  -9   24.44    1.59
   1   8   9   24.38    1.43
  -1   8  -9   25.95    1.56
  -1   8  -9   26.66    1.32
   2  -8   9   11.27    1.00
  -2  -8  -9   11.49    1.19
  -2   8  -9   11.27    1.14
  -2   8  -9   11.32    0.96
   2   8   9   11.52    1.02
  -3  -8  -9   -0.03    0.80
  -3  -8  -9    0.47    0.68
   3  -8   9    0.73    0.93
   3   8   9    0.61    0.71
  -3   8  -9   -0.66    0.49
   4   8   9    1.82    0.94
   4  -9  -9   14.29    1.56
  -4  -9   9   14.85    1.51
   4   9  -9   15.22    1.97
  -4   9   9   14.26    1.39
  -3  -9   9    7.52    0.94
   3  -9  -9    5.97    0.95
  -3   9   9    8.55    1.00
   3   9  -9    8.44    1.45
   2  -9  -9    5.71    0.82
  -2  -9   9    7.21    0.72
  -2  -9   9    7.00    0.72
  -2   9   9    6.65    0.83
  -2   9   9    6.37    0.86
   2   9  -9    6.49    1.03
  -1  -9   9    0.61    0.31
  -1  -9   9    0.67    0.37
   1  -9  -9    0.98    0.52
   1  -9  -9    0.63    0.45
  -1   9   9    1.33    0.51
   1   9  -9    2.05    0.64
   0  -9  -9   85.67    3.73
   0  -9  -9   83.74    3.45
   0  -9   9   87.67    3.46
   0   9   9   82.58    3.70
   0   9  -9   86.52    3.93
   1  -9   9   37.31    1.82
  -1  -9  -9   35.14    2.03
   1   9   9   41.74    2.03
  -1   9  -9   37.35    1.78
  -1   9  -9   39.77    2.11
   2  -9   9    0.84    0.53
  -2  -9  -9    0.94    0.67
  -2   9  -9    1.21    0.56
  -2   9  -9    0.50    0.61
   2   9   9    0.69    0.53
   2   9   9    1.43    0.54
  -3  -9  -9    0.14    0.86
   3  -9   9    0.27    0.92
  -3   9  -9    0.68    0.61
   3   9   9    0.60    0.76
  -4 -10   9    1.59    0.81
   4 -10  -9    2.19    0.88
   4  10  -9    1.84    1.27
   3 -10  -9    5.03    0.97
  -3 -10   9    6.32    0.90
  -3  10   9    7.73    1.01
   3  10  -9    5.00    1.19
   2 -10  -9   10.64    1.17
  -2 -10   9   10.22    0.89
  -2 -10   9   11.68    0.95
  -2  10   9   11.77    1.05
   2  10  -9    9.53    1.23
  -2  10   9   11.39    1.06
  -1 -10   9    0.51    0.31
   1 -10  -9    0.16    0.45
   1 -10  -9    0.79    0.48
  -1 -10   9    0.68    0.44
  -1  10   9    0.43    0.42
   1  10  -9    0.96    0.63
   0 -10  -9    8.51    0.92
   0 -10   9    7.37    0.77
   0 -10  -9    7.21    0.82
   0  10   9    8.08    0.86
   0  10  -9    8.18    1.03
   1 -10   9    0.20    0.39
  -1 -10  -9    1.46    0.69
  -1  10  -9    1.22    0.58
   1  10   9    0.72    0.54
  -1  10  -9    1.05    0.43
  -2 -10  -9    7.36    1.13
   2 -10   9    7.09    0.98
  -2  10  -9    7.49    1.05
   2  10   9    7.93    0.93
  -2  10  -9    7.84    0.92
  -3 -10  -9    4.71    1.06
   3 -10   9    2.06    0.99
   3 -10   9    2.91    0.86
   3  10   9    3.27    0.82
  -3  10  -9    2.97    0.79
   3  10   9    2.18    0.77
   4 -11  -9    0.69    0.77
  -3 -11   9    1.51    0.71
   3 -11  -9    0.46    0.66
   3  11  -9   -0.19    0.95
  -3  11   9    0.03    0.61
   2 -11  -9   51.59    2.70
  -2 -11   9   53.69    2.48
  -2 -11   9   55.09    2.41
   2  11  -9   59.06    3.04
  -2  11   9   54.12    2.67
  -2  11   9   54.47    2.56
  -1 -11   9   49.10    2.26
   1 -11  -9   50.75    2.47
   1 -11  -9   47.44    2.45
  -1 -11   9   51.94    2.21
  -1  11   9   51.64    2.54
   1  11  -9   54.89    2.78
   0 -11  -9    3.56    0.61
   0 -11   9    4.23    0.59
   0 -11  -9    3.09    0.71
   0  11  -9    4.79    0.78
   0  11   9    4.40    0.77
  -1 -11  -9    9.60    1.21
   1 -11   9   10.00    0.97
   1  11   9   12.30    1.11
  -1  11  -9   10.16    1.09
  -1  11  -9   10.09    0.84
  -2 -11  -9   48.98    2.63
   2 -11   9   40.78    2.28
   2  11   9   47.21    2.39
  -2  11  -9   44.83    2.54
  -2  11  -9   45.80    2.28
   3 -11   9   19.19    2.05
   3 -11   9   22.05    1.77
  -3 -11  -9   23.73    1.99
   3  11   9   25.07    1.76
  -3  11  -9   21.55    1.57
  -3 -12   9    1.26    0.66
   3 -12  -9    2.40    0.88
  -3  12   9    1.11    0.68
   3  12  -9    1.06    0.94
  -2 -12   9    0.44    0.48
   2 -12  -9    1.28    0.64
  -2 -12   9    0.64    0.48
  -2  12   9    0.87    0.57
  -2  12   9    1.18    0.64
   2  12  -9    0.81    0.77
   1 -12  -9   43.47    2.31
   1 -12  -9   46.50    2.38
  -1 -12   9   47.48    2.13
   1  12  -9   45.11    2.56
  -1  12   9   44.45    2.33
   0 -12   9   53.78    2.46
   0 -12  -9   56.23    2.78
   0 -12  -9   50.96    2.47
   0  12   9   55.84    2.73
   0  12  -9   54.40    2.79
   1 -12   9    6.20    0.81
  -1 -12  -9    7.19    1.08
  -1  12  -9    6.14    0.97
   1  12   9    6.19    0.90
  -1  12  -9    5.33    0.70
  -2 -12  -9    2.25    0.85
   2 -12   9    1.27    0.69
  -2  12  -9    1.25    0.72
  -2  12  -9    1.87    0.61
   2  12   9    0.97    0.64
   3 -12   9   12.73    1.43
  -3 -12  -9   11.89    1.63
   3 -12   9   12.53    1.81
   3  12   9   12.90    1.43
  -3  12  -9   11.32    1.26
  -3 -13   9    8.44    1.24
   3 -13  -9   11.61    1.52
   3  13  -9   10.67    1.57
  -3  13   9    9.99    1.21
  -2 -13   9   28.80    1.60
   2 -13  -9   31.92    1.99
  -2 -13   9   28.77    1.63
   2  13  -9   29.87    2.07
  -2  13   9   27.01    1.68
  -2  13   9   34.18    1.92
   1 -13  -9   41.51    2.19
  -1 -13   9   38.53    1.94
   1 -13  -9   36.78    2.18
  -1  13   9   40.20    2.20
   1  13  -9   42.73    2.40
   0 -13  -9    0.22    0.58
   0 -13  -9   -0.14    0.49
   0 -13   9    0.22    0.43
   0  13   9    0.53    0.60
   0  13  -9    0.29    0.57
   1 -13   9    4.26    0.75
  -1 -13  -9    3.44    0.87
   1  13   9    3.15    0.77
  -1  13  -9    4.16    0.86
  -1  13  -9    4.08    0.66
  -2 -13  -9   41.43    2.54
   2 -13   9   39.38    2.27
  -2  13  -9   41.12    2.44
   2  13   9   41.23    2.30
  -2  13  -9   44.32    2.24
  -3 -13  -9   15.72    1.99
   3 -13   9   16.03    1.62
   3 -13   9   12.27    1.79
  -3  13  -9   16.43    1.56
   3  13   9   18.03    1.62
   3 -14  -9    1.81    0.89
  -3 -14   9    2.02    0.78
  -3  14   9    2.56    0.84
   3  14  -9    2.04    1.13
  -3  14   9    1.73    0.87
   2 -14  -9    3.12    0.88
  -2 -14   9    4.76    0.74
  -2 -14   9    3.79    0.71
   2  14  -9    3.98    1.05
  -2  14   9    4.83    0.85
  -2  14   9    3.76    0.82
  -1 -14   9    1.29    0.54
   1 -14  -9    3.18    0.76
   1 -14  -9    1.78    0.74
   1  14  -9    1.33    0.86
  -1  14   9    1.71    0.64
   0 -14   9   -0.16    0.50
   0 -14  -9    0.31    0.53
   0 -14  -9   -0.25    0.60
   0  14  -9    0.16    0.58
   0  14   9   -0.37    0.57
   1 -14   9    6.72    0.93
  -1 -14  -9    8.60    1.25
  -1  14  -9    8.84    1.23
  -1  14  -9    7.44    0.90
   1  14   9    8.66    1.06
  -2 -14  -9    2.18    0.93
   2 -14   9    0.20    0.68
   2  14   9    1.20    0.78
  -2  14  -9   -0.02    0.62
  -2  14  -9    1.16    0.84
  -3 -14  -9    1.68    1.21
   3 -14   9    2.68    0.93
   3 -14   9    0.52    1.00
   3  14   9    0.43    0.84
  -3  14  -9    1.46    0.81
  -3 -15   9    3.59    0.91
   3 -15  -9    4.21    1.11
  -3  15   9    3.40    0.95
   3  15  -9    2.85    1.19
  -2 -15   9    9.87    1.13
  -2 -15   9   11.20    1.12
   2 -15  -9    7.87    1.24
  -2  15   9   11.49    1.22
   2  15  -9   12.07    1.44
  -2  15   9   15.34    1.41
   1 -15  -9    0.49    0.63
  -1 -15   9    1.31    0.59
   1 -15  -9    1.27    0.70
   1  15  -9    1.71    0.78
  -1  15   9    0.90    0.68
   0 -15  -9   18.82    1.56
   0 -15   9   19.02    1.38
   0 -15  -9   17.32    1.51
   0  15   9   18.05    1.54
   0  15  -9   18.39    1.49
   1 -15   9    3.38    0.81
  -1 -15  -9    4.97    1.10
  -1  15  -9    6.53    1.06
   1  15   9    5.92    0.97
  -1  15  -9    5.42    0.82
   2 -15   9    6.78    1.09
  -2 -15  -9   12.33    1.71
   2  15   9    8.96    1.20
  -2  15  -9    6.75    1.01
  -2  15  -9    7.68    1.16
  -3 -16   9    4.05    1.00
  -3  16   9    3.63    0.99
  -2 -16   9    0.27    0.57
   2 -16  -9    0.49    0.74
  -2  16   9   -0.27    0.66
   2  16  -9   -0.40    0.74
  -2  16   9    1.17    0.68
   1 -16  -9   22.13    1.76
   1 -16  -9   21.25    1.73
  -1 -16   9   20.29    1.46
   1  16  -9   24.22    1.82
  -1  16   9   21.00    1.57
   0 -16  -9    2.97    0.95
   0 -16   9    2.88    0.75
   0  16   9    3.67    0.90
   0  16  -9    3.93    0.93
  -1 -16  -9    3.40    1.08
   1 -16   9    3.14    0.79
  -1  16  -9    4.81    0.94
   1  16   9    4.18    0.99
  -2 -16  -9    0.54    0.90
   2 -16   9    3.39    0.95
  -2  16  -9    0.03    0.68
  -2  16  -9    0.10    0.83
   2  16   9    0.70    0.80
   2 -17  -9   14.26    1.69
  -2  17   9   12.87    1.34
  -2  17   9   10.12    1.26
   2  17  -9   11.51    1.49
  -1 -17   9    1.42    0.65
   1 -17  -9    2.32    0.91
   1 -17  -9    2.98    0.95
  -1  17   9    3.87    0.92
   1  17  -9    3.70    0.95
   0 -17  -9    1.95    0.86
   0 -17   9    1.86    0.75
   0  17   9    1.84    0.81
   0  17  -9    2.55    0.82
   1 -17   9   10.06    1.33
  -1 -17  -9    8.88    1.36
   1  17   9   10.81    1.45
  -1  17  -9   11.12    1.28
   2 -17   9   11.31    1.46
  -2 -17  -9   11.18    1.68
  -2  17  -9   13.08    1.57
   2  17   9   14.84    1.60
  -2  17  -9   15.12    1.49
   2 -18  -9   11.92    1.69
  -2  18   9   11.78    1.46
   2  18  -9    9.75    1.43
   1 -18  -9    0.18    0.78
  -1 -18   9    0.73    0.68
   1 -18  -9   -0.04    0.80
  -1  18   9   -0.10    0.64
   1  18  -9    0.62    0.87
   0 -18  -9   -0.52    0.74
   0 -18   9   -0.89    0.66
   0  18  -9    0.14    0.69
   0  18   9   -0.38    0.62
   1 -18   9   11.43    1.45
  -1 -18  -9   10.59    1.58
   1  18   9   12.04    1.41
  -1  18  -9   12.33    1.35
  -2  18  -9    3.76    0.98
  -2  18  -9    3.78    0.99
  -1 -19   9    0.16    0.72
   1 -19  -9    1.54    0.95
   1 -19  -9    0.52    0.88
  -1  19   9    0.50    0.77
   1  19  -9    0.52    0.76
   0 -19  -9   31.99    2.31
   0 -19   9   29.67    2.02
   0  19  -9   35.58    2.24
   0  19   9   29.45    2.13
  -1 -19  -9   15.28    1.78
   1 -19   9   12.57    1.63
  -1  19  -9   17.49    1.63
   1  19   9   11.85    1.56
   1 -20  -9    0.59    0.94
  -1 -20   9    0.24    0.71
   1 -20  -9   -0.04    0.89
  -1  20   9    1.03    0.84
   1  20  -9    0.48    0.76
   0 -20   9   -0.46    0.77
   0 -20  -9    1.22    1.04
   0  20  -9    1.50    0.87
   0  20   9    0.41    0.77
  -1  20  -9    3.19    0.97
  -4   0  10    1.59    0.71
   4   0 -10    2.18    0.61
  -3   0  10    5.70    0.77
   3   0 -10    5.58    1.07
   3   0 -10    4.70    0.66
   2   0 -10   26.21    1.66
  -2   0  10   25.68    1.37
   2   0 -10   24.02    1.28
   1   0 -10    0.36    0.32
   1   0 -10    0.68    0.38
  -1   0  10    0.39    0.30
   0   0 -10   87.24    3.69
   0   0 -10   84.51    3.35
   0   0  10   84.55    3.43
   0   0 -10   88.06    3.46
  -1   0 -10    6.91    0.64
   1   0  10    7.08    0.59
  -1   0 -10    9.30    0.68
  -1   0 -10    7.80    0.76
  -2   0 -10   15.91    1.05
   2   0  10   17.86    1.27
  -3   0 -10    3.86    0.77
   3   0  10    3.99    0.93
  -4   0 -10   23.45    1.69
   4   0  10   17.46    1.86
   4  -1 -10    4.64    0.80
  -4  -1  10    4.92    0.84
  -4   1  10    5.18    0.91
  -3  -1  10   43.92    2.15
   3  -1 -10   44.79    2.12
  -3   1  10   44.72    2.13
   3   1 -10   44.36    2.07
   3   1 -10   43.47    2.70
   2  -1 -10   42.22    1.85
  -2  -1  10   37.70    1.86
   2   1 -10   40.76    1.83
  -2   1  10   38.48    1.88
   2   1 -10   40.52    2.22
   1  -1 -10    8.98    0.72
  -1  -1  10    7.51    0.63
   1  -1 -10    6.45    0.65
  -1   1  10    7.70    0.66
   1   1 -10    6.95    0.65
   1   1 -10    8.23    0.84
   0  -1 -10   56.77    2.46
   0  -1  10   53.95    2.27
   0  -1 -10   51.42    2.23
   0   1 -10   54.31    2.27
   0   1 -10   55.56    2.26
   0   1 -10   57.87    2.54
  -1  -1 -10  153.04    6.40
  -1  -1 -10  154.85    6.07
   1  -1  10  152.59    5.79
  -1  -1 -10  154.96    6.02
  -1   1 -10  153.66    6.43
  -1   1 -10  161.47    5.95
  -1   1 -10  150.84    6.03
  -2  -1 -10   62.05    2.79
  -2  -1 -10   65.69    2.83
   2  -1  10   63.65    3.07
   2   1  10   67.05    3.06
  -2   1 -10   61.44    2.78
   3  -1  10    0.47    0.74
  -3  -1 -10    1.07    0.56
   3   1  10    1.13    0.83
  -3   1 -10    0.93    0.54
   4  -1  10    8.40    1.48
  -4  -1 -10    7.23    1.05
   4   1  10    7.54    1.33
  -4   1 -10    8.60    1.16
   4  -2 -10    2.38    0.68
  -4  -2  10    1.73    0.72
   4   2 -10    2.83    1.26
  -4   2  10    0.42    0.66
  -3  -2  10   -0.36    0.48
   3  -2 -10   -0.24    0.46
   3   2 -10    0.28    0.44
   3   2 -10   -0.38    0.69
  -3   2  10    0.21    0.52
   2  -2 -10   -0.15    0.50
  -2  -2  10   -0.12    0.34
   2  -2 -10   -0.10    0.38
  -2   2  10    0.44    0.37
   2   2 -10    0.37    0.36
   2   2 -10    0.31    0.53
   1  -2 -10    1.22    0.38
   1  -2 -10    1.91    0.40
  -1  -2  10    1.61    0.34
   1   2 -10    1.61    0.52
   1   2 -10    1.44    0.34
  -1   2  10    2.00    0.40
  -1   2  10    1.81    0.38
   0  -2  10   17.04    0.92
   0  -2 -10   16.61    0.95
   0  -2 -10   18.15    1.01
   0  -2 -10   17.80    1.03
   0   2 -10   20.08    0.91
   0   2 -10   18.95    0.98
   0   2 -10   17.88    1.10
   0   2  10   18.88    1.00
  -1  -2 -10    0.38    0.31
  -1  -2 -10    0.15    0.31
   1  -2  10    0.28    0.30
  -1  -2 -10    0.07    0.25
   1   2  10    0.41    0.34
  -1   2 -10    0.03    0.29
  -1   2 -10    0.44    0.41
  -1   2 -10    0.49    0.25
  -2  -2 -10    6.08    0.79
   2  -2  10    7.60    0.93
  -2  -2 -10    5.30    0.70
   2   2  10    6.61    0.86
  -2   2 -10    6.41    0.75
   3  -2  10    0.69    0.75
  -3  -2 -10    0.51    0.53
  -3   2 -10    0.24    0.59
   3   2  10    0.23    0.72
   4  -2  10   -0.39    0.93
  -4  -2 -10   -0.15    0.65
  -4   2 -10    0.01    0.67
   4   2  10   -0.57    0.89
   4  -3 -10    1.70    0.66
  -4  -3  10    0.68    0.68
  -4   3  10    0.88    0.68
   4   3 -10    2.08    1.24
   3  -3 -10   10.49    1.07
  -3  -3  10   11.69    1.02
   3   3 -10   11.28    1.41
  -3   3  10   10.43    0.96
   3   3 -10   10.66    0.90
   2  -3 -10    3.47    0.55
  -2  -3  10    3.66    0.54
   2   3 -10    4.25    0.56
   2   3 -10    2.89    0.73
  -2   3  10    3.34    0.55
   1  -3 -10  100.65    4.02
  -1  -3  10   79.37    3.77
   1  -3 -10   97.75    3.78
   1   3 -10   98.68    4.33
  -1   3  10   98.65    3.97
   1   3 -10  100.03    3.74
  -1   3  10   98.71    3.88
   0  -3  10   34.45    1.47
   0  -3 -10   32.97    1.61
   0  -3 -10   33.38    1.58
   0  -3 -10   31.80    1.50
   0   3  10   34.86    1.61
   0   3 -10   35.43    1.77
   0   3 -10   34.38    1.45
   0   3 -10   31.87    1.50
  -1  -3 -10   25.28    1.37
   1  -3  10   28.50    1.34
  -1  -3 -10   26.87    1.44
  -1  -3 -10   27.62    1.24
  -1   3 -10   27.69    1.53
   1   3  10   27.72    1.43
  -1   3 -10   25.58    1.30
  -2  -3 -10    0.52    0.47
   2  -3  10    0.20    0.54
   2  -3  10    0.26    0.36
  -2  -3 -10    0.64    0.46
  -2   3 -10   -0.07    0.35
   2   3  10    0.97    0.57
   3  -3  10   33.31    2.16
  -3  -3 -10   32.16    1.84
  -3   3 -10   34.15    1.88
   3   3  10   34.89    2.09
  -4  -3 -10    3.35    0.86
   4  -3  10    2.47    1.14
  -4   3 -10    2.30    0.87
   4   3  10    3.50    1.10
   4  -4 -10    8.01    1.02
  -4  -4  10    8.47    1.19
  -4   4  10    6.89    0.99
   4   4 -10    9.11    1.56
   3  -4 -10    0.43    0.50
  -3  -4  10    0.16    0.46
  -3   4  10    0.33    0.49
   3   4 -10   -0.50    0.76
   3   4 -10    0.51    0.42
   2  -4 -10   24.92    1.42
  -2  -4  10   25.47    1.38
   2   4 -10   26.38    1.83
  -2   4  10   26.62    1.42
   2   4 -10   27.07    1.33
  -1  -4  10    1.01    0.34
   1  -4 -10    1.05    0.36
   1   4 -10    1.43    0.58
   1   4 -10    1.04    0.35
  -1   4  10    1.17    0.39
  -1   4  10    1.83    0.45
   0  -4 -10   51.31    2.22
   0  -4 -10   52.78    2.39
   0  -4  10   54.43    2.20
   0  -4 -10   54.81    2.35
   0  -4  10   54.75    2.27
   0   4  10   52.52    2.38
   0   4 -10   52.91    2.56
   0   4 -10   56.32    2.20
  -1  -4 -10    5.29    0.50
  -1  -4 -10    4.04    0.60
  -1  -4 -10    3.94    0.59
   1  -4  10    4.89    0.59
   1   4  10    5.13    0.66
  -1   4 -10    4.96    0.70
  -1   4 -10    4.48    0.53
   2  -4  10   12.45    1.16
  -2  -4 -10   12.16    1.09
  -2  -4 -10   10.81    0.98
   2  -4  10   11.09    0.91
  -2   4 -10   12.82    0.96
   2   4  10   12.18    1.05
  -3  -4 -10    2.13    0.64
   3  -4  10    3.89    1.05
  -3   4 -10    2.13    0.69
   3   4  10    3.71    0.90
   4  -4  10    1.99    1.29
  -4  -4 -10    1.46    0.83
   4   4  10    1.36    0.95
  -4   4 -10    1.18    0.84
  -4  -5  10    3.01    0.86
   4  -5 -10    3.77    0.80
   4   5 -10    3.06    1.34
  -4   5  10    2.09    0.74
  -3  -5  10    6.34    0.92
   3  -5 -10    7.02    1.00
   3   5 -10    7.14    0.75
  -3   5  10    6.30    0.83
   3   5 -10    4.97    1.09
  -2  -5  10    2.86    0.52
   2  -5 -10    2.61    0.58
   2   5 -10    3.42    0.86
   2   5 -10    2.92    0.47
  -2   5  10    2.87    0.59
   1  -5 -10    4.70    0.59
  -1  -5  10    3.63    0.48
  -1   5  10    4.48    0.66
   1   5 -10    3.77    0.49
  -1   5  10    4.05    0.58
   1   5 -10    3.73    0.72
   0  -5 -10   19.20    1.02
   0  -5  10   17.31    0.90
   0  -5  10   19.85    1.06
   0  -5 -10   18.83    1.17
   0   5  10   18.98    1.13
   0   5 -10   18.80    0.90
   0   5 -10   18.45    1.26
   1  -5  10   76.07    3.12
  -1  -5 -10   75.25    3.01
  -1  -5 -10   73.69    3.33
  -1   5 -10   80.59    3.56
  -1   5 -10   76.10    3.17
   1   5  10   80.58    3.37
  -2  -5 -10    7.79    0.81
   2  -5  10    7.26    0.75
  -2  -5 -10    5.65    0.85
   2   5  10    6.42    0.83
  -2   5 -10    6.46    0.79
  -3  -5 -10    1.95    0.69
   3  -5  10    1.70    0.98
  -3  -5 -10    1.86    0.81
  -3   5 -10    2.55    0.72
   3   5  10    2.01    0.75
   4   5  10    2.35    1.11
  -4  -6  10    3.17    0.81
   4  -6 -10    3.99    0.87
  -4   6  10    4.74    0.86
   4   6 -10    3.84    1.40
   3  -6 -10    1.12    0.66
  -3  -6  10    1.44    0.62
  -3   6  10    1.48    0.64
   3   6 -10    0.48    0.92
   3   6 -10    1.37    0.47
   2  -6 -10    3.82    0.67
  -2  -6  10    4.54    0.65
  -2   6  10    4.31    0.64
   2   6 -10    4.99    0.64
   2   6 -10    2.82    0.87
  -1  -6  10    6.97    0.60
   1  -6 -10    6.29    0.76
   1   6 -10    6.62    1.01
  -1   6  10    7.13    0.77
  -1   6  10    6.90    0.70
   0  -6  10   23.29    1.13
   0  -6 -10   25.63    1.45
   0  -6  10   26.19    1.29
   0  -6 -10   24.98    1.25
   0   6  10   26.08    1.41
   0   6 -10   25.44    1.54
  -1  -6 -10    0.51    0.51
   1  -6  10    1.08    0.36
  -1   6 -10    1.01    0.34
   1   6  10    0.66    0.43
  -1   6 -10    1.34    0.52
   1   6  10    1.27    0.44
  -2  -6 -10    1.09    0.57
   2  -6  10    0.96    0.47
  -2  -6 -10    3.32    0.77
   2   6  10    1.74    0.59
  -2   6 -10    1.85    0.73
  -2   6 -10    1.29    0.47
   3  -6  10    3.06    0.98
  -3  -6 -10    4.33    0.83
  -3  -6 -10    4.23    1.00
   3   6  10    2.43    0.88
  -3   6 -10    3.89    0.76
   4  -7 -10    4.62    0.92
  -4  -7  10    4.48    0.99
  -4   7  10    5.74    0.97
   4   7 -10    7.16    1.55
  -3  -7  10    1.13    0.63
   3  -7 -10    0.64    0.65
   3   7 -10    0.49    0.93
   3   7 -10    0.29    0.42
  -3   7  10    0.93    0.55
   2  -7 -10   16.90    1.35
  -2  -7  10   21.77    1.22
   2   7 -10   20.07    1.69
  -2   7  10   22.83    1.34
   2   7 -10   19.50    1.14
  -1  -7  10  180.09    6.77
  -1  -7  10  171.24    6.67
   1  -7 -10  172.18    6.77
   1   7 -10  179.69    7.62
  -1   7  10  182.20    7.13
   0  -7 -10   78.55    3.10
   0  -7  10   81.17    3.13
   0  -7 -10   73.71    3.33
   0   7  10   74.63    3.33
   0   7 -10   72.49    3.51
   1  -7  10    1.60    0.43
  -1  -7 -10    0.64    0.53
   1   7  10    0.35    0.39
  -1   7 -10    0.79    0.37
   1   7  10    0.63    0.39
  -1   7 -10    0.43    0.51
  -2  -7 -10   17.13    1.44
  -2  -7 -10   14.91    1.18
   2  -7  10   16.03    1.14
  -2   7 -10   16.67    1.16
   2   7  10   16.13    1.25
  -2   7 -10   18.17    1.38
   3  -7  10   69.96    3.81
  -3  -7 -10   68.44    3.37
  -3  -7 -10   77.60    3.70
  -3   7 -10   70.41    3.33
   3   7  10   73.74    3.57
   4  -8 -10   -0.40    0.74
  -4  -8  10   -0.17    0.72
   4   8 -10    1.81    1.15
  -4   8  10   -0.02    0.72
   3  -8 -10    1.08    0.70
  -3  -8  10    1.01    0.57
  -3   8  10    0.63    0.56
   3   8 -10    1.70    0.94
   3   8 -10    1.03    0.47
  -2  -8  10    4.94    0.66
   2  -8 -10    5.76    0.85
  -2  -8  10    4.36    0.60
  -2   8  10    5.69    0.77
   2   8 -10    6.73    1.07
  -2   8  10    5.78    0.77
   1  -8 -10    0.28    0.47
  -1  -8  10    0.16    0.34
   1  -8 -10    0.06    0.40
  -1  -8  10    0.31    0.29
   1   8 -10   -0.33    0.51
  -1   8  10    0.42    0.45
   0  -8 -10    3.97    0.54
   0  -8  10    4.33    0.59
   0  -8 -10    3.69    0.66
   0   8  10    4.83    0.67
   0   8 -10    3.62    0.71
   1  -8  10   -0.58    0.34
  -1  -8 -10    0.11    0.49
   1   8  10    0.26    0.45
  -1   8 -10   -0.14    0.30
  -1   8 -10    0.22    0.52
   2  -8  10    3.70    0.64
  -2  -8 -10    4.42    0.85
  -2   8 -10    2.73    0.64
   2   8  10    3.30    0.68
  -2   8 -10    2.47    0.78
   2   8  10    3.12    0.66
   3  -8  10    9.53    1.45
  -3  -8 -10   10.38    1.45
  -3  -8 -10   10.12    1.25
  -3   8 -10    9.12    1.17
   3   8  10   10.43    1.33
   4  -9 -10    1.46    0.75
  -4   9  10    0.17    0.75
   4   9 -10    0.85    1.21
  -3  -9  10   33.38    1.70
   3  -9 -10   27.46    1.99
  -3  -9  10   35.32    1.91
   3   9 -10   37.62    2.50
  -3   9  10   34.66    1.93
   2  -9 -10   22.91    1.62
  -2  -9  10   25.42    1.39
  -2  -9  10   22.70    1.32
  -2   9  10   23.16    1.48
  -2   9  10   24.66    1.45
   2   9 -10   26.93    1.87
   1  -9 -10   14.05    1.13
   1  -9 -10   14.22    1.17
  -1  -9  10   15.19    1.04
  -1  -9  10   13.78    0.86
   1   9 -10   12.86    1.27
  -1   9  10   14.71    1.15
   0  -9 -10   18.89    1.20
   0  -9 -10   21.40    1.40
   0  -9  10   22.88    1.22
   0   9  10   22.24    1.36
   0   9 -10   18.97    1.47
  -1  -9 -10   38.81    2.19
   1  -9  10   40.70    1.97
  -1   9 -10   41.53    2.25
   1   9  10   37.74    2.06
  -1   9 -10   44.14    1.93
   2  -9  10   29.74    1.73
  -2  -9 -10   31.86    2.07
  -2   9 -10   32.28    2.03
  -2   9 -10   28.51    1.64
   2   9  10   30.95    1.78
  -3  -9 -10    0.04    0.91
   3  -9  10    0.68    1.01
  -3   9 -10    0.62    0.60
   3   9  10    1.06    0.83
  -3 -10  10    2.46    0.77
   3 -10 -10    1.25    0.70
   3  10 -10    1.32    1.04
  -3  10  10    0.25    0.65
   2 -10 -10   14.31    1.27
  -2 -10  10   15.46    1.08
  -2 -10  10   12.82    1.04
   2  10 -10   16.87    1.61
  -2  10  10   14.17    1.18
  -2  10  10   14.37    1.21
   1 -10 -10    5.45    0.81
  -1 -10  10    5.33    0.59
  -1 -10  10    6.73    0.82
   1 -10 -10    6.72    0.88
   1  10 -10    7.32    1.11
  -1  10  10    6.67    0.89
   0 -10 -10   21.60    1.54
   0 -10 -10   23.19    1.35
   0 -10  10   22.88    1.29
   0  10 -10   23.51    1.57
   0  10  10   23.03    1.46
  -1 -10 -10   12.15    1.23
   1 -10  10   13.23    1.07
  -1  10 -10   13.80    0.94
   1  10  10   11.72    1.06
  -1  10 -10   11.18    1.24
  -2 -10 -10   12.58    1.48
   2 -10  10   12.48    1.19
  -2  10 -10   12.23    1.30
   2  10  10   11.99    1.14
  -2  10 -10   13.54    1.12
  -3 -10 -10   -0.20    0.96
   3 -10  10    0.56    0.92
  -3  10 -10   -0.95    0.61
   3  10  10   -0.25    0.67
  -3 -11  10   14.59    1.29
   3 -11 -10   12.30    1.53
  -3  11  10   13.98    1.34
   3  11 -10   15.93    1.77
   2 -11 -10    0.76    0.60
  -2 -11  10    1.22    0.49
  -2 -11  10    0.09    0.45
  -2  11  10    0.98    0.58
  -2  11  10    1.00    0.56
   2  11 -10    1.24    0.84
   1 -11 -10    8.27    0.96
   1 -11 -10    7.22    0.94
  -1 -11  10    4.95    0.69
  -1  11  10    5.59    0.85
   1  11 -10    6.57    1.04
   0 -11  10    0.69    0.43
   0 -11 -10    0.55    0.48
   0 -11 -10    1.16    0.61
   0  11 -10    0.50    0.59
   0  11  10    1.23    0.61
  -1 -11 -10   16.87    1.44
   1 -11  10   17.24    1.19
  -1  11 -10   16.07    1.44
  -1  11 -10   18.03    1.14
   1  11  10   16.42    1.34
   2 -11  10    1.88    0.65
  -2 -11 -10   -0.15    0.71
  -2  11 -10    1.78    0.77
   2  11  10    1.88    0.67
  -2  11 -10    1.38    0.56
   3 -11  10    4.43    1.28
  -3 -11 -10    4.81    1.21
  -3  11 -10    2.87    0.80
   3  11  10    3.54    0.97
   3 -12 -10    0.12    0.72
  -3 -12  10    0.90    0.70
   3  12 -10    1.80    1.01
  -3  12  10   -0.13    0.71
  -2 -12  10    0.37    0.45
  -2 -12  10    0.18    0.47
   2 -12 -10   -0.04    0.70
   2  12 -10    0.45    0.80
  -2  12  10    0.30    0.62
  -2  12  10   -0.12    0.55
  -1 -12  10    2.88    0.59
   1 -12 -10    3.56    0.74
   1 -12 -10    4.83    0.88
  -1  12  10    3.66    0.73
   1  12 -10    3.56    0.89
   0 -12 -10   12.38    1.09
   0 -12 -10   13.90    1.36
   0 -12  10   13.98    1.11
   0  12 -10   14.12    1.29
   0  12  10   13.55    1.21
  -1 -12 -10    0.01    0.67
   1 -12  10    0.23    0.49
   1  12  10    0.80    0.58
  -1  12 -10   -0.17    0.43
  -1  12 -10    0.29    0.61
   2 -12  10    0.03    0.57
  -2 -12 -10    1.15    0.90
   2  12  10   -0.30    0.67
  -2  12 -10    0.60    0.81
  -2  12 -10   -0.43    0.57
   3 -12  10   -0.44    0.75
   3 -12  10    0.61    1.11
  -3 -12 -10    0.57    1.05
   3  12  10   -0.63    0.77
  -3  12 -10    0.11    0.65
   3 -13 -10   27.62    2.07
  -3 -13  10   26.34    1.79
  -3  13  10   24.53    1.79
   3  13 -10   27.74    2.34
  -2 -13  10   14.80    1.18
  -2 -13  10   15.33    1.15
   2 -13 -10   16.12    1.46
  -2  13  10   14.97    1.30
  -2  13  10   17.83    1.38
   2  13 -10   18.83    1.66
  -1 -13  10    5.91    0.79
   1 -13 -10    5.98    0.98
   1 -13 -10    7.13    1.00
  -1  13  10    5.79    0.90
   1  13 -10    6.85    1.15
   0 -13  10    4.95    0.74
   0 -13 -10    4.90    0.79
   0 -13 -10    6.08    1.01
   0  13  10    6.17    0.94
   0  13 -10    7.17    1.05
   1 -13  10   38.67    2.06
  -1 -13 -10   40.41    2.41
  -1  13 -10   37.89    2.32
   1  13  10   44.34    2.30
   2 -13  10   13.57    1.35
  -2 -13 -10   18.47    1.85
  -2  13 -10   15.05    1.51
   2  13  10   16.92    1.42
  -2  13 -10   14.23    1.30
   3 -13  10    0.60    0.82
  -3 -13 -10   -0.19    0.97
   3 -13  10    1.87    1.22
  -3  13 -10   -0.68    0.75
   3  13  10    0.23    0.74
   3 -14 -10    0.68    0.79
  -3 -14  10    0.48    0.70
  -3  14  10    0.80    0.78
   3  14 -10    0.22    0.91
  -2 -14  10   18.55    1.39
  -2 -14  10   22.54    1.45
   2 -14 -10   23.77    1.88
  -2  14  10   24.36    1.62
   2  14 -10   23.17    1.90
  -2  14  10   24.25    1.69
  -1 -14  10    0.92    0.58
   1 -14 -10    0.29    0.67
   1 -14 -10    0.86    0.74
   1  14 -10    0.80    0.78
  -1  14  10    1.17    0.60
   0 -14 -10   22.58    1.73
   0 -14  10   26.78    1.65
   0 -14 -10   26.78    1.91
   0  14 -10   29.42    1.86
   0  14  10   23.40    1.77
   1 -14  10    0.62    0.64
  -1 -14 -10    0.36    0.84
   1  14  10    2.05    0.74
  -1  14 -10    0.48    0.68
  -2 -14 -10    7.63    1.37
   2 -14  10    7.13    1.02
  -2  14 -10    7.84    1.28
   2  14  10    9.32    1.25
  -2  14 -10    8.21    1.12
  -3 -15  10   15.97    1.53
   2 -15 -10   12.57    1.61
  -2 -15  10   11.98    1.20
  -2  15  10   13.81    1.34
   2  15 -10   13.08    1.69
  -2  15  10   17.01    1.47
  -1 -15  10    0.39    0.58
   1 -15 -10    0.23    0.70
   1 -15 -10    0.70    0.74
   1  15 -10    1.24    0.78
  -1  15  10    1.37    0.73
   0 -15 -10   23.52    1.89
   0 -15  10   23.71    1.63
   0  15 -10   25.75    1.80
   0  15  10   25.33    1.81
   1 -15  10   52.05    2.71
  -1 -15 -10   51.90    2.99
  -1  15 -10   52.88    2.92
   1  15  10   57.90    2.90
   2 -15  10   13.12    1.48
  -2 -15 -10    9.88    1.55
  -2  15 -10   12.43    1.31
   2  15  10   12.20    1.35
  -2  15 -10   10.01    1.38
  -2 -16  10   -0.24    0.57
   2 -16 -10    0.31    0.87
  -2  16  10    0.10    0.65
   2  16 -10    0.39    0.81
  -2  16  10    0.29    0.67
  -1 -16  10    0.11    0.56
   1 -16 -10   -1.24    0.73
   1 -16 -10   -0.27    0.71
   1  16 -10   -0.14    0.72
  -1  16  10    0.52    0.68
   0 -16  10    3.76    0.81
   0 -16 -10    2.18    0.84
   0  16  10    3.74    0.90
   0  16 -10    4.60    1.03
  -1 -16 -10    1.00    0.89
   1 -16  10    0.31    0.67
  -1  16 -10    0.16    0.79
   1  16  10    0.62    0.73
  -2 -16 -10    8.24    1.46
   2 -16  10    8.64    1.19
  -2  16 -10    7.02    1.07
  -2  16 -10    8.83    1.36
   2  16  10    8.64    1.26
   2 -17 -10    1.03    0.94
  -2  17  10    0.80    0.76
  -2  17  10    3.22    0.93
   2  17 -10    3.42    1.12
  -1 -17  10   29.81    1.91
   1 -17 -10   28.71    2.17
   1 -17 -10   27.71    2.13
   1  17 -10   36.15    2.22
  -1  17  10   33.28    2.09
   0 -17  10   15.98    1.49
   0 -17 -10   16.52    1.75
   0  17  10   17.11    1.52
   0  17 -10   17.94    1.59
   1 -17  10   -1.36    0.65
  -1 -17 -10    0.33    0.88
   1  17  10    1.58    0.90
  -1  17 -10    0.74    0.85
   2 -17  10    0.31    0.87
  -2  17 -10    1.59    0.85
  -2  17 -10    0.37    0.92
   2 -18 -10    4.14    1.18
  -2  18  10    4.30    1.06
   2  18 -10    3.42    1.21
  -2  18  10    2.66    0.86
   1 -18 -10    0.38    0.91
   1 -18 -10    0.25    0.85
  -1 -18  10    0.40    0.61
   1  18 -10    1.79    0.98
  -1  18  10    0.42    0.78
   0 -18  10    0.32    0.64
   0 -18 -10    3.10    1.03
   0  18  10    1.35    0.85
   0  18 -10    2.36    0.94
   1 -18  10   -0.81    0.75
  -1 -18 -10    1.92    1.10
  -1  18 -10    1.09    0.91
   1  18  10    1.73    0.88
  -1 -19  10   -1.89    0.63
   1 -19 -10    1.34    0.95
   1 -19 -10    0.58    0.95
   1  19 -10    0.28    0.87
  -1  19  10   -0.35    0.65
   0 -19 -10   -0.18    0.84
   0 -19  10    0.01    0.71
   0  19  10   -0.24    0.79
   0  19 -10    3.00    0.99
  -1  19 -10    0.95    0.90
   0  20 -10    3.85    0.98
   4   0 -11    0.50    0.60
  -4   0  11    1.09    0.70
   3   0 -11    0.46    0.43
  -3   0  11   -0.49    0.51
   2   0 -11    0.39    0.55
  -2   0  11   -0.14    0.36
   2   0 -11    0.11    0.42
   1   0 -11   -0.61    0.33
  -1   0  11    0.24    0.35
   1   0 -11    0.34    0.31
   0   0  11   -0.18    0.30
   0   0 -11    0.30    0.30
   0   0 -11    0.25    0.31
   0   0 -11    0.58    0.38
  -1   0 -11   -0.21    0.27
   1   0  11   -0.04    0.28
  -1   0 -11    0.20    0.41
  -1   0 -11    0.14    0.32
   2   0  11    0.39    0.62
  -2   0 -11    0.54    0.45
  -3   0 -11    0.65    0.60
   3   0  11    0.01    0.84
  -4  -1  11    8.70    1.20
   4  -1 -11    8.72    1.10
  -4   1  11    9.79    1.09
   4   1 -11   10.82    1.16
   3  -1 -11    0.88    0.49
  -3  -1  11    1.29    0.61
   3   1 -11    0.97    0.52
  -3   1  11    0.71    0.50
   3   1 -11    1.21    0.79
   2  -1 -11    1.07    0.42
  -2  -1  11    2.09    0.47
   2  -1 -11    1.52    0.65
   2   1 -11    0.69    0.43
  -2   1  11    1.56    0.47
   2   1 -11    1.21    0.58
   1  -1 -11   15.84    0.92
   1  -1 -11   15.98    0.99
  -1  -1  11   13.02    0.89
  -1   1  11   12.99    0.92
   1   1 -11   13.64    0.93
   1   1 -11   14.66    1.09
   0  -1 -11   86.80    3.69
   0  -1 -11   80.35    3.37
   0  -1  11   87.29    3.44
   0   1 -11   85.72    3.39
   0   1 -11   84.07    3.75
   0   1 -11   91.41    3.47
   0   1  11   85.48    3.49
   1  -1  11    6.31    0.65
  -1  -1 -11    6.67    0.67
  -1  -1 -11    7.65    0.69
  -1  -1 -11    8.94    0.81
  -1   1 -11    8.50    0.66
  -1   1 -11    6.83    0.63
  -1   1 -11    6.97    0.75
   2  -1  11   16.71    1.29
  -2  -1 -11   13.46    1.02
  -2   1 -11   15.17    1.08
   2   1  11   15.34    1.31
  -3  -1 -11    3.66    0.74
   3  -1  11    4.87    1.09
  -3   1 -11    3.44    0.80
   3   1  11    4.16    0.93
  -4  -2  11    0.46    0.74
   4  -2 -11    2.02    0.70
  -4   2  11    0.01    0.68
  -3  -2  11    4.70    0.71
   3  -2 -11    5.85    0.81
   3   2 -11    5.68    0.80
  -3   2  11    4.64    0.77
   3   2 -11    4.48    1.12
  -2  -2  11    4.56    0.65
   2  -2 -11    3.86    0.59
   2   2 -11    4.97    0.60
   2   2 -11    3.79    0.85
  -2   2  11    4.90    0.72
   1  -2 -11  112.35    4.56
  -1  -2  11  116.92    4.65
   1  -2 -11  122.54    4.94
  -1   2  11  114.87    4.70
   1   2 -11  119.42    4.56
   1   2 -11  122.82    5.14
   0  -2  11    9.73    0.69
   0  -2 -11    9.86    0.74
   0  -2 -11   10.50    0.81
   0  -2 -11   10.69    0.77
   0   2  11   11.15    0.76
   0   2 -11   10.99    0.67
   0   2 -11   10.35    0.86
   0   2 -11   10.89    0.78
  -1  -2 -11    9.70    0.75
  -1  -2 -11    8.80    0.67
  -1  -2 -11    9.96    0.82
   1  -2  11    9.05    0.74
  -1   2 -11   13.22    0.94
  -1   2 -11    9.44    0.69
   2  -2  11    4.49    0.82
  -2  -2 -11    3.49    0.63
  -2  -2 -11    3.24    0.64
   2   2  11    3.49    0.72
  -2   2 -11    3.41    0.57
   3  -2  11   37.70    2.37
  -3  -2 -11   37.98    2.09
   3   2  11   39.86    2.39
  -3   2 -11   36.56    2.02
  -4  -3  11   11.30    1.34
   4  -3 -11   11.54    1.33
  -4   3  11   11.52    1.25
   4   3 -11   12.67    1.98
   3  -3 -11    9.32    1.03
  -3  -3  11    8.09    0.97
   3   3 -11   10.57    1.43
   3   3 -11    9.23    0.90
  -3   3  11    7.93    0.99
   2  -3 -11    7.09    0.76
  -2  -3  11    5.60    0.71
   2   3 -11    6.50    0.99
  -2   3  11    7.13    0.80
   2   3 -11    5.17    0.65
  -1  -3  11   33.77    1.59
   1  -3 -11   34.97    1.64
   1   3 -11   34.77    1.90
  -1   3  11   33.37    1.66
   1   3 -11   32.80    1.58
   0  -3 -11  175.64    6.73
   0  -3 -11  177.89    7.28
   0  -3 -11  178.34    6.98
   0  -3  11  182.40    6.83
   0   3  11  177.68    7.05
   0   3 -11  186.12    6.90
   0   3 -11  174.80    6.72
   0   3 -11  183.54    7.47
   1  -3  11   37.75    1.76
  -1  -3 -11   37.30    1.69
  -1  -3 -11   41.02    1.93
  -1  -3 -11   38.02    1.87
  -1   3 -11   37.64    2.01
  -1   3 -11   39.86    1.79
   1   3  11   41.95    1.98
  -2  -3 -11    1.34    0.58
   2  -3  11    1.59    0.70
  -2  -3 -11    1.47    0.51
   2   3  11    2.16    0.66
  -2   3 -11    1.37    0.46
  -3  -3 -11   13.55    1.19
   3  -3  11   17.88    1.70
   3   3  11   15.91    1.46
  -3   3 -11   13.23    1.18
   4  -4 -11    1.99    0.75
  -4  -4  11    0.83    0.76
   4   4 -11    1.26    1.23
  -4   4  11    1.62    0.70
   3  -4 -11   11.97    1.20
  -3  -4  11   13.60    1.12
  -3   4  11   11.78    1.12
   3   4 -11   11.02    0.98
   3   4 -11   13.39    1.55
  -2  -4  11    7.05    0.77
   2  -4 -11    6.53    0.88
  -2   4  11    8.42    0.79
   2   4 -11    6.28    0.73
   2   4 -11    6.58    1.04
   1  -4 -11    1.49    0.43
  -1  -4  11    1.72    0.38
   1   4 -11    1.88    0.39
  -1   4  11    2.04    0.48
   1   4 -11    1.06    0.60
  -1   4  11    1.54    0.47
   0  -4 -11    8.41    0.82
   0  -4  11    8.54    0.75
   0  -4  11    8.32    0.58
   0  -4 -11    8.26    0.70
   0  -4 -11    9.19    0.69
   0   4 -11    8.83    0.86
   0   4  11    8.52    0.75
  -1  -4 -11   22.10    1.35
  -1  -4 -11   22.76    1.31
  -1  -4 -11   20.24    1.10
   1  -4  11   22.12    1.21
  -1   4 -11   20.88    1.16
   1   4  11   23.94    1.32
  -1   4 -11   24.21    1.42
   2  -4  11   18.46    1.16
  -2  -4 -11   17.28    1.36
  -2  -4 -11   17.65    1.25
   2  -4  11   17.18    1.42
   2   4  11   19.47    1.40
  -2   4 -11   17.52    1.13
   3  -4  11    2.18    0.92
  -3  -4 -11    2.26    0.69
  -3   4 -11    2.99    0.76
   3   4  11    2.14    0.89
  -4  -5  11   -0.23    0.63
   4  -5 -11    0.16    0.64
   4   5 -11    0.60    1.07
  -4   5  11   -0.57    0.61
  -3  -5  11   14.16    1.19
   3  -5 -11   14.87    1.23
   3   5 -11   16.97    1.68
   3   5 -11   12.97    1.03
  -3   5  11   16.16    1.20
   2  -5 -11  116.15    4.53
  -2  -5  11  104.83    4.47
  -2   5  11  112.42    4.59
   2   5 -11  110.56    4.36
   2   5 -11  115.43    5.21
   1  -5 -11   18.54    1.16
  -1  -5  11   16.90    1.01
   1   5 -11   19.92    1.10
  -1   5  11   18.21    1.14
   1   5 -11   20.28    1.49
  -1   5  11   19.50    1.20
   0  -5  11    1.37    0.31
   0  -5  11    0.54    0.38
   0  -5 -11    1.16    0.46
   0  -5 -11    0.50    0.35
   0   5  11    1.50    0.42
   0   5 -11    1.16    0.50
   1  -5  11   12.70    0.91
  -1  -5 -11   11.90    1.05
   1   5  11   14.63    1.01
  -1   5 -11   12.54    1.06
  -1   5 -11   11.80    0.82
  -2  -5 -11  102.43    4.42
   2  -5  11   96.27    4.09
  -2  -5 -11  101.90    4.33
   2   5  11  106.83    4.54
  -2   5 -11  101.12    4.26
   3  -5  11   11.92    1.61
  -3  -5 -11    9.73    1.18
   3   5  11    9.31    1.27
  -3   5 -11   10.21    1.14
  -4  -6  11    0.17    0.77
   4  -6 -11    0.50    0.71
   4   6 -11    0.95    1.24
  -4   6  11   -0.61    0.68
   3  -6 -11   16.02    1.37
  -3  -6  11   13.26    1.15
   3   6 -11   14.13    1.04
  -3   6  11   16.95    1.31
   3   6 -11   14.83    1.68
   2  -6 -11    0.16    0.46
  -2  -6  11   -0.09    0.35
   2   6 -11    0.53    0.39
   2   6 -11    0.08    0.63
  -2   6  11    0.56    0.53
   1  -6 -11    2.44    0.51
  -1  -6  11    1.85    0.38
  -1   6  11    2.88    0.58
   1   6 -11    1.78    0.66
  -1   6  11    2.28    0.52
   0  -6 -11    8.72    0.84
   0  -6  11    8.74    0.81
   0  -6 -11    8.59    0.71
   0   6 -11    6.49    0.87
   0   6  11    8.16    0.80
   1  -6  11   14.39    1.00
  -1  -6 -11   12.22    1.16
   1   6  11   14.58    1.08
  -1   6 -11   14.48    0.95
   1   6  11   16.11    1.04
  -1   6 -11   16.67    1.23
  -2  -6 -11   12.10    1.18
  -2  -6 -11   13.60    1.12
   2  -6  11   12.95    1.03
  -2   6 -11   12.18    1.32
  -2   6 -11   14.61    1.03
   2   6  11   15.23    1.22
  -3  -6 -11    1.00    0.90
   3  -6  11    1.40    0.92
  -3  -6 -11    1.16    0.66
   3   6  11    1.96    0.82
  -3   6 -11   -0.11    0.63
  -4  -7  11    0.80    0.83
   4  -7 -11    1.27    0.80
   4   7 -11    2.70    1.21
  -4   7  11    2.25    0.87
   3  -7 -11    5.32    0.93
  -3  -7  11    5.32    0.83
   3   7 -11    5.22    0.69
   3   7 -11    5.44    1.27
  -3   7  11    4.75    0.84
   2  -7 -11    0.13    0.56
  -2  -7  11   -0.44    0.38
   2   7 -11    0.87    0.74
  -2   7  11    0.56    0.50
   2   7 -11    0.68    0.43
  -1  -7  11    0.51    0.42
   1  -7 -11    0.36    0.40
  -1  -7  11    0.30    0.27
   1   7 -11    0.37    0.57
  -1   7  11    0.35    0.44
  -1   7  11    0.00    0.42
   0  -7 -11    4.29    0.72
   0  -7 -11    5.65    0.67
   0  -7  11    6.23    0.76
   0   7 -11    3.92    0.75
   0   7  11    4.83    0.69
   1  -7  11    2.90    0.57
  -1  -7 -11    3.61    0.74
   1   7  11    3.32    0.65
  -1   7 -11    2.79    0.46
  -1   7 -11    2.73    0.69
  -2  -7 -11    0.86    0.56
  -2  -7 -11    1.60    0.74
   2  -7  11    0.28    0.47
  -2   7 -11   -0.01    0.59
   2   7  11    0.91    0.60
  -2   7 -11    0.16    0.51
  -3  -7 -11    1.43    0.97
   3  -7  11    0.60    1.00
  -3  -7 -11    0.90    0.76
  -3   7 -11    1.09    0.64
   3   7  11    0.38    0.71
   4  -8 -11    0.42    0.80
  -4   8  11   -0.81    0.68
   4   8 -11    0.65    1.07
  -3  -8  11    1.40    0.61
   3  -8 -11    2.00    0.76
   3   8 -11    4.67    1.14
  -3   8  11    3.97    0.83
   3   8 -11    2.44    0.57
   2  -8 -11    2.36    0.71
  -2  -8  11    1.53    0.50
  -2  -8  11    1.73    0.51
   2   8 -11    2.74    0.86
  -2   8  11    1.11    0.53
   1  -8 -11   18.42    1.26
  -1  -8  11   18.33    1.03
  -1  -8  11   17.96    1.17
   1   8 -11   21.28    1.57
  -1   8  11   19.73    1.31
   0  -8 -11    0.61    0.50
   0  -8 -11    1.07    0.41
   0  -8  11    0.14    0.38
   0   8 -11   -0.40    0.47
   0   8  11    0.64    0.41
   1  -8  11   25.23    1.40
  -1  -8 -11   24.49    1.57
  -1   8 -11   24.56    1.30
  -1   8 -11   21.38    1.56
   1   8  11   21.41    1.41
   2  -8  11    1.71    0.57
  -2  -8 -11    1.68    0.79
  -2   8 -11    0.90    0.48
  -2   8 -11    1.05    0.69
   2   8  11    1.34    0.67
   3  -8  11    9.45    1.53
  -3  -8 -11   12.88    1.66
  -3  -8 -11    9.06    1.14
  -3   8 -11    8.07    1.15
   3   8  11    8.29    1.20
  -3  -9  11    6.57    0.91
   3  -9 -11    8.67    1.14
  -3  -9  11    6.31    0.90
  -3   9  11    7.68    1.10
   3   9 -11    6.69    1.34
  -2  -9  11   33.82    1.69
   2  -9 -11   30.38    1.92
  -2  -9  11   30.93    1.66
  -2   9  11   31.91    1.79
   2   9 -11   37.41    2.35
   1  -9 -11    6.43    0.82
   1  -9 -11    8.74    1.01
  -1  -9  11    6.10    0.64
  -1  -9  11    8.01    0.89
  -1   9  11    8.42    0.96
   1   9 -11   10.76    1.30
   0  -9 -11    7.15    0.93
   0  -9 -11    8.01    0.85
   0  -9  11    6.36    0.84
   0   9  11    9.67    0.98
   0   9 -11    7.15    1.03
  -1  -9 -11   17.29    1.46
   1  -9  11   17.09    1.21
   1   9  11   17.81    1.33
  -1   9 -11   16.93    1.12
  -1   9 -11   20.13    1.51
   2  -9  11   47.59    2.40
  -2  -9 -11   46.44    2.73
  -2   9 -11   48.83    2.74
   2   9  11   53.27    2.61
  -2   9 -11   51.71    2.43
   3  -9  11    3.58    1.29
  -3  -9 -11    5.52    1.28
  -3   9 -11    3.00    0.87
  -3 -10  11    3.76    0.83
  -3 -10  11    3.05    0.69
   3 -10 -11    3.69    0.97
   3  10 -11    3.99    1.15
  -3  10  11    5.62    0.93
  -2 -10  11    0.45    0.49
   2 -10 -11    1.02    0.72
  -2 -10  11    1.46    0.54
  -2  10  11    1.21    0.65
   2  10 -11    1.12    0.80
   1 -10 -11    1.20    0.59
   1 -10 -11    1.97    0.62
  -1 -10  11    2.59    0.60
  -1  10  11    2.42    0.64
   1  10 -11    3.77    0.89
   0 -10 -11    8.46    0.89
   0 -10  11    7.51    0.82
   0 -10 -11    6.60    0.98
   0  10  11    9.47    1.03
   0  10 -11    7.01    1.02
  -1 -10 -11   14.17    1.42
   1 -10  11   16.56    1.17
  -1  10 -11   13.57    1.29
   1  10  11   15.51    1.27
  -1  10 -11   13.03    0.98
  -2 -10 -11    9.74    1.28
   2 -10  11    8.03    1.08
   2  10  11   10.70    1.19
  -2  10 -11    7.73    0.98
  -2  10 -11    9.90    1.24
  -3 -10 -11    2.23    1.14
   3 -10  11    3.12    1.16
  -3  10 -11    3.17    0.86
   3  10  11    3.59    1.00
  -3 -11  11   10.14    1.12
   3 -11 -11   12.09    1.51
   3  11 -11   12.01    1.64
  -3  11  11   11.66    1.19
  -2 -11  11    1.75    0.57
   2 -11 -11    0.06    0.70
  -2 -11  11    0.78    0.54
  -2  11  11    0.83    0.57
   2  11 -11    0.87    0.90
  -2  11  11    0.38    0.55
   1 -11 -11   26.15    1.69
  -1 -11  11   25.13    1.50
   1 -11 -11   27.40    1.74
   1  11 -11   26.89    1.88
  -1  11  11   24.78    1.66
   0 -11 -11   50.40    2.31
   0 -11  11   49.66    2.29
   0 -11 -11   48.16    2.53
   0  11 -11   48.28    2.65
   0  11  11   47.53    2.50
   1 -11  11   34.53    1.97
  -1 -11 -11   40.61    2.30
   1  11  11   39.45    2.12
  -1  11 -11   38.59    2.32
  -2 -11 -11    0.51    0.77
   2 -11  11    3.32    0.79
   2  11  11    2.68    0.77
  -2  11 -11    3.08    0.72
  -2  11 -11    2.84    0.89
  -3 -11 -11    4.00    1.21
   3 -11  11    7.95    1.46
  -3  11 -11    5.77    0.98
   3  11  11    6.56    1.11
   3 -12 -11    5.50    1.16
  -3 -12  11    6.08    0.92
  -3  12  11    5.85    1.04
   3  12 -11    4.64    1.23
   2 -12 -11    3.60    0.92
  -2 -12  11    2.67    0.67
  -2 -12  11    4.57    0.70
  -2  12  11    3.25    0.80
  -2  12  11    4.13    0.81
   2  12 -11    3.41    0.99
   1 -12 -11   45.39    2.42
   1 -12 -11   46.94    2.51
  -1 -12  11   44.47    2.19
   1  12 -11   46.40    2.66
  -1  12  11   48.48    2.48
   0 -12  11   13.22    1.15
   0 -12 -11   14.49    1.30
   0 -12 -11   10.31    1.12
   0  12  11   12.02    1.26
   0  12 -11   11.61    1.27
  -1 -12 -11    3.72    0.93
   1 -12  11    3.12    0.66
   1  12  11    4.51    0.84
  -1  12 -11    3.37    0.85
  -2 -12 -11    7.23    1.29
   2 -12  11    5.66    0.90
  -2  12 -11    3.96    0.99
  -2  12 -11    6.49    0.87
   2  12  11    6.94    1.06
   3 -12  11   23.87    2.31
  -3 -12 -11   19.40    2.21
  -3  12 -11   19.41    1.67
  -3 -13  11    1.25    0.76
   3 -13 -11    1.14    0.83
   3  13 -11    0.80    1.07
  -3  13  11    0.36    0.80
  -2 -13  11    0.72    0.57
  -2 -13  11    1.47    0.59
   2 -13 -11    0.75    0.83
  -2  13  11    0.93    0.68
  -2  13  11   -0.07    0.65
   2  13 -11    1.34    0.87
  -1 -13  11   11.85    1.04
   1 -13 -11   14.41    1.40
   1 -13 -11   13.19    1.39
  -1  13  11   12.08    1.17
   1  13 -11   10.87    1.35
   0 -13 -11   41.26    2.37
   0 -13  11   38.51    2.05
   0  13 -11   39.51    2.33
   0  13  11   36.16    2.24
  -1 -13 -11    1.69    0.82
   1 -13  11    2.17    0.72
  -1  13 -11    1.69    0.84
   1  13  11    1.72    0.67
   2 -13  11   -0.09    0.58
  -2 -13 -11   -0.11    0.87
  -2  13 -11    0.22    0.66
  -2  13 -11    0.19    0.88
   2  13  11    1.01    0.67
  -3 -14  11    0.71    0.68
  -3  14  11    1.48    0.85
  -2 -14  11    3.28    0.72
   2 -14 -11    3.78    1.03
  -2  14  11    3.19    0.84
   2  14 -11    3.62    1.03
  -2  14  11    3.25    0.85
   1 -14 -11    8.84    1.16
   1 -14 -11    5.57    1.08
  -1 -14  11    6.18    0.84
   1  14 -11    9.23    1.27
  -1  14  11    9.42    1.18
   0 -14 -11    0.46    0.72
   0 -14  11    0.43    0.55
   0  14 -11    0.00    0.74
   0  14  11   -0.65    0.64
   1 -14  11    8.47    1.06
  -1 -14 -11    7.27    1.20
  -1  14 -11    7.46    1.21
   1  14  11   11.22    1.21
   2 -14  11    2.95    0.90
  -2 -14 -11    1.99    1.10
  -2  14 -11    1.72    0.71
   2  14  11    1.59    0.79
  -2  14 -11    1.65    0.92
   2 -15 -11   16.06    1.79
  -2 -15  11   15.84    1.33
  -2  15  11   15.57    1.46
   2  15 -11   18.35    1.94
  -2  15  11   17.81    1.55
   1 -15 -11    0.46    0.80
  -1 -15  11    0.28    0.55
   1 -15 -11   -0.91    0.64
  -1  15  11    0.06    0.67
   1  15 -11    0.06    0.82
   0 -15  11   15.94    1.33
   0 -15 -11   14.35    1.51
   0  15  11   16.91    1.55
   0  15 -11   16.98    1.65
  -1 -15 -11   -0.38    0.85
   1 -15  11   -0.11    0.64
   1  15  11    0.05    0.66
  -1  15 -11   -0.70    0.65
  -2 -15 -11    6.75    1.42
   2 -15  11    8.22    1.21
   2  15  11    8.90    1.30
  -2  15 -11    8.84    1.24
  -2  15 -11    8.15    1.39
  -2 -16  11    0.52    0.68
   2 -16 -11    0.99    0.93
   2  16 -11    0.92    0.93
  -2  16  11   -0.08    0.73
  -2  16  11    0.46    0.78
   1 -16 -11   11.21    1.45
  -1 -16  11   10.18    1.27
   1 -16 -11   10.70    1.55
  -1  16  11   11.32    1.26
   1  16 -11   13.03    1.47
   0 -16  11   -0.02    0.60
   0 -16 -11   -0.64    0.85
   0  16  11    0.66    0.75
   0  16 -11    1.02    0.86
  -1 -16 -11    6.25    1.28
   1 -16  11    3.05    0.83
   1  16  11    5.11    1.09
  -1  16 -11    6.36    1.16
   2 -16  11   -1.02    0.75
  -2  16 -11   -1.16    0.87
   2 -17 -11   -0.49    0.79
  -2 -17  11   -0.45    0.65
   2  17 -11    0.58    1.06
  -2  17  11    0.49    0.77
  -2  17  11   -0.22    0.72
   1 -17 -11    5.69    1.18
   1 -17 -11    8.43    1.35
  -1 -17  11    5.43    0.94
  -1  17  11    8.66    1.29
   1  17 -11    8.85    1.33
   0 -17  11    7.13    1.04
   0 -17 -11    9.47    1.41
   0  17 -11   10.13    1.36
   0  17  11   10.86    1.29
   1 -17  11    3.61    0.89
  -1 -17 -11    3.29    1.16
   1  17  11    3.57    0.97
  -1  17 -11    2.43    0.92
   1 -18 -11    0.31    0.93
  -1 -18  11   -0.58    0.70
   1 -18 -11   -1.24    0.90
   1  18 -11   -1.02    0.75
  -1  18  11    1.92    0.82
   0 -18  11    0.44    0.78
   0 -18 -11    1.15    0.97
   0  18  11    0.08    0.70
   0  18 -11    1.51    0.89
  -1  18 -11   24.34    1.93
   0 -19 -11    0.23    0.89
   0  19 -11    0.42    0.83
   4   0 -12    0.12    0.60
  -4   0  12    0.94    0.68
   3   0 -12   14.29    1.16
  -3   0  12   12.01    1.06
   2   0 -12  138.54    5.39
  -2   0  12  138.35    5.54
  -1   0  12    7.59    0.76
   1   0 -12    9.90    0.88
   1   0 -12    7.19    0.78
   0   0 -12    0.03    0.34
   0   0  12    0.50    0.36
   0   0 -12    0.62    0.39
   1   0  12   70.42    2.83
  -1   0 -12   69.89    3.17
  -1   0 -12   66.59    2.94
  -1   0 -12   70.85    2.92
  -2   0 -12   86.85    3.81
   2   0  12   92.06    4.13
   3   0  12   31.71    2.17
  -3   0 -12   27.37    1.72
   4  -1 -12    0.17    0.64
  -4  -1  12    1.34    0.74
   4   1 -12    1.00    0.63
  -4   1  12    1.20    0.79
  -3  -1  12   -0.01    0.54
   3  -1 -12    0.59    0.54
  -3   1  12    1.33    0.60
   3   1 -12    1.05    0.54
   2  -1 -12   20.79    1.25
  -2  -1  12   22.30    1.31
  -2   1  12   20.23    1.30
   2   1 -12   22.04    1.60
   2   1 -12   21.85    1.28
   1  -1 -12  111.35    4.59
  -1  -1  12  112.70    4.67
   1  -1 -12  122.89    5.00
   1   1 -12  123.73    4.59
   1   1 -12  120.41    5.09
  -1   1  12  114.66    4.70
   0  -1 -12    4.76    0.62
   0  -1  12    4.73    0.54
   0  -1 -12    5.48    0.63
   0   1 -12    5.66    0.66
   0   1 -12    4.05    0.54
   0   1  12    4.21    0.53
   0   1  12    3.68    0.53
   0   1 -12    4.74    0.52
  -1  -1 -12    3.12    0.52
  -1  -1 -12    3.64    0.60
   1  -1  12    3.89    0.53
  -1  -1 -12    4.18    0.58
  -1   1 -12    3.70    0.64
  -1   1 -12    3.33    0.48
   1   1  12    3.13    0.45
  -1   1 -12    3.68    0.51
  -2  -1 -12   12.24    1.05
   2  -1  12   13.51    1.25
   2   1  12   12.45    1.18
  -2   1 -12   11.97    1.03
   3  -1  12   13.83    1.67
  -3  -1 -12   13.41    1.20
  -3   1 -12   11.49    1.16
   3   1  12   17.30    1.69
   4  -2 -12    6.89    0.94
  -4  -2  12    3.79    0.91
  -4   2  12    3.61    0.84
   4   2 -12    5.69    0.83
  -3  -2  12    5.58    0.83
   3  -2 -12    4.15    0.72
   3   2 -12    5.99    1.21
  -3   2  12    3.85    0.79
   3   2 -12    5.40    0.74
  -2  -2  12    4.97    0.68
   2  -2 -12    5.93    0.76
   2   2 -12    5.12    0.92
   2   2 -12    5.30    0.76
  -2   2  12    5.11    0.72
   1  -2 -12    9.76    0.85
   1  -2 -12    9.69    0.84
  -1  -2  12    8.57    0.75
   1   2 -12    8.74    0.75
   1   2 -12   10.56    0.99
  -1   2  12    9.50    0.79
   0  -2 -12   15.30    0.94
   0  -2 -12   14.70    0.95
   0  -2  12   14.92    0.88
   0   2  12   14.17    0.93
   0   2  12   14.37    0.94
   0   2 -12   16.90    1.10
   0   2 -12   14.40    0.95
  -1  -2 -12   14.41    1.02
   1  -2  12   20.22    1.05
  -1  -2 -12   12.40    0.94
  -1  -2 -12   13.07    0.87
  -1   2 -12   14.19    0.93
  -1   2 -12   18.15    1.21
  -2  -2 -12    3.63    0.67
   2  -2  12    4.60    0.85
   2   2  12    3.86    0.76
  -2   2 -12    3.84    0.67
   3  -2  12   17.26    1.65
  -3  -2 -12   14.65    1.37
   3   2  12   19.03    1.59
  -3   2 -12   16.16    1.30
   4  -3 -12    1.12    0.72
  -4  -3  12    1.93    0.86
  -4   3  12    1.67    0.81
   3  -3 -12   12.24    1.20
  -3  -3  12   12.39    1.15
   3   3 -12   14.68    1.70
  -3   3  12   12.41    1.18
   3   3 -12   13.56    1.07
  -2  -3  12    2.39    0.57
   2  -3 -12    2.55    0.62
  -2   3  12    3.61    0.63
   2   3 -12    2.16    0.50
   2   3 -12    3.76    0.94
   1  -3 -12   13.07    0.89
  -1  -3  12   13.10    0.87
   1   3 -12   11.10    0.85
   1   3 -12   12.49    1.08
  -1   3  12   11.91    0.94
   0  -3  12    0.18    0.25
   0  -3 -12    0.33    0.35
   0  -3 -12   -0.16    0.33
   0  -3 -12    0.22    0.31
   0   3  12    0.04    0.32
   0   3 -12    0.18    0.43
  -1  -3 -12   68.41    3.07
  -1  -3 -12   69.00    3.05
  -1  -3 -12   68.25    2.85
   1  -3  12   72.48    2.93
  -1   3 -12   70.69    2.98
   1   3  12   74.52    3.22
  -1   3 -12   69.90    3.31
  -2  -3 -12    2.70    0.65
  -2  -3 -12    0.91    0.54
   2  -3  12    1.53    0.74
   2   3  12    2.00    0.66
  -2   3 -12    2.01    0.57
  -3  -3 -12   10.63    1.20
   3  -3  12    9.52    1.40
  -3   3 -12    8.92    1.06
   3   3  12   11.55    1.50
  -4  -4  12    3.46    0.94
   4  -4 -12    2.31    0.76
  -4   4  12    3.57    0.92
   4   4 -12    2.58    1.36
   3  -4 -12    2.91    0.66
  -3  -4  12    3.76    0.73
  -3   4  12    3.20    0.72
   3   4 -12    2.85    0.60
   3   4 -12    2.76    1.02
   2  -4 -12   15.96    1.18
  -2  -4  12   15.72    1.08
  -2   4  12   14.53    1.15
   2   4 -12   14.36    1.04
   2   4 -12   18.61    1.50
  -1  -4  12    1.05    0.39
   1  -4 -12    1.27    0.43
   1   4 -12    0.59    0.39
   1   4 -12    1.43    0.63
  -1   4  12    1.27    0.46
   0  -4  12   10.31    0.69
   0  -4  12   10.07    0.85
   0  -4 -12    9.10    0.78
   0  -4 -12   11.10    0.92
   0   4  12   10.28    0.85
   0   4 -12    9.64    0.95
  -1  -4 -12    0.13    0.47
   1  -4  12    0.58    0.42
  -1  -4 -12    0.94    0.48
   1   4  12   -0.15    0.46
  -1   4 -12    1.03    0.54
  -1   4 -12    0.27    0.34
   2  -4  12   22.98    1.66
  -2  -4 -12   19.51    1.49
  -2  -4 -12   22.50    1.40
  -2   4 -12   22.87    1.38
   2   4  12   22.73    1.52
  -3  -4 -12    0.24    0.62
   3  -4  12    0.83    0.98
  -3   4 -12    0.34    0.67
   3   4  12    0.42    0.83
   4  -5 -12   -0.42    0.66
  -4   5  12    0.52    0.77
   4   5 -12    1.26    1.22
  -3  -5  12    0.53    0.60
   3  -5 -12    0.20    0.65
   3   5 -12    0.81    0.97
   3   5 -12    0.19    0.45
  -3   5  12    0.50    0.67
  -2  -5  12    3.50    0.57
   2  -5 -12    3.01    0.66
   2   5 -12    2.93    0.55
  -2   5  12    2.98    0.69
   2   5 -12    0.79    0.71
   1  -5 -12    7.74    0.82
  -1  -5  12    5.53    0.61
  -1   5  12    6.10    0.79
   1   5 -12    6.87    0.96
   1   5 -12    7.80    0.77
   0  -5 -12    4.33    0.56
   0  -5  12    4.39    0.60
   0  -5 -12    5.40    0.73
   0   5 -12    5.11    0.79
   0   5  12    5.56    0.71
   1  -5  12   -0.24    0.30
  -1  -5 -12    0.53    0.50
   1   5  12    0.67    0.46
  -1   5 -12    0.26    0.36
  -1   5 -12    0.47    0.51
   1   5  12    0.66    0.45
   2  -5  12    3.39    0.63
  -2  -5 -12    1.98    0.67
  -2  -5 -12    2.88    0.67
  -2   5 -12    1.54    0.56
   2   5  12    2.40    0.75
  -3  -5 -12    3.06    0.87
   3  -5  12    2.64    1.01
   3   5  12    3.05    0.92
  -3   5 -12    3.30    0.75
   4  -6 -12    4.53    0.96
   4   6 -12    4.05    1.51
  -4   6  12    5.20    1.02
  -3  -6  12    2.79    0.71
   3  -6 -12    2.83    0.82
   3   6 -12    2.79    1.11
  -3   6  12    3.77    0.76
   3   6 -12    3.11    0.64
  -2  -6  12   -0.41    0.36
   2  -6 -12    0.20    0.58
  -2   6  12   -0.47    0.52
   2   6 -12    0.12    0.43
   2   6 -12    0.04    0.75
   1  -6 -12   24.44    1.46
  -1  -6  12   27.35    1.34
  -1   6  12   25.59    1.61
   1   6 -12   26.85    1.82
  -1   6  12   28.17    1.55
   0  -6 -12   67.37    2.91
   0  -6  12   62.84    2.71
   0  -6 -12   62.41    2.65
   0   6  12   61.43    2.86
   0   6 -12   62.29    3.09
   1  -6  12    3.06    0.59
  -1  -6 -12    3.58    0.74
  -1   6 -12    4.03    0.59
  -1   6 -12    3.99    0.77
   1   6  12    3.77    0.66
  -2  -6 -12    2.17    0.69
   2  -6  12    2.80    0.58
  -2  -6 -12    2.12    0.74
   2   6  12    2.19    0.74
  -2   6 -12    2.14    0.61
  -2   6 -12    2.05    0.77
   3  -6  12    5.85    1.27
  -3  -6 -12    8.17    1.10
   3   6  12    4.57    1.06
  -3   6 -12    5.26    0.93
   3  -7 -12   25.44    1.80
  -3  -7  12   25.17    1.64
  -3   7  12   27.99    1.67
   3   7 -12   24.85    1.47
   3   7 -12   24.04    2.10
  -2  -7  12    2.17    0.52
   2  -7 -12    2.02    0.62
   2   7 -12    0.60    0.44
  -2   7  12    1.66    0.59
   2   7 -12    3.06    0.91
  -1  -7  12    1.79    0.49
   1  -7 -12    3.95    0.66
  -1  -7  12    3.11    0.46
   1   7 -12    3.31    0.80
  -1   7  12    3.07    0.62
  -1   7  12    3.73    0.68
   0  -7  12   34.00    1.74
   0  -7 -12   32.26    1.64
   0  -7 -12   34.46    1.88
   0   7 -12   33.28    2.00
   0   7  12   35.62    1.85
   1  -7  12   71.66    3.09
  -1  -7 -12   71.41    3.35
  -1   7 -12   73.43    3.08
  -1   7 -12   72.17    3.50
   1   7  12   72.98    3.28
   2  -7  12    0.53    0.51
  -2  -7 -12    0.18    0.72
  -2   7 -12    0.22    0.62
  -2   7 -12    0.40    0.56
   3  -7  12    2.17    1.05
  -3  -7 -12    0.20    0.69
   3   7  12    0.68    0.79
  -3   7 -12   -0.33    0.68
   3  -8 -12    1.43    0.75
  -3  -8  12    2.03    0.68
   3   8 -12    1.33    0.97
  -3   8  12    0.80    0.64
  -2  -8  12    4.41    0.68
  -2  -8  12    4.22    0.65
   2  -8 -12    4.10    0.82
  -2   8  12    3.90    0.74
   2   8 -12    4.02    1.00
  -1  -8  12   37.39    1.80
   1  -8 -12   33.81    1.86
  -1  -8  12   34.18    1.64
  -1   8  12   35.94    1.86
   1   8 -12   35.55    2.17
  -1   8  12   34.83    1.93
   0  -8 -12   47.84    2.42
   0  -8 -12   48.55    2.22
   0  -8  12   52.49    2.31
   0   8  12   48.34    2.42
   0   8 -12   46.88    2.60
   1  -8  12   14.78    1.15
  -1  -8 -12   13.88    1.33
   1   8  12   16.57    1.26
  -1   8 -12   14.44    1.31
  -2  -8 -12   12.22    1.45
   2  -8  12   11.83    1.13
  -2   8 -12   12.73    1.06
   2   8  12   14.53    1.33
  -2   8 -12   15.89    1.42
  -3  -8 -12   20.17    1.98
   3  -8  12   19.66    1.93
  -3   8 -12   16.92    1.43
  -3  -9  12    0.22    0.52
  -3  -9  12   -0.34    0.66
   3  -9 -12   -0.27    0.72
   3   9 -12   -0.61    0.96
  -3   9  12   -0.28    0.69
  -2  -9  12    7.91    0.95
  -2  -9  12    8.68    0.92
   2  -9 -12    9.25    1.24
  -2   9  12   10.42    1.14
   2   9 -12   10.59    1.41
   1  -9 -12   18.31    1.34
  -1  -9  12   20.29    1.25
  -1   9  12   16.05    1.34
   1   9 -12   19.86    1.59
   0  -9 -12   13.47    1.03
   0  -9 -12   12.14    1.14
   0  -9  12    9.87    0.94
   0   9  12   13.16    1.08
   0   9 -12   11.19    1.30
  -1  -9 -12    0.04    0.60
   1  -9  12    1.15    0.55
   1   9  12   -0.02    0.47
  -1   9 -12    0.63    0.69
   2  -9  12    4.76    0.82
  -2  -9 -12    2.72    1.00
  -2   9 -12    6.52    1.12
   2   9  12    3.88    0.83
  -2   9 -12    4.93    0.81
   3  -9  12   11.97    1.72
  -3  -9 -12    8.34    1.43
  -3   9 -12    9.15    1.28
   3   9  12   10.05    1.34
  -3 -10  12    3.90    0.78
   3 -10 -12    4.56    1.04
  -3 -10  12    3.20    0.68
  -3  10  12    4.57    0.92
   3  10 -12    3.71    1.23
  -2 -10  12   37.37    1.95
  -2 -10  12   39.69    2.00
   2 -10 -12   41.13    2.29
   2  10 -12   41.74    2.57
  -2  10  12   37.25    2.13
  -1 -10  12   -0.34    0.47
   1 -10 -12    0.40    0.57
   1  10 -12    0.32    0.74
  -1  10  12    0.52    0.56
   0 -10  12    4.32    0.70
   0 -10 -12    6.54    0.79
   0 -10 -12    3.97    0.84
   0  10 -12    4.07    0.90
   0  10  12    6.01    0.87
  -1 -10 -12   18.22    1.50
   1 -10  12   18.66    1.30
  -1  10 -12   15.17    1.52
   1  10  12   16.59    1.38
   2 -10  12   41.82    2.37
  -2 -10 -12   47.07    2.71
  -2  10 -12   49.70    2.76
   2  10  12   45.84    2.50
  -2  10 -12   48.50    2.39
  -3 -10 -12    3.46    1.21
   3 -10  12    3.78    1.25
   3  10  12    1.84    0.96
  -3  10 -12    2.68    0.82
   3 -11 -12    2.25    0.90
  -3 -11  12    2.26    0.78
  -3  11  12    1.79    0.77
   3  11 -12    2.26    1.06
   2 -11 -12    4.42    1.00
  -2 -11  12    4.15    0.70
  -2 -11  12    5.63    0.76
  -2  11  12    5.98    0.96
   2  11 -12    7.19    1.32
  -1 -11  12   16.37    1.27
   1 -11 -12   18.11    1.49
   1 -11 -12   15.88    1.39
   1  11 -12   16.41    1.56
  -1  11  12   17.53    1.40
   0 -11 -12    9.08    0.97
   0 -11  12    7.49    1.00
   0 -11 -12    7.48    1.07
   0  11  12    7.46    0.98
   0  11 -12    9.05    1.18
   1 -11  12   12.99    1.23
  -1 -11 -12   13.20    1.48
  -1  11 -12   15.06    1.52
   1  11  12   13.99    1.33
  -2 -11 -12    0.24    0.89
   2 -11  12    0.42    0.59
  -2  11 -12   -1.15    0.78
   2  11  12    0.57    0.67
  -2  11 -12    0.42    0.60
  -3 -11 -12    7.02    1.41
  -3  11 -12    7.96    1.13
  -3 -12  12    0.18    0.71
   3 -12 -12   -0.43    0.87
  -3  12  12    0.57    0.84
   3  12 -12    0.25    0.98
  -2 -12  12    3.18    0.74
  -2 -12  12    3.06    0.66
   2 -12 -12    2.20    0.87
  -2  12  12    1.87    0.77
   2  12 -12    4.47    1.09
   1 -12 -12    9.17    1.14
  -1 -12  12    8.08    1.03
   1 -12 -12    9.10    1.13
  -1  12  12    7.49    1.04
   1  12 -12   10.30    1.32
   0 -12 -12    0.73    0.67
   0 -12  12    0.40    0.53
   0  12  12    0.94    0.61
   0  12 -12   -0.19    0.68
  -1 -12 -12    0.39    0.80
   1 -12  12    0.70    0.60
   1  12  12    1.63    0.79
  -1  12 -12    1.99    0.81
   2 -12  12    2.55    0.79
  -2 -12 -12    1.12    0.97
  -2  12 -12    2.67    1.02
  -2  12 -12    1.86    0.72
   2  12  12    4.42    0.97
  -3 -13  12   -0.49    0.60
  -3  13  12   -0.82    0.74
  -2 -13  12    2.40    0.68
   2 -13 -12    3.23    0.99
   2  13 -12    4.20    1.11
  -2  13  12    3.93    0.89
  -1 -13  12   23.34    1.53
   1 -13 -12   21.61    1.73
   1 -13 -12   22.70    1.79
  -1  13  12   21.27    1.57
   1  13 -12   26.07    1.89
   0 -13  12    5.24    0.82
   0 -13 -12    4.98    0.97
   0  13  12    6.36    1.00
   0  13 -12    6.00    1.06
  -1 -13 -12    3.05    1.03
   1 -13  12    2.08    0.66
  -1  13 -12    3.86    1.01
   1  13  12    1.59    0.79
   2 -13  12    0.97    0.78
  -2 -13 -12    3.88    1.12
  -2  13 -12    3.01    1.01
  -2  13 -12    2.08    0.74
   2  13  12    2.54    0.93
  -2 -14  12   15.82    1.41
   2 -14 -12   18.12    1.80
  -2  14  12   16.05    1.41
   2  14 -12   20.68    2.01
   1 -14 -12   10.55    1.44
  -1 -14  12    9.17    1.17
   1 -14 -12   12.49    1.47
  -1  14  12   10.83    1.26
   1  14 -12   12.09    1.54
   0 -14 -12    0.46    0.81
   0 -14  12    0.14    0.55
   0  14  12    0.54    0.69
   0  14 -12    0.06    0.74
  -1 -14 -12   16.40    1.78
   1 -14  12   14.05    1.40
  -1  14 -12   15.65    1.66
   1  14  12   14.45    1.50
   2 -14  12   27.64    2.03
  -2 -14 -12   34.10    2.55
  -2  14 -12   30.71    2.39
   2  14  12   32.93    2.21
   2 -15 -12    2.00    1.01
  -2 -15  12    3.12    0.83
  -2  15  12    3.74    0.89
   2  15 -12    2.94    1.17
  -2  15  12    2.04    0.82
   1 -15 -12   10.24    1.35
   1 -15 -12   10.89    1.49
  -1 -15  12   10.32    1.14
  -1  15  12    9.62    1.26
   1  15 -12   12.39    1.47
   0 -15  12    0.43    0.60
   0 -15 -12   -0.48    0.83
   0  15  12    0.12    0.66
   0  15 -12    0.06    0.85
   1 -15  12   -0.50    0.68
  -1 -15 -12    0.26    0.83
   1  15  12    1.28    0.77
  -1  15 -12    0.45    0.80
   2 -15  12    6.75    1.08
  -2  15 -12    7.43    1.39
   2 -16 -12    0.47    0.84
  -2 -16  12   -2.11    0.59
  -2  16  12    0.64    0.79
  -2  16  12   -0.03    0.76
   1 -16 -12    7.08    1.23
   1 -16 -12    7.61    1.28
  -1 -16  12    5.89    0.98
  -1  16  12    7.72    1.14
   1  16 -12    9.43    1.41
   0 -16 -12   23.56    2.04
   0 -16  12   22.23    1.75
   0  16 -12   30.11    2.15
   0  16  12   23.44    1.79
   1 -16  12    5.99    1.09
  -1 -16 -12    7.71    1.44
   1  16  12    6.59    1.23
  -1  16 -12    7.32    1.22
   1 -17 -12    5.55    1.24
   1 -17 -12    5.81    1.26
  -1 -17  12    2.50    0.81
   1  17 -12    5.74    1.14
  -1  17  12    5.67    1.11
   0 -17 -12    4.96    1.16
   0 -17  12    8.02    1.13
   0  17 -12    3.30    1.02
   0  17  12    5.66    1.14
  -1  17 -12   15.87    1.66
   1  17  12   16.29    1.68
  -1 -18  12    3.02    0.90
   1 -18 -12    4.22    1.20
   0 -18 -12   13.09    1.90
   0  18  12   12.58    1.55
   0  18 -12   15.41    1.63
   4   0 -13   -0.78    0.60
  -3   0  13    0.28    0.53
   3   0 -13    0.80    0.60
  -2   0  13    0.94    0.55
   2   0 -13    0.47    0.49
   1   0 -13   -0.03    0.40
  -1   0  13   -0.57    0.36
   1   0 -13    0.33    0.44
   0   0  13   -0.69    0.33
   0   0 -13   -0.41    0.36
   0   0 -13    0.18    0.41
   1   0  13   -0.22    0.35
  -1   0 -13    0.31    0.38
  -1   0 -13    0.10    0.42
  -1   0 -13   -0.02    0.39
   2   0  13    0.06    0.73
  -2   0 -13    0.00    0.50
   3   0  13    0.36    0.95
  -3   0 -13    0.58    0.63
   4  -1 -13    1.35    0.74
   4   1 -13    0.87    0.64
  -3  -1  13    7.28    1.00
   3  -1 -13    5.42    0.81
  -3   1  13    4.76    0.78
   3   1 -13    6.20    0.80
   2  -1 -13   19.16    1.25
  -2  -1  13   18.22    1.18
  -2   1  13   15.53    1.20
   2   1 -13   17.27    1.20
   2   1 -13   17.67    1.50
  -1  -1  13   -0.11    0.34
   1  -1 -13    0.52    0.43
   1  -1 -13    0.33    0.43
   1   1 -13    0.53    0.48
   1   1 -13    0.11    0.40
  -1   1  13    0.10    0.42
   0  -1 -13   23.49    1.32
   0  -1  13   22.34    1.19
   0  -1 -13   21.31    1.22
   0   1  13   21.70    1.25
   0   1 -13   22.12    1.24
   0   1 -13   21.45    1.34
  -1  -1 -13    6.44    0.76
  -1  -1 -13    5.24    0.77
  -1  -1 -13    6.68    0.78
   1  -1  13    5.66    0.69
  -1   1 -13    6.63    0.91
  -1   1 -13    6.67    0.72
   1   1  13    6.98    0.68
  -2  -1 -13   11.31    1.01
   2  -1  13   14.50    1.32
   2   1  13   12.56    1.35
  -2   1 -13   13.32    1.09
   3  -1  13    1.99    0.93
  -3  -1 -13    1.23    0.68
   3   1  13    2.37    1.03
  -3   1 -13    1.51    0.75
   4  -2 -13    7.25    1.03
   4   2 -13    7.68    1.10
   3  -2 -13   35.25    1.91
  -3  -2  13   30.93    1.81
   3   2 -13   33.66    1.80
  -3   2  13   34.40    1.91
  -2  -2  13    0.15    0.48
   2  -2 -13    0.19    0.51
   2   2 -13    0.32    0.48
  -2   2  13    0.11    0.47
   2   2 -13   -0.11    0.70
   1  -2 -13    0.52    0.44
  -1  -2  13    0.03    0.36
   1   2 -13    0.23    0.47
   1   2 -13    0.00    0.35
  -1   2  13    0.04    0.38
   0  -2 -13   45.37    2.20
   0  -2  13   46.95    2.07
   0  -2 -13   47.22    2.09
   0   2 -13   44.35    2.08
   0   2 -13   46.96    2.37
   0   2  13   49.08    2.18
   0   2  13   46.21    2.15
  -1  -2 -13   76.27    3.21
  -1  -2 -13   74.61    3.22
   1  -2  13   71.93    3.07
  -1   2 -13   71.81    3.42
  -1   2 -13   75.42    3.15
   2  -2  13   14.56    1.35
  -2  -2 -13   13.26    1.17
  -2   2 -13   14.52    1.08
   2   2  13   15.28    1.40
   3  -2  13    0.95    0.91
  -3  -2 -13    0.41    0.63
   3   2  13   -0.88    0.75
  -3   2 -13    0.86    0.72
  -3  -3  13    4.24    0.76
   3  -3 -13    6.60    0.87
  -3   3  13    4.73    0.82
   3   3 -13    5.58    0.78
   3   3 -13    4.70    1.17
   2  -3 -13   11.43    0.99
  -2  -3  13    9.64    0.94
  -2   3  13    9.32    1.01
   2   3 -13   10.35    1.38
   2   3 -13    9.78    0.88
  -1  -3  13    0.40    0.39
   1  -3 -13   -0.03    0.44
  -1   3  13    0.13    0.40
   1   3 -13   -0.76    0.51
   1   3 -13    0.13    0.42
   0  -3 -13    5.28    0.68
   0  -3  13    5.55    0.58
   0   3  13    5.37    0.72
   0   3 -13    5.32    0.79
   1  -3  13    3.50    0.55
  -1  -3 -13    2.49    0.60
  -1  -3 -13    2.17    0.59
  -1   3 -13    2.60    0.65
   1   3  13    2.58    0.62
  -1   3 -13    1.44    0.44
   2  -3  13    4.18    0.98
  -2  -3 -13    3.11    0.71
   2   3  13    3.99    0.81
  -2   3 -13    4.67    0.74
   3  -3  13    1.32    0.97
  -3  -3 -13    0.61    0.66
   3   3  13    0.59    0.95
  -3   3 -13    0.68    0.66
  -3  -4  13   10.84    1.03
   3  -4 -13    9.59    1.22
   3   4 -13    8.11    1.34
  -3   4  13    9.53    1.17
   3   4 -13    7.87    0.95
  -2  -4  13   38.75    1.94
   2  -4 -13   42.46    2.03
   2   4 -13   42.08    2.45
  -2   4  13   39.44    2.01
   2   4 -13   35.18    1.87
  -1  -4  13   68.86    2.93
   1  -4 -13   68.92    2.94
   1   4 -13   70.37    2.91
   1   4 -13   70.61    3.37
  -1   4  13   67.92    3.04
   0  -4 -13    5.31    0.67
   0  -4 -13    7.99    0.80
   0  -4  13    5.98    0.79
   0   4  13    5.10    0.73
   0   4 -13    7.05    0.98
  -1  -4 -13   18.51    1.28
   1  -4  13   18.62    1.19
   1   4  13   19.59    1.29
  -1   4 -13   16.28    1.08
  -1   4 -13   18.90    1.36
   2  -4  13   46.51    2.62
  -2  -4 -13   45.06    2.37
  -2  -4 -13   43.62    2.40
   2   4  13   51.97    2.53
  -2   4 -13   45.48    2.28
  -3  -4 -13   39.81    2.33
   3  -4  13   39.00    2.62
  -3   4 -13   39.96    2.28
   3   4  13   45.56    2.60
  -3  -5  13    2.11    0.63
   3  -5 -13    1.41    0.67
  -3   5  13    1.81    0.71
   3   5 -13    1.52    1.04
   3   5 -13    1.22    0.57
   2  -5 -13    6.64    0.90
  -2  -5  13    6.79    0.83
   2   5 -13    7.87    0.87
  -2   5  13    8.89    0.93
   2   5 -13    6.84    1.23
   1  -5 -13   19.70    1.24
  -1  -5  13   17.60    1.11
   1   5 -13   16.60    1.47
  -1   5  13   18.01    1.26
   1   5 -13   19.00    1.17
   0  -5 -13   40.25    1.94
   0  -5  13   41.28    1.99
   0  -5 -13   44.19    2.11
   0   5 -13   42.68    2.30
   0   5  13   42.12    2.09
   1  -5  13   32.65    1.70
  -1  -5 -13   32.42    1.85
  -1   5 -13   34.95    1.98
   1   5  13   34.13    1.81
  -1   5 -13   31.65    1.64
  -2  -5 -13   20.71    1.42
  -2  -5 -13   18.83    1.58
  -2   5 -13   20.35    1.36
   2   5  13   21.05    1.58
  -3  -5 -13    1.22    0.83
   3  -5  13    3.39    1.19
  -3   5 -13    1.87    0.80
   3   5  13    1.53    0.96
  -3  -6  13   -0.21    0.51
   3  -6 -13    1.62    0.73
  -3   6  13    0.69    0.67
   3   6 -13    0.79    0.55
   3   6 -13    1.70    0.99
   2  -6 -13   20.73    1.46
  -2  -6  13   20.42    1.27
   2   6 -13   21.64    1.89
  -2   6  13   17.86    1.38
   2   6 -13   18.60    1.19
  -1  -6  13   34.28    1.64
  -1  -6  13   34.09    1.76
   1  -6 -13   32.44    1.77
  -1   6  13   33.64    1.84
   1   6 -13   36.20    2.16
   0  -6 -13    2.28    0.52
   0  -6 -13    2.91    0.68
   0  -6  13    1.82    0.57
   0   6  13    3.49    0.64
   0   6 -13    2.59    0.71
   1  -6  13    2.98    0.62
  -1  -6 -13    3.48    0.74
   1   6  13    4.06    0.67
  -1   6 -13    2.90    0.75
  -2  -6 -13   17.83    1.54
   2  -6  13   17.76    1.29
  -2  -6 -13   17.92    1.44
  -2   6 -13   19.45    1.32
  -2   6 -13   19.18    1.58
   3  -6  13   20.59    2.02
  -3  -6 -13   21.87    1.75
  -3   6 -13   23.67    1.69
   3   6  13   21.16    1.73
   3  -7 -13    1.89    0.74
  -3  -7  13    1.55    0.74
  -3   7  13    1.36    0.71
   3   7 -13    1.96    0.57
   3   7 -13    1.72    1.01
   2  -7 -13    0.65    0.66
  -2  -7  13    0.88    0.46
   2   7 -13    0.37    0.48
   2   7 -13    0.02    0.75
  -2   7  13   -0.32    0.61
  -1  -7  13    0.77    0.49
   1  -7 -13    0.32    0.46
  -1  -7  13    0.45    0.39
  -1   7  13   -0.35    0.45
   1   7 -13    0.23    0.60
   0  -7 -13    0.02    0.53
   0  -7  13    0.23    0.50
   0  -7 -13   -0.33    0.39
   0   7 -13   -0.39    0.61
   0   7  13    0.31    0.48
  -1  -7 -13   -0.45    0.56
   1  -7  13    0.09    0.46
  -1   7 -13    0.54    0.62
   1   7  13   -0.34    0.50
   2  -7  13    0.99    0.58
  -2  -7 -13    0.29    0.71
   2   7  13    0.45    0.67
  -2   7 -13    0.43    0.57
  -2   7 -13    0.93    0.73
   3  -7  13    0.07    0.98
  -3  -7 -13    0.69    0.83
  -3   7 -13   -1.02    0.69
   3  -8 -13    1.44    0.85
  -3  -8  13    2.72    0.74
  -3   8  13    2.93    0.79
   3   8 -13    2.20    1.06
  -2  -8  13    9.35    0.96
  -2  -8  13   10.88    1.05
   2  -8 -13    8.49    1.21
  -2   8  13   10.91    1.16
   2   8 -13   10.09    1.52
  -1  -8  13   17.60    1.17
   1  -8 -13   15.34    1.27
  -1   8  13   18.06    1.25
   1   8 -13   14.89    1.55
   0  -8 -13    0.49    0.45
   0  -8 -13    0.02    0.49
   0  -8  13    0.57    0.49
   0   8  13   -0.20    0.45
   0   8 -13    0.71    0.64
  -1  -8 -13    4.67    0.88
   1  -8  13    3.68    0.66
  -1   8 -13    2.35    0.80
   1   8  13    4.21    0.74
   2  -8  13    0.99    0.58
  -2  -8 -13    2.27    0.93
   2   8  13    2.18    0.72
  -2   8 -13    1.98    0.82
  -2   8 -13    0.03    0.51
  -3   8 -13    3.65    0.94
  -3  -9  13    2.81    0.73
   3  -9 -13    4.93    1.06
  -3  -9  13    3.86    0.86
  -3   9  13    3.92    0.92
   3   9 -13    5.24    1.26
  -2  -9  13    3.02    0.68
   2  -9 -13    2.52    0.82
  -2  -9  13    1.96    0.57
   2   9 -13    2.44    0.99
  -2   9  13    2.42    0.75
   1  -9 -13   13.17    1.23
  -1  -9  13   13.99    1.11
  -1   9  13   13.83    1.22
   1   9 -13   13.28    1.50
  -1   9  13   14.30    1.24
   0  -9 -13   19.78    1.44
   0  -9  13   20.06    1.36
   0  -9 -13   18.89    1.25
   0   9  13   19.00    1.42
   0   9 -13   17.60    1.53
   1  -9  13    3.99    0.72
  -1  -9 -13    3.56    0.90
   1   9  13    3.97    0.81
  -1   9 -13    4.28    0.96
   2  -9  13    9.57    1.17
  -2  -9 -13    6.98    1.23
   2   9  13    9.08    1.23
  -2   9 -13   10.23    1.34
  -2   9 -13    8.63    1.07
  -3  -9 -13    1.34    1.15
  -3   9 -13    1.42    0.81
  -3 -10  13    6.29    0.94
  -3 -10  13    6.29    0.85
   3 -10 -13    8.38    1.25
  -3  10  13    7.36    1.15
   3  10 -13    8.69    1.55
   2 -10 -13   27.65    1.83
  -2 -10  13   26.94    1.59
  -2 -10  13   28.75    1.69
   2  10 -13   32.19    2.27
  -2  10  13   26.80    1.82
  -1 -10  13    9.26    0.98
   1 -10 -13    8.13    1.12
  -1  10  13    7.31    1.06
   1  10 -13    9.95    1.29
  -1  10  13    9.88    1.13
   0 -10 -13    7.72    1.09
   0 -10 -13    8.92    0.94
   0 -10  13    8.27    0.97
   0  10 -13   11.20    1.28
   0  10  13   10.15    1.06
   1 -10  13   17.81    1.37
  -1 -10 -13   17.84    1.51
   1  10  13   17.69    1.46
  -1  10 -13   16.15    1.63
  -2 -10 -13   24.27    1.95
   2 -10  13   16.81    1.47
   2  10  13   19.59    1.68
  -2  10 -13   19.04    1.43
  -2  10 -13   18.95    1.75
  -3 -11  13    1.77    0.77
  -3 -11  13    2.39    0.75
   3 -11 -13    1.34    1.00
  -3  11  13    2.99    0.97
   3  11 -13    2.48    1.15
  -2 -11  13    9.74    1.02
   2 -11 -13    8.99    1.24
  -2 -11  13    9.84    1.14
   2  11 -13   11.05    1.70
  -2  11  13   10.23    1.26
   1 -11 -13    1.15    0.66
  -1 -11  13    0.74    0.54
   1  11 -13    0.17    0.73
  -1  11  13   -0.10    0.59
   0 -11  13    5.04    0.83
   0 -11 -13    3.34    0.91
   0  11  13    5.33    0.90
   0  11 -13    5.21    1.08
   1 -11  13    1.26    0.64
  -1 -11 -13    1.57    0.80
   1  11  13    1.29    0.75
  -1  11 -13    2.61    0.89
  -2 -11 -13   14.31    1.74
   2 -11  13   11.66    1.31
  -2  11 -13   11.04    1.63
   2  11  13   13.10    1.49
  -2  11 -13   10.93    1.21
  -2 -12  13    0.88    0.62
   2 -12 -13    1.09    0.88
   2  12 -13    1.50    1.09
  -2  12  13    1.52    0.82
  -1 -12  13    0.51    0.55
   1 -12 -13    0.18    0.66
   1 -12 -13    0.56    0.69
   1  12 -13    0.71    0.79
  -1  12  13    0.91    0.60
   0 -12  13   51.12    2.56
   0 -12 -13   51.49    2.81
   0  12 -13   49.26    2.95
   0  12  13   52.76    2.77
  -1 -12 -13   76.19    3.84
   1 -12  13   74.77    3.47
  -1  12 -13   75.17    3.91
   1  12  13   81.32    3.74
   2 -12  13    4.96    0.98
  -2 -12 -13    3.64    1.17
   2  12  13    4.83    0.99
  -2  12 -13    3.58    1.16
  -2 -13  13    4.12    0.76
   2 -13 -13    4.13    0.98
  -2  13  13    3.84    0.88
   2  13 -13    8.66    1.39
   1 -13 -13    5.95    1.04
  -1 -13  13    6.06    0.90
  -1  13  13    6.11    1.00
   1  13 -13    8.11    1.25
   0 -13  13    4.88    0.88
   0 -13 -13    4.12    0.98
   0  13 -13    3.60    0.98
   0  13  13    2.36    0.85
   1 -13  13    2.09    0.78
  -1 -13 -13    0.86    0.91
  -1  13 -13    1.36    0.86
   1  13  13    3.12    0.85
   2 -13  13    4.70    1.02
  -2 -13 -13    5.24    1.35
  -2  13 -13    4.68    1.18
   2  13  13    4.64    1.00
  -2 -14  13    1.02    0.71
   2 -14 -13    0.25    0.79
   2  14 -13    0.66    0.92
  -2  14  13    1.58    0.82
   1 -14 -13   12.99    1.53
  -1 -14  13   14.75    1.39
  -1  14  13   14.55    1.41
   1  14 -13   16.02    1.63
   0 -14  13    0.67    0.69
   0 -14 -13    1.83    0.89
   0  14 -13    1.10    0.84
   0  14  13    1.54    0.79
   1 -14  13    0.94    0.77
  -1 -14 -13    1.29    0.86
   1  14  13    0.37    0.67
  -1  14 -13    2.27    0.99
   2 -14  13    3.30    0.95
  -2 -15  13    7.34    0.99
   2 -15 -13    5.82    1.30
  -2  15  13    8.39    1.15
   1 -15 -13    0.45    0.88
   1 -15 -13    1.84    0.93
  -1 -15  13    0.03    0.68
   1  15 -13    0.16    0.82
  -1  15  13    1.25    0.79
   0 -15  13    5.38    1.01
   0 -15 -13    4.63    1.07
   0  15  13    5.93    1.03
   0  15 -13    7.63    1.23
   1 -15  13    2.59    0.87
  -1 -15 -13    2.29    1.08
  -1  15 -13    3.20    1.02
   1  15  13    1.13    0.88
  -1 -16  13    0.63    0.67
   1 -16 -13    1.25    0.96
   1 -16 -13    1.53    1.01
  -1  16  13    1.67    0.85
   1  16 -13    1.19    1.02
   0 -16 -13   11.79    1.53
   0 -16  13    7.73    1.10
   0  16  13    9.32    1.39
   0  16 -13    9.38    1.43
  -1  16 -13   10.83    1.50
   1  16  13   12.30    1.48
   0  17 -13   -0.41    0.89
   0  17  13    0.59    0.83
  -3   0  14    1.40    0.71
   3   0 -14    2.62    0.72
   2   0 -14    2.04    0.58
  -2   0  14    1.53    0.59
   1   0 -14   46.16    2.28
   1   0 -14   43.68    2.09
  -1   0  14   43.38    2.09
   0   0  14   71.58    3.09
   0   0 -14   72.97    3.34
   0   0 -14   74.97    3.08
   1   0  14    9.33    0.82
  -1   0 -14    9.82    1.01
  -1   0 -14    8.29    0.85
  -2   0 -14    4.97    0.82
   2   0  14    7.24    1.04
  -3   0 -14   34.05    2.13
   3   0  14   36.31    2.41
  -3  -1  14    0.49    0.57
   3  -1 -14    0.07    0.63
  -3   1  14   -0.28    0.63
   3   1 -14   -0.33    0.54
   2  -1 -14    0.11    0.52
  -2  -1  14    1.06    0.49
   2   1 -14   -0.24    0.49
  -2   1  14   -0.07    0.44
   1  -1 -14   22.72    1.36
  -1  -1  14   19.60    1.26
   1   1 -14   24.47    1.53
   1   1 -14   23.73    1.35
  -1   1  14   24.52    1.39
   0  -1 -14    0.01    0.39
   0  -1  14    0.05    0.39
   0  -1 -14   -0.19    0.41
   0   1 -14    1.24    0.54
   0   1 -14    0.06    0.43
   0   1  14   -0.43    0.35
  -1  -1 -14   -0.08    0.43
   1  -1  14   -0.12    0.42
  -1  -1 -14    0.27    0.50
  -1  -1 -14    0.03    0.48
   1   1  14   -0.11    0.35
  -1   1 -14   -0.15    0.47
  -1   1 -14   -0.64    0.39
  -2  -1 -14   22.97    1.54
   2  -1  14   24.85    1.87
   2   1  14   23.69    1.80
  -2   1 -14   24.00    1.51
   3  -1  14    9.44    1.48
  -3  -1 -14    7.85    1.08
   3   1  14    9.67    1.46
  -3   1 -14    7.56    1.10
   3  -2 -14   18.25    1.49
  -3  -2  14   19.40    1.44
  -3   2  14   18.81    1.49
   3   2 -14   17.61    1.35
  -2  -2  14   16.87    1.29
   2  -2 -14   21.36    1.33
   2   2 -14   24.43    1.76
  -2   2  14   20.57    1.38
   2   2 -14   17.72    1.23
   1  -2 -14    0.35    0.46
  -1  -2  14    0.10    0.40
   1   2 -14   -0.08    0.56
  -1   2  14    0.51    0.43
   1   2 -14   -0.35    0.43
   0  -2  14   16.24    1.01
   0  -2 -14   18.22    1.11
   0   2 -14   14.62    1.07
   0   2  14   14.48    1.10
   0   2 -14   16.93    1.28
   1  -2  14   14.13    1.09
  -1  -2 -14   13.76    1.12
  -1  -2 -14   13.70    1.10
  -1   2 -14   15.55    1.22
  -1   2 -14   16.64    1.09
   1   2  14   15.23    1.27
   2  -2  14   24.73    1.83
  -2  -2 -14   19.30    1.40
  -2   2 -14   20.87    1.43
   2   2  14   22.47    1.71
   3  -2  14    4.39    1.15
  -3  -2 -14    2.26    0.79
  -3   2 -14    3.66    0.90
   3   2  14    3.47    1.12
  -3  -3  14    5.58    0.84
   3  -3 -14    6.27    0.94
  -3   3  14    7.36    1.01
   3   3 -14    7.10    1.00
   2  -3 -14   11.51    1.03
  -2  -3  14    9.98    0.91
   2   3 -14   10.28    1.41
  -2   3  14   10.63    1.00
   2   3 -14    9.20    0.91
   1  -3 -14    6.01    0.83
  -1  -3  14    4.26    0.59
  -1   3  14    5.79    0.84
   1   3 -14    5.82    0.89
   1   3 -14    5.78    0.73
   0  -3  14   42.40    2.01
   0  -3 -14   40.37    1.97
   0   3  14   42.61    2.06
   0   3 -14   43.93    2.31
   1  -3  14   22.53    1.45
  -1  -3 -14   25.85    1.55
   1   3  14   31.32    1.69
  -1   3 -14   27.13    1.68
  -2  -3 -14    5.45    0.88
   2  -3  14    3.45    0.92
  -2   3 -14    2.81    0.70
   2   3  14    5.73    1.03
   3  -3  14    1.54    1.03
  -3  -3 -14    2.19    0.83
  -3   3 -14    0.45    0.68
   3   3  14    3.23    1.11
   3  -4 -14    5.96    0.97
  -3  -4  14    5.33    0.83
  -3   4  14    3.83    0.89
   3   4 -14    3.91    1.26
   3   4 -14    5.60    0.80
   2  -4 -14    3.88    0.76
  -2  -4  14    2.98    0.60
  -2   4  14    2.93    0.67
   2   4 -14    2.16    0.90
   2   4 -14    3.27    0.61
  -1  -4  14   18.19    1.13
   1  -4 -14   18.79    1.24
   1   4 -14   17.78    1.41
  -1   4  14   17.35    1.20
   1   4 -14   16.43    1.13
   0  -4  14    2.30    0.55
   0  -4 -14    1.91    0.50
   0   4 -14    0.85    0.66
   1  -4  14    1.93    0.59
  -1  -4 -14    1.15    0.56
  -1   4 -14    2.56    0.71
   1   4  14    0.86    0.54
  -2  -4 -14    9.37    1.11
   2  -4  14    9.16    1.30
  -2   4 -14    6.55    0.97
   2   4  14   10.77    1.31
  -3  -4 -14    8.12    1.15
   3  -4  14    5.59    1.29
  -3   4 -14    6.82    1.07
   3   4  14    7.79    1.29
   3  -5 -14    0.66    0.73
  -3  -5  14    0.03    0.55
   3   5 -14   -0.18    0.54
   3   5 -14    1.95    1.01
  -3   5  14    0.32    0.67
  -2  -5  14    1.92    0.54
   2  -5 -14    1.98    0.67
  -2   5  14    2.87    0.74
   2   5 -14    5.02    1.14
   2   5 -14    1.67    0.55
   1  -5 -14    1.65    0.54
  -1  -5  14    2.00    0.46
  -1   5  14    1.53    0.53
   1   5 -14    1.16    0.47
   1   5 -14    1.09    0.76
   0  -5 -14   -0.01    0.39
   0  -5  14   -0.22    0.46
   0  -5 -14    0.65    0.55
   0   5 -14   -0.03    0.57
   0   5  14    0.35    0.46
  -1  -5 -14    1.20    0.62
   1  -5  14    1.90    0.58
  -1   5 -14    1.47    0.68
   1   5  14    1.39    0.54
  -2  -5 -14    2.55    0.71
  -2   5 -14    2.17    0.67
  -3  -5 -14    3.21    0.96
   3  -5  14    3.54    1.42
  -3   5 -14    2.23    0.88
   3   5  14    4.04    1.09
  -3  -6  14   12.99    1.33
   3  -6 -14   21.50    1.62
   3   6 -14   17.61    1.32
   3   6 -14   18.33    2.07
  -3   6  14   18.89    1.48
   2  -6 -14   30.15    1.82
  -2  -6  14   26.62    1.61
   2   6 -14   33.27    2.31
   2   6 -14   28.22    1.56
  -2   6  14   29.32    1.74
  -1  -6  14    1.90    0.46
  -1  -6  14    1.76    0.57
   1  -6 -14    1.78    0.54
   1   6 -14    1.73    0.76
  -1   6  14    2.00    0.64
   0  -6 -14    2.94    0.70
   0  -6  14    2.29    0.57
   0  -6 -14    3.09    0.61
   0   6  14    3.24    0.66
   0   6 -14    3.24    0.80
   1  -6  14   43.69    2.12
  -1  -6 -14   39.50    2.26
   1   6  14   44.49    2.27
  -1   6 -14   41.66    2.44
  -2  -6 -14   37.49    2.26
  -2   6 -14   37.01    2.04
  -2   6 -14   40.14    2.39
  -3   6 -14    1.51    0.85
   3  -7 -14    3.02    0.91
  -3  -7  14    3.22    0.75
  -3   7  14    2.46    0.80
   3   7 -14    3.40    0.72
   3   7 -14    5.18    1.31
  -2  -7  14    5.36    0.74
   2  -7 -14    6.94    0.96
   2   7 -14    6.74    1.31
  -2   7  14    5.99    0.90
  -1  -7  14    6.50    0.82
   1  -7 -14    7.51    0.99
  -1   7  14    6.74    0.99
   1   7 -14    7.16    1.13
   0  -7 -14   44.44    2.14
   0  -7  14   44.70    2.24
   0  -7 -14   47.25    2.39
   0   7 -14   46.34    2.63
   0   7  14   44.79    2.33
   1  -7  14   38.35    1.98
  -1  -7 -14   38.47    2.13
   1   7  14   36.28    2.05
  -1   7 -14   37.23    2.32
   2  -7  14    0.34    0.63
  -2  -7 -14    0.53    0.76
  -2   7 -14    0.06    0.60
  -2   7 -14    0.62    0.76
   2   7  14    0.09    0.65
   3  -8 -14   24.43    1.92
  -3  -8  14   25.30    1.68
  -3   8  14   23.58    1.80
   3   8 -14   22.95    2.35
  -2  -8  14   12.49    1.16
  -2  -8  14    9.13    0.98
   2  -8 -14   14.75    1.32
   2   8 -14   15.06    1.65
  -2   8  14   12.13    1.19
   1  -8 -14    4.63    0.79
  -1  -8  14    4.29    0.74
  -1   8  14    5.58    0.89
   1   8 -14    3.36    0.94
   0  -8 -14   13.95    1.14
   0  -8 -14   15.48    1.36
   0  -8  14   13.97    1.21
   0   8  14   16.74    1.31
   0   8 -14   15.51    1.45
   1  -8  14   40.08    2.14
  -1  -8 -14   40.31    2.28
   1   8  14   43.14    2.29
  -1   8 -14   39.43    2.47
   2  -8  14   18.37    1.50
  -2  -8 -14   16.92    1.73
  -2   8 -14   22.99    1.80
   2   8  14   24.03    1.71
  -2   8 -14   17.01    1.38
  -3  -9  14   -0.76    0.61
  -3  -9  14    0.24    0.68
   3  -9 -14    0.69    0.79
  -3   9  14    0.84    0.83
   3   9 -14    1.65    1.20
  -2  -9  14    1.44    0.59
   2  -9 -14    2.44    0.85
  -2  -9  14    2.27    0.64
   2   9 -14    3.07    1.12
  -2   9  14    1.98    0.78
   1  -9 -14    7.45    1.07
  -1  -9  14    7.01    0.91
  -1   9  14    8.12    0.98
   1   9 -14    7.87    1.18
   0  -9 -14    0.20    0.50
   0  -9 -14    0.74    0.66
   0  -9  14    0.29    0.59
   0   9  14    1.46    0.67
   0   9 -14    0.37    0.71
  -1  -9 -14   -0.20    0.69
   1  -9  14   -0.87    0.50
   1   9  14    0.79    0.68
  -1   9 -14   -0.01    0.70
  -2  -9 -14    0.91    0.90
   2  -9  14    1.09    0.68
   2   9  14    1.71    0.84
  -2   9 -14    0.14    0.75
  -3 -10  14    0.03    0.64
  -3 -10  14   -0.60    0.69
   2 -10 -14   -1.04    0.70
  -2 -10  14   -0.81    0.51
  -2 -10  14    0.13    0.54
   2  10 -14   -0.51    0.81
  -2  10  14    1.63    0.78
  -1 -10  14   28.81    1.74
   1 -10 -14   26.01    1.77
   1  10 -14   26.91    2.04
  -1  10  14   27.77    1.77
   0 -10 -14   21.67    1.61
   0 -10  14   21.49    1.53
   0  10 -14   21.77    1.86
   0  10  14   21.88    1.62
  -1 -10 -14   -0.17    0.64
   1 -10  14    0.36    0.54
   1  10  14   -1.29    0.54
  -1  10 -14    0.24    0.76
  -2 -10 -14    0.21    0.89
   2 -10  14   -0.86    0.55
   2  10  14    0.16    0.82
  -2  10 -14   -0.72    0.77
   2 -11 -14    7.01    1.16
  -2 -11  14    6.86    0.91
  -2  11  14    6.60    1.07
   2  11 -14   10.80    1.58
   1 -11 -14    4.32    0.87
  -1 -11  14    4.22    0.78
  -1  11  14    3.67    0.82
   1  11 -14    5.31    1.07
   0 -11  14    7.39    0.96
   0 -11 -14    8.55    1.21
   0  11  14    7.24    1.05
   0  11 -14    6.66    1.15
   1 -11  14    2.02    0.74
  -1 -11 -14    2.71    0.88
  -1  11 -14    1.52    0.87
   1  11  14    3.20    0.82
   2 -11  14    6.40    1.08
  -2 -11 -14    5.53    1.22
  -2  11 -14    7.64    1.30
   2  11  14    7.61    1.22
  -2 -12  14    0.28    0.64
   2 -12 -14    0.30    0.72
   2  12 -14   -0.22    0.91
  -2  12  14   -0.29    0.73
   1 -12 -14    2.38    0.78
  -1 -12  14    1.06    0.70
   1  12 -14    1.32    0.99
  -1  12  14    1.32    0.76
   0 -12 -14    1.47    0.79
   0 -12  14    3.78    0.82
   0  12  14    3.15    0.81
   0  12 -14    1.40    0.85
   1 -12  14    0.75    0.69
  -1 -12 -14    0.52    0.85
  -1  12 -14   -0.40    0.89
   1  12  14    0.13    0.73
   2 -12  14   -0.81    0.72
  -2 -12 -14    0.15    1.04
   2  12  14    0.45    0.97
  -2 -13  14    2.46    0.80
   2 -13 -14    2.80    1.03
   2  13 -14    6.26    1.39
  -2  13  14    3.01    0.84
   1 -13 -14    4.86    1.03
  -1 -13  14    6.11    0.90
   1  13 -14    6.40    1.29
  -1  13  14    5.89    1.00
   0 -13 -14    1.99    0.95
   0 -13  14    0.27    0.69
   0  13 -14    3.18    0.98
   0  13  14    2.65    0.86
   1 -13  14    3.51    0.84
  -1 -13 -14    4.02    1.10
   1  13  14    3.32    0.95
  -1  13 -14    2.93    1.01
  -2 -14  14    0.64    0.75
   1 -14 -14   29.34    2.15
  -1 -14  14   27.92    1.93
   1  14 -14   33.96    2.42
  -1  14  14   29.48    1.97
   0 -14 -14   37.08    2.48
   0 -14  14   33.22    2.19
   0  14  14   39.55    2.40
   0  14 -14   41.29    2.64
   1 -14  14    0.83    0.66
  -1 -14 -14    2.19    1.08
   1  14  14    1.34    0.87
  -1  14 -14    1.13    0.89
  -1 -15  14    3.18    0.86
   1 -15 -14    4.55    1.11
   1  15 -14    1.51    1.07
  -1  15  14    3.13    0.91
   0 -15  14    0.79    0.72
   0 -15 -14    0.33    0.93
   0  15  14   -0.57    0.72
   0  15 -14   -0.13    0.81
   0  16  14    2.19    0.91
  -3   0  15    0.13    0.68
   3   0 -15   -0.07    0.62
   2   0 -15   -0.21    0.47
  -2   0  15    0.16    0.60
  -1   0  15   -0.15    0.41
   1   0 -15   -0.47    0.46
   0   0  15    0.44    0.41
   0   0 -15    0.27    0.47
   0   0 -15    0.68    0.44
  -1   0 -15   -0.08    0.48
   1   0  15   -0.17    0.40
  -1   0 -15   -0.36    0.55
  -2   0 -15   -0.72    0.50
   2   0  15    0.01    0.81
   3  -1 -15    5.71    0.93
  -3  -1  15    3.78    0.84
   3   1 -15    5.84    0.90
  -3   1  15    3.59    0.88
  -2  -1  15    8.55    1.03
   2  -1 -15   11.52    1.10
   2   1 -15    8.56    1.05
  -2   1  15    7.97    1.03
  -1  -1  15    7.29    0.84
   1  -1 -15    7.50    0.84
   1   1 -15    7.24    1.02
  -1   1  15    8.06    0.91
   1   1 -15    6.98    0.89
   0  -1  15    2.21    0.53
   0  -1 -15    2.33    0.56
   0   1  15    1.53    0.50
   0   1 -15    1.59    0.59
   0   1 -15    1.01    0.50
   1  -1  15   32.48    1.71
  -1  -1 -15   32.57    1.80
  -1   1 -15   35.13    1.94
   2  -1  15   13.24    1.53
  -2  -1 -15    9.83    1.15
  -2   1 -15   11.48    1.07
   2   1  15    8.77    1.41
  -3  -2  15    0.25    0.58
   3  -2 -15   -0.01    0.66
   3   2 -15    0.45    0.65
  -3   2  15   -0.08    0.74
  -2  -2  15   27.61    1.62
   2  -2 -15   24.67    1.57
  -2   2  15   25.34    1.64
   2   2 -15   27.35    1.60
   1  -2 -15    5.01    0.70
  -1  -2  15    5.25    0.76
   1   2 -15    5.01    0.73
   1   2 -15    6.32    0.95
  -1   2  15    5.27    0.77
   0  -2 -15    0.12    0.45
   0   2 -15    0.79    0.60
   0   2  15    1.12    0.51
  -1  -2 -15    0.75    0.56
   1  -2  15    0.01    0.47
   1   2  15    0.85    0.68
  -1   2 -15   -0.32    0.53
   2  -2  15   30.83    2.18
  -2  -2 -15   28.79    1.84
   2   2  15   31.83    2.10
  -2   2 -15   30.64    1.75
  -3  -3  15    3.04    0.81
   3  -3 -15    2.82    0.85
  -3   3  15    3.35    0.81
   3   3 -15    2.83    0.70
  -2  -3  15    8.35    0.90
   2  -3 -15    7.88    1.09
  -2   3  15    7.97    1.08
   2   3 -15    7.66    0.90
   2   3 -15    8.86    1.35
   1  -3 -15    2.09    0.56
  -1  -3  15    1.74    0.50
   1   3 -15    2.60    0.58
  -1   3  15    3.28    0.63
   1   3 -15    2.00    0.71
   0  -3 -15   21.06    1.28
   0  -3  15   20.37    1.30
   0   3  15   18.63    1.29
   0   3 -15   19.31    1.49
   1  -3  15   38.46    2.03
  -1  -3 -15   42.71    2.12
  -1   3 -15   39.96    2.30
  -2  -3 -15   18.69    1.50
   2  -3  15   19.82    1.72
  -2   3 -15   17.25    1.38
   2   3  15   22.61    1.73
  -3  -4  15   10.64    1.22
   3  -4 -15   11.99    1.36
  -3   4  15    8.96    1.29
   3   4 -15    9.11    1.04
   2  -4 -15    0.91    0.65
  -2  -4  15    0.77    0.56
   2   4 -15    1.44    0.90
  -2   4  15    1.70    0.72
   2   4 -15    1.21    0.59
   1  -4 -15    8.29    0.90
  -1  -4  15    5.74    0.77
  -1   4  15    6.33    0.91
   1   4 -15    8.36    0.95
   1   4 -15    9.13    1.11
   0  -4 -15   27.87    1.61
   0  -4  15   29.79    1.66
   0   4  15   28.48    1.65
   0   4 -15   31.95    1.94
  -1  -4 -15   26.56    1.67
   1  -4  15   25.87    1.58
  -1   4 -15   27.32    1.79
   1   4  15   29.75    1.74
   2  -4  15    1.73    0.92
  -2  -4 -15    2.12    0.78
  -2   4 -15    4.15    0.79
  -3  -5  15    1.91    0.67
   3  -5 -15    3.17    0.93
   3   5 -15    2.62    0.66
   3   5 -15    3.50    1.24
  -3   5  15    1.89    0.89
   2  -5 -15   -0.45    0.62
  -2  -5  15   -1.03    0.47
  -2   5  15    0.89    0.62
   2   5 -15    0.61    0.57
   2   5 -15    0.61    0.92
   1  -5 -15   56.88    2.58
  -1  -5  15   52.60    2.47
  -1   5  15   50.70    2.57
   1   5 -15   58.68    2.95
   0  -5  15   39.91    2.05
   0  -5 -15   39.49    1.98
   0   5 -15   41.91    2.35
   1  -5  15    1.51    0.61
  -1  -5 -15    0.11    0.57
  -1   5 -15    2.47    0.85
   1   5  15    0.04    0.55
  -2   5 -15    7.22    1.02
  -3  -6  15    1.44    0.69
   3  -6 -15    1.54    0.85
   3   6 -15    1.35    1.16
  -3   6  15    2.08    0.89
   3   6 -15    0.36    0.63
   2  -6 -15    1.61    0.73
  -2  -6  15    0.85    0.55
   2   6 -15    1.44    0.54
   2   6 -15    1.61    0.93
  -2   6  15    0.88    0.69
  -1  -6  15    2.16    0.64
   1  -6 -15    2.40    0.62
   1   6 -15    3.04    0.86
  -1   6  15    2.11    0.70
   0  -6 -15   18.42    1.40
   0  -6 -15   16.16    1.19
   0  -6  15   16.21    1.28
   0   6 -15   19.60    1.54
  -1  -6 -15   11.41    1.24
   1  -6  15   10.44    1.10
  -1   6 -15   13.30    1.35
   1   6  15   14.45    1.27
   2   6  15   -0.87    0.59
  -3  -7  15    0.87    0.66
   3   7 -15    0.30    0.61
   3   7 -15   -0.87    1.04
  -2  -7  15    1.76    0.55
   2  -7 -15    1.81    0.78
   2   7 -15    1.23    0.93
  -2   7  15    2.03    0.79
   1  -7 -15    0.39    0.55
  -1  -7  15   -0.42    0.46
  -1   7  15    0.16    0.60
   1   7 -15    0.04    0.73
   0  -7  15    0.43    0.51
   0  -7 -15   -0.23    0.46
   0  -7 -15    1.09    0.62
   0   7 -15    0.22    0.77
   1  -7  15    2.27    0.68
  -1  -7 -15    2.23    0.75
   1   7  15    2.19    0.76
  -1   7 -15    1.01    0.77
  -2  -7 -15    0.52    0.80
  -2   7 -15    1.08    0.82
   2   7  15    0.04    0.67
  -3  -8  15    4.21    0.83
  -2  -8  15    7.89    1.11
  -2  -8  15    4.31    0.72
   2  -8 -15    6.22    0.94
   2   8 -15    6.70    1.28
  -2   8  15    8.24    1.10
  -1  -8  15    1.50    0.62
   1  -8 -15    1.45    0.61
  -1   8  15    1.55    0.68
   1   8 -15    0.78    0.89
   0  -8 -15   23.51    1.71
   0  -8  15   24.52    1.64
   0  -8 -15   25.96    1.52
   0   8  15   26.28    1.73
   0   8 -15   22.48    1.83
   1  -8  15   11.38    1.17
  -1  -8 -15   10.04    1.21
   1   8  15   10.65    1.26
  -1   8 -15   11.36    1.36
  -2  -8 -15    5.84    1.22
  -2   8 -15    4.67    1.08
   2   8  15    4.64    0.98
   2  -9 -15    0.35    0.73
  -2  -9  15    0.64    0.58
   2   9 -15    1.85    1.07
  -2   9  15   -0.58    0.69
   1  -9 -15   38.01    2.17
  -1  -9  15   40.81    2.17
  -1   9  15   39.32    2.15
   1   9 -15   39.08    2.51
   0  -9  15   18.36    1.43
   0  -9 -15   18.96    1.55
   0   9 -15   14.46    1.55
   0   9  15   14.46    1.36
   1  -9  15    8.33    1.06
  -1  -9 -15    7.15    1.12
   1   9  15    7.41    1.06
  -1   9 -15    7.56    1.27
   2  -9  15   -0.64    0.64
  -2  -9 -15   -0.43    0.74
   2   9  15   -0.25    0.69
  -2   9 -15    0.40    0.91
  -2 -10  15    0.34    0.65
   2 -10 -15    1.88    0.89
   2  10 -15    0.77    0.93
  -2  10  15    0.70    0.79
   1 -10 -15    6.28    0.94
  -1 -10  15    7.65    0.98
   1  10 -15    6.90    1.23
  -1  10  15    7.18    1.03
   0 -10  15   17.62    1.46
   0 -10 -15   17.59    1.60
   0  10 -15   14.91    1.71
   0  10  15   14.02    1.39
  -1 -10 -15    2.67    0.92
   1 -10  15    2.21    0.76
  -1  10 -15    3.08    1.04
   1  10  15    0.58    0.68
   2 -10  15    1.71    0.75
  -2 -10 -15    1.49    0.85
   2  10  15    0.62    0.92
   2 -11 -15    7.77    1.19
  -2 -11  15   10.82    1.29
  -2  11  15    8.32    1.21
   2  11 -15    9.55    1.54
  -1 -11  15    2.00    0.70
   1 -11 -15    2.49    0.82
   1  11 -15    2.08    0.96
  -1  11  15    2.12    0.71
   0 -11 -15    0.76    0.77
   0 -11  15    3.95    0.86
   0  11  15    3.09    0.81
   0  11 -15    3.10    1.01
   1 -11  15    9.45    1.30
  -1 -11 -15   13.04    1.59
   1  11  15   15.10    1.49
  -1  11 -15   10.48    1.63
  -2 -12  15   17.94    1.50
   2 -12 -15   20.45    1.90
   1 -12 -15   11.59    1.44
  -1 -12  15   12.98    1.38
  -1  12  15   10.74    1.31
   1  12 -15   13.46    1.77
   0 -12  15   -0.16    0.70
   0 -12 -15   -0.85    0.74
   0  12  15   -0.98    0.67
   0  12 -15   -0.67    0.80
  -1 -12 -15    1.56    1.01
   1 -12  15    2.23    0.80
   1  12  15    2.26    0.87
  -1  12 -15    2.84    1.04
   1 -13 -15   -0.18    0.81
  -1 -13  15    1.94    0.78
  -1  13  15    0.46    0.77
   1  13 -15    2.35    1.02
   0 -13  15    4.51    0.91
   0 -13 -15    2.79    1.00
   0  13  15    5.49    1.08
   0  13 -15    3.36    1.06
   1 -13  15   11.55    1.39
  -1 -13 -15   10.05    1.50
   1  13  15   11.56    1.49
   1 -14 -15   -0.55    0.85
   0 -14 -15    2.92    1.05
   0  14  15    4.41    1.03
   0  14 -15    2.90    1.15
  -3   0  16   18.21    1.53
   3   0 -16   15.53    1.47
  -2   0  16    4.05    0.85
   2   0 -16    3.69    0.72
   1   0 -16    5.36    0.78
  -1   0  16    3.66    0.67
   0   0 -16   -0.38    0.49
   0   0  16   -0.45    0.45
  -1   0 -16   27.68    1.80
  -2   0 -16    3.58    0.81
   2   0  16    6.06    1.13
  -3  -1  16    1.84    0.78
   3  -1 -16    2.23    0.79
  -3   1  16    1.49    0.85
   3   1 -16    1.31    0.67
  -2  -1  16    1.53    0.59
   2  -1 -16    1.08    0.66
  -2   1  16    1.78    0.69
   2   1 -16    0.41    0.55
   1  -1 -16   16.98    1.29
  -1   1  16   16.97    1.26
   1   1 -16   17.55    1.29
   0  -1 -16   69.17    2.96
   0   1  16   66.02    2.96
   0   1 -16   64.26    2.93
   0   1 -16   67.29    3.23
   1  -1  16   28.70    1.67
  -1   1 -16   31.15    1.86
   2  -1  16    4.43    1.07
  -2  -1 -16    2.78    0.81
  -2   1 -16    2.49    0.78
   2   1  16    2.81    1.03
   3  -2 -16    1.05    0.87
  -3  -2  16   -0.41    0.65
   3   2 -16   -0.06    0.60
  -2  -2  16    0.35    0.50
   2  -2 -16    0.75    0.63
   2   2 -16   -0.33    0.47
  -2   2  16   -0.39    0.58
   1  -2 -16    6.51    0.86
  -1  -2  16    7.12    0.90
   1   2 -16    6.34    1.02
   1   2 -16    6.96    0.97
  -1   2  16    5.63    0.84
   0  -2 -16    0.29    0.54
   0   2  16    2.39    0.62
   0   2 -16    0.70    0.64
   1  -2  16    0.14    0.50
  -1   2 -16   -0.12    0.55
  -2  -2 -16    0.89    0.71
   2  -2  16    1.11    0.97
   2   2  16    0.10    0.82
  -2   2 -16    0.22    0.65
  -3  -3  16    0.72    0.76
   3   3 -16    0.74    0.61
  -2  -3  16   17.26    1.31
   2  -3 -16   15.20    1.31
  -2   3  16   15.27    1.37
   2   3 -16   18.08    1.35
   1  -3 -16    6.37    0.85
  -1  -3  16    7.30    0.91
  -1   3  16    7.17    1.00
   1   3 -16   10.63    1.30
   1   3 -16    9.10    1.03
   0  -3 -16   12.17    1.08
   0  -3  16   13.24    1.05
   0   3 -16   11.77    1.28
   0   3  16   11.42    1.06
   1  -3  16    3.25    0.72
  -1   3 -16    2.87    0.84
  -2  -3 -16   15.05    1.43
   2  -3  16   14.13    1.59
  -2   3 -16   14.95    1.30
  -3  -4  16    3.73    0.85
   3   4 -16    3.51    0.82
   2  -4 -16   -0.25    0.63
  -2  -4  16   -0.57    0.47
   2   4 -16   -0.87    0.52
   2   4 -16   -0.16    0.86
  -2   4  16    0.52    0.58
  -1  -4  16    6.18    0.83
   1  -4 -16    8.87    1.03
  -1   4  16    7.71    1.01
   1   4 -16    9.41    1.31
   1   4 -16    5.51    0.77
   0  -4  16   -0.18    0.43
   0  -4 -16    0.28    0.48
   0   4 -16   -0.12    0.68
   0   4  16    0.25    0.56
   1  -4  16    7.20    1.00
  -1  -4 -16    7.34    1.04
   1   4  16    9.01    1.09
  -1   4 -16    4.97    1.00
  -2  -4 -16    2.01    0.83
   2  -4  16    1.61    1.04
  -2  -5  16    1.12    0.61
   2  -5 -16   -0.16    0.68
  -2   5  16    1.72    0.76
   2   5 -16    1.34    0.96
   2   5 -16    1.68    0.64
  -1  -5  16    5.28    0.78
   1  -5 -16    6.49    0.87
   1   5 -16    7.74    1.14
  -1   5  16    6.12    0.90
   0  -5 -16   11.42    1.08
   0  -5  16    9.14    0.99
   0   5 -16   11.37    1.26
   0   5  16   10.71    1.08
   1  -5  16    4.25    0.74
  -1  -5 -16    4.78    0.92
  -1   5 -16    6.36    1.04
   1   5  16    5.72    0.92
   2  -5  16    3.85    1.21
  -2  -6  16    1.01    0.60
   2  -6 -16    0.46    0.69
   2   6 -16    0.10    0.80
  -2   6  16    0.47    0.74
   2   6 -16    0.06    0.58
   1  -6 -16   14.41    1.29
  -1  -6  16   14.02    1.29
   1   6 -16   18.21    1.69
  -1   6  16   14.31    1.30
   0  -6 -16    8.47    1.00
   0  -6  16    8.06    1.00
   0   6  16    8.46    1.05
   0   6 -16    9.73    1.25
  -1  -6 -16    4.39    0.88
   1  -6  16    4.68    0.84
   1   6  16    3.81    0.89
  -1   6 -16    7.59    1.18
   2   6  16    1.00    0.81
  -2  -7  16   43.00    2.30
  -2  -7  16   43.60    2.23
   2  -7 -16   44.72    2.46
   2   7 -16   47.76    2.94
  -2   7  16   41.50    2.43
   1  -7 -16   22.11    1.60
  -1  -7  16   25.40    1.63
   1   7 -16   28.05    2.07
  -1   7  16   24.88    1.68
   0  -7  16    1.28    0.62
   0  -7 -16    0.18    0.54
   0   7 -16    1.78    0.91
   1  -7  16   12.33    1.26
  -1  -7 -16   12.72    1.36
   1   7  16   14.17    1.38
  -1   7 -16   14.88    1.61
   2   7  16   56.84    3.03
  -2  -8  16    2.25    0.73
   2  -8 -16    3.40    0.90
  -2   8  16    3.40    0.83
   2   8 -16    2.46    1.10
  -1  -8  16    5.19    0.83
   1  -8 -16    6.11    0.86
  -1   8  16    7.08    1.00
   1   8 -16    8.11    1.31
   0  -8 -16   -0.37    0.59
   0  -8  16   -0.04    0.55
   0   8 -16    0.21    0.77
   1  -8  16    1.17    0.64
  -1  -8 -16    0.99    0.78
   1   8  16    0.15    0.66
  -1   8 -16    0.80    0.82
  -2  -8 -16    0.66    0.90
   2  -9 -16    1.86    0.87
  -2  -9  16    1.49    0.72
   2   9 -16    1.58    1.10
  -2   9  16    2.12    0.89
   1  -9 -16    8.25    1.10
  -1  -9  16    8.78    1.23
  -1   9  16   11.44    1.25
   1   9 -16    7.72    1.29
   0  -9  16   17.79    1.50
   0  -9 -16   20.22    1.68
   0   9 -16   21.08    1.81
   1  -9  16   19.15    1.58
  -1  -9 -16   18.18    1.68
  -1   9 -16   17.33    1.70
   1   9  16   17.89    1.60
  -2 -10  16    1.53    0.76
   2 -10 -16    1.03    0.86
   2  10 -16    0.55    1.04
   1 -10 -16    9.13    1.16
  -1 -10  16    6.33    1.03
   1  10 -16   10.04    1.46
  -1  10  16    7.96    1.11
   0 -10  16   -0.73    0.62
   0 -10 -16    0.70    0.71
   0  10 -16    1.23    0.90
  -1 -10 -16   10.14    1.48
   1 -10  16    7.18    1.12
   1  10  16    7.13    1.10
  -1  10 -16    9.58    1.44
  -1 -11  16    0.73    0.72
   1 -11 -16    0.61    0.75
  -1  11  16    0.27    0.73
   1  11 -16    1.67    0.95
   0 -11  16   11.73    1.39
   0 -11 -16   12.46    1.52
   0  11 -16    8.84    1.41
  -1 -11 -16    2.31    0.92
   1 -11  16    0.38    0.77
   1  11  16    1.61    0.89
  -1  11 -16    2.23    1.10
   1 -12 -16    1.00    0.81
   1  12 -16    1.10    0.95
   0 -12  16    0.16    0.75
   0 -12 -16    1.40    0.92
   0  12  16    0.29    0.72
   0  12 -16   -0.46    1.00
   0  13  16   13.19    1.52
  -2   0  17   -0.48    0.66
   2   0 -17   -0.09    0.54
  -1   0  17   -1.36    0.51
   1   0 -17    0.29    0.52
   0   0 -17   -0.19    0.53
  -2   0 -17    0.79    0.71
   2   0  17   -1.53    0.90
  -2  -1  17    3.45    0.74
   2  -1 -17    5.14    0.92
   2   1 -17    3.53    0.79
  -2   1  17    3.92    0.80
   1  -1 -17   39.27    2.09
  -1  -1  17   40.32    2.08
  -1   1  17   41.70    2.14
   1   1 -17   36.67    2.05
   0  -1 -17    1.59    0.60
   0   1  17    1.97    0.61
  -1   1 -17    3.47    0.87
   2  -1  17    1.17    1.06
  -2  -1 -17    1.84    0.83
   2   1  17    3.27    1.05
  -2  -2  17    7.01    0.96
   2  -2 -17    7.93    1.08
  -2   2  17    7.88    1.10
   2   2 -17    6.19    0.93
  -1  -2  17    0.41    0.51
   1  -2 -17   -0.13    0.52
   1   2 -17   -0.54    0.53
  -1   2  17   -0.45    0.52
   0  -2  17    4.03    0.72
   0  -2 -17    5.34    0.79
   0   2 -17    5.51    0.95
   0   2  17    5.58    0.80
   1  -2  17    0.99    0.66
  -1   2 -17    1.48    0.77
  -2  -2 -17   11.92    1.28
   2  -2  17   14.86    1.65
   2  -3 -17   15.65    1.38
  -2  -3  17    8.99    1.06
   2   3 -17   11.88    1.26
  -2   3  17   14.43    1.38
  -1  -3  17   24.82    1.69
   1  -3 -17   29.19    1.78
  -1   3  17   30.90    1.83
   1   3 -17   30.01    2.17
   1   3 -17   36.40    1.85
   0  -3  17   19.81    1.44
   0  -3 -17   20.69    1.42
   0   3 -17   21.53    1.67
   0   3  17   20.23    1.42
   1  -3  17   12.48    1.23
  -1   3 -17   13.67    1.34
   2  -3  17   10.95    1.58
  -2  -3 -17   14.42    1.44
  -2  -4  17    2.16    0.72
   2  -4 -17    2.70    0.81
  -2   4  17    1.75    0.77
   2   4 -17    1.58    0.72
   1  -4 -17    0.81    0.62
   1   4 -17    1.30    0.83
  -1   4  17    0.08    0.61
   0  -4  17    6.70    0.86
   0  -4 -17    6.84    0.88
   0   4 -17    6.19    1.08
   0   4  17    6.89    0.90
   1  -4  17    0.07    0.57
  -1   4 -17    0.59    0.68
   2  -5 -17    5.94    0.96
  -2  -5  17    5.82    0.86
   2   5 -17    6.53    1.22
   2   5 -17    5.78    0.91
  -2   5  17    6.03    1.05
   1  -5 -17    2.20    0.70
  -1  -5  17    1.54    0.71
   1   5 -17    1.75    0.95
  -1   5  17    0.82    0.60
   0  -5 -17   19.68    1.42
   0  -5  17   20.28    1.49
   0   5  17   22.00    1.51
   0   5 -17   20.44    1.66
  -1  -5 -17   51.24    2.65
   1  -5  17   49.79    2.52
  -1   5 -17   50.27    2.89
   2  -6 -17    3.20    0.93
  -2  -6  17    3.29    0.73
  -2   6  17    4.31    0.98
   2   6 -17    1.84    1.04
  -1  -6  17    4.16    0.85
   1  -6 -17    5.78    0.89
  -1   6  17    4.27    0.82
   1   6 -17    7.55    1.26
   0  -6  17   10.55    1.23
   0  -6 -17   10.10    1.28
   0   6 -17   10.75    1.34
   0   6  17    9.61    1.05
   1  -6  17    0.00    0.64
  -1  -6 -17    0.15    0.75
  -1   6 -17   -1.64    0.62
   2  -7 -17   -0.13    0.73
   2   7 -17   -0.35    0.98
   1  -7 -17    0.31    0.68
  -1  -7  17    1.40    0.69
  -1   7  17    0.81    0.65
   1   7 -17    2.14    1.06
   0  -7  17    4.32    0.89
   0   7  17    2.31    0.75
   0   7 -17    2.54    1.02
   1  -7  17    2.26    0.80
  -1  -7 -17    4.35    0.96
   1   7  17    0.62    0.82
  -1   7 -17    2.35    0.90
   2   8 -17    3.51    1.20
   1  -8 -17   -0.71    0.58
  -1  -8  17   -0.17    0.64
  -1   8  17    0.53    0.72
   1   8 -17   -0.74    0.92
   0  -8  17    9.38    1.17
   0   8 -17    8.90    1.38
   1  -8  17    0.58    0.74
  -1  -8 -17   -0.87    0.76
  -1   8 -17   -0.87    0.90
   1   8  17    0.25    0.73
   1  -9 -17    1.98    0.79
  -1  -9  17    0.86    0.76
  -1   9  17    2.42    0.76
   1   9 -17    1.27    0.97
   0  -9  17    5.56    0.96
   0   9 -17    3.88    1.13
  -1  -9 -17   30.46    2.13
   1  -9  17   25.09    1.94
   1   9  17   31.91    2.08
   1 -10 -17    2.09    0.83
   1  10 -17   -0.05    0.93
   0 -10 -17   -0.08    0.83
   0 -10  17    0.12    0.79
   0  10 -17    0.41    0.91
  -2   0  18   -0.61    0.60
   1   0 -18    0.84    0.62
  -1   0  18   -0.11    0.56
   0   0 -18   11.35    1.16
  -2  -1  18   20.45    1.60
  -2   1  18   21.07    1.64
  -1  -1  18    3.99    0.75
   1  -1 -18    4.50    0.83
   1   1 -18    5.19    0.88
  -1   1  18    4.74    0.81
   0  -1  18    3.08    0.68
   0  -1 -18    2.56    0.72
  -2  -2  18    0.71    0.62
  -2   2  18    1.60    0.79
   1  -2 -18    7.84    1.01
  -1   2  18    7.00    0.98
   1   2 -18    6.79    0.91
   0  -2 -18    0.09    0.62
   0  -2  18    0.59    0.60
  -1   2 -18    0.56    0.68
  -2  -3  18    4.76    0.83
   1  -3 -18    6.47    0.92
  -1   3  18    5.06    0.90
   1   3 -18    5.19    0.87
   0  -3 -18   17.46    1.47
   0  -3  18   20.62    1.45
   0   3  18   20.53    1.45
   0   3 -18   19.29    1.66
  -1   3 -18    0.08    0.70
  -1  -4  18    6.01    0.88
   1  -4 -18    7.99    1.00
  -1   4  18    5.65    0.94
   0  -4 -18    2.13    0.72
   0  -4  18    2.69    0.78
   0   4 -18    0.87    0.85
   0   4  18    3.96    0.80
   1  -4  18    5.06    0.91
  -1   4 -18    8.06    1.20
  -1  -5  18   -0.04    0.61
   1  -5 -18   -0.35    0.62
  -1   5  18    0.14    0.67
   1   5 -18   -1.12    0.82
   0  -5  18    0.74    0.64
   0   5  18    0.75    0.62
   0   5 -18   -0.28    0.80
   1  -5  18    5.36    0.95
  -1   5 -18    6.87    1.23
   1  -6 -18   11.91    1.32
  -1  -6  18   10.85    1.30
   1   6 -18   10.97    1.51
  -1   6  18    9.83    1.15
   0  -6  18    2.33    0.81
   0   6 -18    1.67    0.87
   0   6  18    2.81    0.80
   1  -6  18    1.86    0.82
  -1   6 -18    2.64    0.97
   1  -7 -18   12.93    1.37
  -1   7  18   13.26    1.39
   1   7 -18   12.38    1.75
   0  -7  18   34.84    2.19
   0   7  18   38.08    2.15
   0   7 -18   39.45    2.58
   1  -8 -18    5.15    0.99
   0   8 -18    5.00    1.16
   0   8  18    3.45    0.86
  -1   0  19    0.47    0.69
   1   0 -19    0.24    0.66
   1  -1 -19    0.54    0.73
  -1   1  19    0.37    0.62
   0  -1 -19    6.34    0.93
   0  -1  19    6.04    0.85
   1  -2 -19   16.28    1.47
  -1   2  19   15.66    1.43
   0  -2 -19   23.09    1.65
   0  -2  19   18.38    1.50
   1  -3 -19    0.59    0.70
   0  -3 -19    5.45    0.93
   0  -3  19    5.99    0.94
   0  -4  19    1.00    0.71
   0   4 -19    2.02    0.93
   0   0   0    0.00    0.00
;
_shelx_hkl_checksum     70008
_shelx_res_file
;
TITL 16081a in P2(1)/c
CELL 0.71073   3.9273  17.8815  14.7394  90.000  93.757  90.000
ZERR    4.00   0.0018   0.0081   0.0068   0.000   0.007   0.000
LATT  1
SYMM -X, 0.5+Y, 0.5-Z
SFAC C  H  N O BR
UNIT 36 20 4 8 8
TEMP -100
SIZE 0.25 0.27 0.32
L.S. 12
ACTA
BOND $H
CONF
FMAP 2
PLAN 5
EQIV $1 x+1, -y+3/2, z+1/2
HTAB C3 Br6_$1
WGHT    0.027400    0.029500
FVAR       0.11376
C1    1    0.637005    0.655902    0.863207    11.00000    0.01829    0.01792 =
         0.02261   -0.00097    0.00181    0.00082
C2    1    0.773073    0.673985    0.950785    11.00000    0.01875    0.02365 =
         0.01739    0.00386    0.00216    0.00183
BR2   5    0.744076    0.603836    1.045339    11.00000    0.03760    0.02881 =
         0.02189    0.00724   -0.00044   -0.00681
C3    1    0.924520    0.743038    0.968069    11.00000    0.02248    0.02203 =
         0.01641   -0.00126   -0.00009    0.00235
AFIX  43
H3A   2    1.016901    0.754817    1.027533    11.00000   -1.20000
AFIX   0
C4    1    0.941154    0.795163    0.898154    11.00000    0.01743    0.01984 =
         0.02193   -0.00016    0.00207    0.00363
C5    1    0.809967    0.778252    0.810494    11.00000    0.02126    0.01887 =
         0.01773    0.00113    0.00112    0.00093
AFIX  43
H5A   2    0.821573    0.813843    0.762944    11.00000   -1.20000
AFIX   0
C6    1    0.662362    0.708892    0.793507    11.00000    0.01641    0.02559 =
         0.01584   -0.00292    0.00021    0.00283
BR6   5    0.491489    0.683828    0.674506    11.00000    0.02657    0.02717 =
         0.01735   -0.00197   -0.00436   -0.00102
C7    1    0.469486    0.584814    0.845292    11.00000    0.02732    0.02889 =
         0.01888    0.00228    0.00085   -0.00058
N1    3    0.333274    0.529664    0.829913    11.00000    0.04857    0.03029 =
         0.02816    0.00243   -0.00207   -0.01323
C8    1    1.106608    0.869165    0.920644    11.00000    0.02140    0.02072 =
         0.01874    0.00065    0.00137    0.00203
O1    4    1.263235    0.882200    0.991591    11.00000    0.04870    0.02829 =
         0.02832    0.00076   -0.01121   -0.00605
O2    4    1.058984    0.917598    0.853082    11.00000    0.04031    0.01949 =
         0.02696    0.00251   -0.00361   -0.00743
C9    1    1.207833    0.991504    0.866680    11.00000    0.03874    0.01960 =
         0.03875    0.00532   -0.00183   -0.00768
AFIX 137
H9A   2    1.162772    1.021456    0.811517    11.00000   -1.50000
H9B   2    1.454764    0.986818    0.879827    11.00000   -1.50000
H9C   2    1.106312    1.016064    0.917864    11.00000   -1.50000
AFIX   0
HKLF 4
REM  16081a in P2(1)/c
REM R1 =  0.0263 for    2013 Fo > 4sig(Fo)  and  0.0373 for all    2426 data
REM    128 parameters refined using      0 restraints
END
WGHT      0.0260      0.1151
REM Highest difference peak  0.371,  deepest hole -0.518,  1-sigma level  0.099
Q1    1   0.3686  0.6099  1.1398  11.00000  0.05    0.37
Q2    1   1.5051  0.9798  0.8419  11.00000  0.05    0.36
Q3    1   0.5595  0.7322  0.6552  11.00000  0.05    0.34
Q4    1   1.0573  1.0287  0.8461  11.00000  0.05    0.33
Q5    1   0.6816  0.4389  0.8583  11.00000  0.05    0.33
;
_shelx_res_checksum     82408
_shelxl_version_number     2014/6
data_RNC
_database_code_depnum_ccdc_archive 'CCDC 1525814'
_audit_creation_method     SHELXL-2014/6
_chemical_name_systematic     'Methyl 3,5-dibromo-4-isocyanobenzoate'
_chemical_name_common     RNC
_chemical_formula_moiety     'C9 H5 Br2 N O2'
_chemical_formula_sum     'C9 H5 Br2 N O2'
_chemical_formula_iupac     'C9 H5 Br2 N O2'
_chemical_formula_weight     318.96
_chemical_melting_point     391
_shelx_space_group_comment
;
The symmetry employed for this shelxl refinement is uniquely defined
by the following loop, which should always be used as a source of
symmetry information in preference to the above space-group names.
They are only intended as comments.
;
_space_group_crystal_system     monoclinic
_space_group_name_H-M_alt     'P 21/n'
_space_group_name_Hall     '-P 2yn'
loop_
    _space_group_symop_operation_xyz
    'x, y, z'
    '-x+1/2, y+1/2, -z+1/2'
    '-x, -y, -z'
    'x-1/2, -y-1/2, z-1/2'
_cell_length_a     3.9233(9)
_cell_length_b     13.554(3)
_cell_length_c     18.672(4)
_cell_angle_alpha     90
_cell_angle_beta     90.002(3)
_cell_angle_gamma     90
_cell_volume     992.9(4)
_cell_formula_units_Z     4
_cell_measurement_reflns_used     2953
_cell_measurement_theta_min     2.18
_cell_measurement_theta_max     27.39
_cell_measurement_temperature     173(2)
_exptl_crystal_description     'Needle'
_exptl_crystal_colour     'colourless'
_exptl_crystal_size_max     0.500
_exptl_crystal_size_mid     0.120
_exptl_crystal_size_min     0.030
_exptl_crystal_density_diffrn     2.134
_exptl_crystal_density_meas     ?
_exptl_crystal_density_method     ?
_exptl_crystal_F_000     608
_exptl_absorpt_coefficient_mu     8.134
_exptl_absorpt_correction_type     multi-scan
_exptl_absorpt_process_details
;
(SADABS; Sheldrick, 1996)
;
_shelx_estimated_absorpt_T_min     0.106
_shelx_estimated_absorpt_T_max     0.792
_exptl_absorpt_correction_T_min     0.4176
_exptl_absorpt_correction_T_max     0.7456
_exptl_special_details     'Dr. K.J. Tritch / Prof. W.E. Noland'
_diffrn_ambient_temperature     173(2)
_diffrn_radiation_type     MoK\a
_diffrn_radiation_wavelength     0.71073
_diffrn_measurement_device_type     'Bruker APEXII CCD'
_diffrn_measurement_method     '\f and \w scans'
_diffrn_detector_area_resol_mean     ?
_diffrn_reflns_number     11400
_diffrn_reflns_av_R_equivalents     0.0526
_diffrn_reflns_theta_min     1.090
_diffrn_reflns_theta_max     27.531
_diffrn_reflns_theta_full     25.242
_diffrn_measured_fraction_theta_max     0.998
_diffrn_measured_fraction_theta_full     1.000
_diffrn_reflns_limit_h_min     -5
_diffrn_reflns_limit_h_max     5
_diffrn_reflns_limit_k_min     -17
_diffrn_reflns_limit_k_max     17
_diffrn_reflns_limit_l_min     -24
_diffrn_reflns_limit_l_max     24
_refine_special_details
;
Refined as a 2-component pseudo-merohedral twin in an 0.67:0.33 ratio.
;
_reflns_number_total     2277
_reflns_number_gt     2132
_reflns_threshold_expression     'I > 2\s(I)'
_refine_ls_structure_factor_coef     Fsqd
_refine_ls_matrix_type     full
_refine_ls_R_factor_all     0.0322
_refine_ls_R_factor_gt     0.0287
_refine_ls_wR_factor_gt     0.0673
_refine_ls_wR_factor_ref     0.0689
_refine_ls_goodness_of_fit_ref     1.024
_refine_ls_restrained_S_all     1.024
_refine_ls_number_reflns     2277
_refine_ls_number_parameters     129
_refine_ls_number_restraints     0
_refine_ls_hydrogen_treatment     constr
_refine_ls_weighting_scheme     calc
_refine_ls_weighting_details
                      'w=1/[\s^2^(Fo^2^)+(0.0385P)^2^] where P=(Fo^2^+2Fc^2^)/3'
_atom_sites_solution_hydrogens     geom
_atom_sites_solution_primary     ?
_atom_sites_solution_secondary     ?
_refine_ls_shift/su_max     0.001
_refine_ls_shift/su_mean     0.000
_refine_diff_density_max     0.849
_refine_diff_density_min     -0.653
_refine_ls_extinction_method     none
_refine_ls_extinction_coef     .
loop_
    _atom_type_symbol
    _atom_type_description
    _atom_type_scat_dispersion_real
    _atom_type_scat_dispersion_imag
    _atom_type_scat_source
    'C' 'C' 0.0033 0.0016
                         'International Tables Vol C Tables 4.2.6.8 and 6.1.1.4'
    'H' 'H' 0.0000 0.0000
                         'International Tables Vol C Tables 4.2.6.8 and 6.1.1.4'
    'N' 'N' 0.0061 0.0033
                         'International Tables Vol C Tables 4.2.6.8 and 6.1.1.4'
    'O' 'O' 0.0106 0.0060
                         'International Tables Vol C Tables 4.2.6.8 and 6.1.1.4'
    'Br' 'Br' -0.2901 2.4595
                         'International Tables Vol C Tables 4.2.6.8 and 6.1.1.4'
_computing_data_collection
;
APEX2 (Bruker, 2012)
;
_computing_cell_refinement
;
SAINT (Bruker, 2012)
;
_computing_data_reduction
;
SAINT (Bruker, 2012)
;
_computing_structure_solution
;
SHELXT2014 (Sheldrick 2015a)
;
_computing_structure_refinement
;
SHELXL2014 (Sheldrick, 2015b)
;
_computing_molecular_graphics
;
Mercury (Macrae <i>et al.</i>, 2008)
;
_computing_publication_material
;
publCIF (Westrip, 2010)
;
loop_
    _atom_site_type_symbol
    _atom_site_label
    _atom_site_fract_x
    _atom_site_fract_y
    _atom_site_fract_z
    _atom_site_U_iso_or_equiv
    _atom_site_adp_type
    _atom_site_calc_flag
    _atom_site_occupancy
    _atom_site_disorder_assembly
    _atom_site_disorder_group
    C C11 0.5312(10) 0.5930(3) 0.6880(2) 0.0187(7) Uani d 1 . .
    C C12 0.6653(9) 0.5605(2) 0.6228(2) 0.0193(7) Uani d 1 . .
    Br Br12 0.85319(11) 0.43306(2) 0.61597(2) 0.02497(11) Uani d 1 . .
    C C13 0.6606(10) 0.6211(2) 0.5634(2) 0.0216(8) Uani d 1 . .
    H H13A 0.7504 0.5983 0.5192 0.026 Uiso calc 1 . .
    C C14 0.5246(10) 0.7153(2) 0.56835(19) 0.0188(8) Uani d 1 . .
    C C15 0.3900(9) 0.7501(2) 0.63284(19) 0.0185(8) Uani d 1 . .
    H H15A 0.2971 0.8147 0.6360 0.022 Uiso calc 1 . .
    C C16 0.3944(9) 0.6887(3) 0.69219(18) 0.0181(7) Uani d 1 . .
    Br Br16 0.21859(11) 0.73312(2) 0.78028(2) 0.02528(11) Uani d 1 . .
    N N11 0.5307(9) 0.5321(2) 0.74742(17) 0.0240(7) Uani d 1 . .
    C C17 0.5282(15) 0.4800(3) 0.7968(2) 0.0402(11) Uani d 1 . .
    C C18 0.5255(11) 0.7760(2) 0.5011(2) 0.0210(8) Uani d 1 . .
    O O11 0.6712(9) 0.75012(19) 0.44732(15) 0.0321(7) Uani d 1 . .
    O O12 0.3467(8) 0.85902(17) 0.50681(14) 0.0270(6) Uani d 1 . .
    C C19 0.3135(13) 0.9150(3) 0.4408(2) 0.0306(9) Uani d 1 . .
    H H19A 0.1794 0.9747 0.4498 0.046 Uiso calc 1 . .
    H H19B 0.1984 0.8745 0.4046 0.046 Uiso calc 1 . .
    H H19C 0.5404 0.9335 0.4234 0.046 Uiso calc 1 . .
loop_
    _atom_site_aniso_label
    _atom_site_aniso_U_11
    _atom_site_aniso_U_22
    _atom_site_aniso_U_33
    _atom_site_aniso_U_12
    _atom_site_aniso_U_13
    _atom_site_aniso_U_23
    C11 0.0214(19) 0.0192(16) 0.0153(18) -0.0050(15) -0.0002(15) -0.0001(14)
    C12 0.0169(19) 0.0166(15) 0.0246(19) -0.0021(13) -0.0002(18) -0.0022(13)
    Br12 0.0280(2) 0.01584(15) 0.0310(2) 0.00238(13) 0.0011(2) -0.00255(14)
    C13 0.021(2) 0.0209(16) 0.0231(19) -0.0018(15) 0.0031(16) -0.0034(14)
    C14 0.023(2) 0.0176(16) 0.0160(18) -0.0025(14) 0.0008(15) -0.0007(14)
    C15 0.020(2) 0.0185(15) 0.0175(19) -0.0019(13) -0.0019(15) -0.0022(13)
    C16 0.0196(19) 0.0210(16) 0.0138(16) -0.0049(14) 0.0001(14) -0.0060(13)
    Br16 0.0296(2) 0.02670(18) 0.01950(19) -0.00182(15) 0.00484(19) -0.00694(13)
    N11 0.0310(19) 0.0198(15) 0.0213(17) -0.0029(13) 0.0011(14) -0.0014(13)
    C17 0.065(3) 0.028(2) 0.027(2) -0.008(2) -0.003(2) -0.0025(19)
    C18 0.027(2) 0.0172(17) 0.0187(19) -0.0031(14) -0.0015(16) -0.0021(14)
    O11 0.048(2) 0.0235(12) 0.0245(15) 0.0022(14) 0.0087(16) 0.0019(10)
    O12 0.0391(17) 0.0219(12) 0.0201(13) 0.0055(12) 0.0001(13) 0.0016(10)
    C19 0.039(3) 0.0269(18) 0.026(2) 0.0042(19) -0.003(2) 0.0071(15)
_geom_special_details
;
 All esds (except the esd in the dihedral angle between two l.s. planes)
 are estimated using the full covariance matrix.  The cell esds are taken
 into account individually in the estimation of esds in distances, angles
 and torsion angles; correlations between esds in cell parameters are only
 used when they are defined by crystal symmetry.  An approximate (isotropic)
 treatment of cell esds is used for estimating esds involving l.s. planes.
;
loop_
    _geom_bond_atom_site_label_1
    _geom_bond_atom_site_label_2
    _geom_bond_site_symmetry_2
    _geom_bond_distance
    _geom_bond_publ_flag
    C11 N11 . 1.383(5) ?
    C11 C12 . 1.396(5) ?
    C11 C16 . 1.407(5) ?
    C12 C13 . 1.379(5) ?
    C12 Br12 . 1.883(3) ?
    C13 C14 . 1.387(5) ?
    C13 H13A . 0.9500 ?
    C14 C15 . 1.397(5) ?
    C14 C18 . 1.501(5) ?
    C15 C16 . 1.386(5) ?
    C15 H15A . 0.9500 ?
    C16 Br16 . 1.882(3) ?
    N11 C17 . 1.162(5) ?
    C18 O11 . 1.207(5) ?
    C18 O12 . 1.331(4) ?
    O12 C19 . 1.454(4) ?
    C19 H19A . 0.9800 ?
    C19 H19B . 0.9800 ?
    C19 H19C . 0.9800 ?
loop_
    _geom_angle_atom_site_label_1
    _geom_angle_atom_site_label_2
    _geom_angle_atom_site_label_3
    _geom_angle_site_symmetry_1
    _geom_angle_site_symmetry_3
    _geom_angle
    _geom_angle_publ_flag
    N11 C11 C12 . . 120.8(3) ?
    N11 C11 C16 . . 120.3(3) ?
    C12 C11 C16 . . 118.9(3) ?
    C13 C12 C11 . . 120.5(3) ?
    C13 C12 Br12 . . 119.8(3) ?
    C11 C12 Br12 . . 119.7(3) ?
    C12 C13 C14 . . 120.0(3) ?
    C12 C13 H13A . . 120.0 ?
    C14 C13 H13A . . 120.0 ?
    C13 C14 C15 . . 120.9(3) ?
    C13 C14 C18 . . 116.6(3) ?
    C15 C14 C18 . . 122.5(3) ?
    C16 C15 C14 . . 118.8(3) ?
    C16 C15 H15A . . 120.6 ?
    C14 C15 H15A . . 120.6 ?
    C15 C16 C11 . . 120.9(3) ?
    C15 C16 Br16 . . 120.2(3) ?
    C11 C16 Br16 . . 118.9(3) ?
    C17 N11 C11 . . 179.1(4) ?
    O11 C18 O12 . . 124.2(4) ?
    O11 C18 C14 . . 122.6(3) ?
    O12 C18 C14 . . 113.2(3) ?
    C18 O12 C19 . . 114.8(3) ?
    O12 C19 H19A . . 109.5 ?
    O12 C19 H19B . . 109.5 ?
    H19A C19 H19B . . 109.5 ?
    O12 C19 H19C . . 109.5 ?
    H19A C19 H19C . . 109.5 ?
    H19B C19 H19C . . 109.5 ?
loop_
    _geom_torsion_atom_site_label_1
    _geom_torsion_atom_site_label_2
    _geom_torsion_atom_site_label_3
    _geom_torsion_atom_site_label_4
    _geom_torsion_site_symmetry_1
    _geom_torsion_site_symmetry_2
    _geom_torsion_site_symmetry_3
    _geom_torsion_site_symmetry_4
    _geom_torsion
    _geom_torsion_publ_flag
    N11 C11 C12 C13 . . . . 179.1(3) ?
    C16 C11 C12 C13 . . . . -0.6(6) ?
    N11 C11 C12 Br12 . . . . -0.8(5) ?
    C16 C11 C12 Br12 . . . . 179.5(3) ?
    C11 C12 C13 C14 . . . . 0.6(6) ?
    Br12 C12 C13 C14 . . . . -179.5(3) ?
    C12 C13 C14 C15 . . . . -0.3(6) ?
    C12 C13 C14 C18 . . . . -179.3(4) ?
    C13 C14 C15 C16 . . . . 0.0(6) ?
    C18 C14 C15 C16 . . . . 179.0(3) ?
    C14 C15 C16 C11 . . . . -0.1(6) ?
    C14 C15 C16 Br16 . . . . 179.5(3) ?
    N11 C11 C16 C15 . . . . -179.3(4) ?
    C12 C11 C16 C15 . . . . 0.4(5) ?
    N11 C11 C16 Br16 . . . . 1.1(5) ?
    C12 C11 C16 Br16 . . . . -179.2(3) ?
    C13 C14 C18 O11 . . . . -8.6(6) ?
    C15 C14 C18 O11 . . . . 172.4(4) ?
    C13 C14 C18 O12 . . . . 170.5(3) ?
    C15 C14 C18 O12 . . . . -8.5(6) ?
    O11 C18 O12 C19 . . . . 4.8(6) ?
    C14 C18 O12 C19 . . . . -174.2(4) ?
_shelx_hkl_file
;
  -1   0   0   -0.15    0.10
  -1   0   0    0.14    0.18
  -1   0   0    0.04    0.13
  -1   0   0    0.12    0.17
  -2   0   0  122.02    7.33
  -2   0   0  123.74    7.90
  -2   0   0  117.24    8.79
  -2   0   0  116.41    7.52
   3   0   0   -0.14    0.54
  -3   0   0    0.05    0.32
  -3   0   0   -0.15    0.43
  -3   0   0    0.10    0.59
  -4   0   0    2.01    0.79
   4   0   0    1.14    0.80
  -4   0   0    2.50    0.99
   0  -1   0   -0.04    0.03
   0  -1   0   -0.06    0.03
   0   1   0   -0.03    0.03
  -1  -1   0    1.79    0.26
  -1  -1   0    2.42    0.38
  -1  -1   0    1.91    0.30
  -1  -1   0    1.79    0.24
   1  -1   0    2.09    0.29
  -1   1   0    1.49    0.28
  -1   1   0    2.15    0.20
  -1   1   0    2.19    0.29
  -2  -1   0   73.83    4.92
  -2  -1   0   73.37    4.67
  -2  -1   0   71.85    5.39
   2  -1   0   73.03    4.86
  -2  -1   0   70.39    4.51
  -2   1   0   71.59    5.42
  -2   1   0   68.71    4.67
  -2   1   0   77.83    4.48
  -3  -1   0   79.90    5.09
  -3  -1   0   78.49    4.86
   3  -1   0   79.11    5.26
  -3  -1   0   79.95    5.32
  -3  -1   0   74.88    5.82
  -3   1   0   69.57    5.14
  -3   1   0   76.97    5.86
  -4  -1   0   24.38    2.27
  -4  -1   0   25.33    2.34
   4  -1   0   26.07    2.24
  -4   1   0   21.70    2.41
  -4   1   0   25.30    2.40
   4   1   0   25.20    2.27
   5   1   0    0.73    1.17
   0  -2   0   98.56    6.04
   0  -2   0   90.67    5.67
   0   2   0   96.73    5.70
   0   2   0   87.55    6.76
  -1  -2   0   16.81    1.28
   1  -2   0   17.17    1.19
  -1  -2   0   16.52    1.11
  -1  -2   0   17.45    1.26
   1   2   0   16.56    1.13
  -1   2   0   16.22    1.32
  -1   2   0   17.00    1.14
  -2  -2   0   70.74    4.50
  -2  -2   0   70.36    4.82
   2  -2   0   72.14    4.72
  -2  -2   0   69.75    4.40
  -2  -2   0   69.33    5.23
  -2   2   0   70.30    5.29
  -2   2   0   72.10    4.55
  -3  -2   0    0.72    0.58
   3  -2   0    1.12    0.56
  -3  -2   0    0.68    0.46
  -3  -2   0    0.56    0.40
  -3  -2   0    0.96    0.55
  -3   2   0    0.15    0.63
  -3   2   0    0.15    0.49
  -4  -2   0   36.07    3.02
   4  -2   0   34.16    2.82
  -4  -2   0   35.27    2.74
  -4   2   0   37.20    3.03
  -4   2   0   36.02    3.14
   4   2   0   33.71    2.91
   0  -3   0   -0.84    0.10
   0  -3   0   -0.96    0.11
   0   3   0   -0.93    0.10
   1  -3   0    1.00    0.24
  -1  -3   0    1.13    0.21
  -1  -3   0    1.17    0.29
  -1  -3   0    0.61    0.20
  -1   3   0    0.68    0.22
   1   3   0    0.79    0.22
  -1   3   0    1.17    0.23
  -2  -3   0   47.25    3.48
   2  -3   0   45.92    3.17
   2  -3   0   47.23    2.84
  -2  -3   0   42.75    3.31
  -2  -3   0   46.42    2.97
  -2   3   0   45.59    3.56
  -2   3   0   48.12    3.08
  -3  -3   0    3.26    0.79
  -3  -3   0    1.72    0.50
   3  -3   0    1.69    0.59
  -3  -3   0    1.78    0.57
  -3  -3   0    0.76    0.43
  -3   3   0    0.86    0.68
  -3   3   0    0.31    0.51
   4  -3   0    1.01    0.78
  -4  -3   0    2.33    0.94
  -4   3   0    2.07    0.86
  -4   3   0    1.16    1.08
   0  -4   0  306.26   19.40
   0  -4   0  288.68   18.23
   0   4   0  314.51   18.33
   0   4   0  299.37   21.76
  -1  -4   0    3.67    0.48
  -1  -4   0    3.53    0.41
   1  -4   0    3.63    0.41
   1   4   0    2.97    0.38
  -1   4   0    4.24    0.40
  -1   4   0    2.96    0.43
   2  -4   0   21.89    1.68
  -2  -4   0   21.33    1.88
  -2  -4   0   21.71    1.76
  -2  -4   0   22.22    1.58
   2   4   0   24.02    1.60
  -2   4   0   23.25    1.66
  -2   4   0   22.81    1.90
  -3  -4   0   22.15    2.01
   3  -4   0   21.22    1.72
  -3  -4   0   20.30    1.77
  -3  -4   0   19.76    1.58
   3   4   0   21.00    1.67
  -3   4   0   19.58    1.84
  -3   4   0   20.37    1.96
  -4  -4   0   19.46    1.65
   4  -4   0   16.67    1.82
  -4   4   0   21.11    2.15
  -4   4   0   15.05    2.20
   4   4   0   16.55    1.80
   0  -5   0    0.07    0.17
   0  -5   0   -0.31    0.12
   0   5   0   -0.02    0.11
   0   5   0   -0.16    0.15
  -1  -5   0   27.68    1.93
  -1  -5   0   26.79    1.78
   1  -5   0   29.38    1.89
  -1   5   0   27.99    1.80
   1   5   0   25.93    1.76
  -1   5   0   24.34    2.09
  -2  -5   0  200.41   14.28
   2  -5   0  226.93   14.13
  -2  -5   0  214.97   13.30
  -2   5   0  224.42   13.42
  -2   5   0  221.07   15.90
   2   5   0  217.05   13.34
  -3  -5   0    2.31    0.60
   3  -5   0    2.82    0.66
  -3  -5   0    1.72    0.87
  -3   5   0    2.27    0.70
   3   5   0    2.92    0.63
  -3   5   0    2.72    0.78
   4  -5   0   30.18    2.46
  -4  -5   0   29.86    2.30
  -4   5   0   24.98    2.80
  -4   5   0   30.61    2.86
   0  -6   0  762.75   48.07
   0  -6   0  787.50   51.15
   0   6   0  823.17   57.42
   0   6   0  818.47   48.31
   1  -6   0  238.51   15.25
  -1  -6   0  227.52   14.35
  -1  -6   0  242.02   15.29
  -1   6   0  238.22   14.43
   1   6   0  243.95   14.40
  -1   6   0  226.33   17.12
  -2  -6   0   90.61    6.28
   2  -6   0   93.42    6.10
  -2  -6   0   88.05    5.76
  -2   6   0   91.87    6.88
   2   6   0   94.31    5.76
  -2   6   0   92.20    5.83
  -3  -6   0    0.80    0.86
   3  -6   0    1.22    0.62
  -3  -6   0    0.72    0.54
  -3   6   0    1.65    0.73
   3   6   0    2.22    0.61
  -3   6   0    2.30    0.74
  -4  -6   0    0.00    0.64
   4  -6   0    0.15    0.85
  -4   6   0    0.73    0.87
  -4   6   0   -0.01    1.13
   0  -7   0   -0.15    0.26
   0  -7   0   -0.18    0.18
   0   7   0    0.13    0.24
  -1  -7   0   50.17    3.26
  -1  -7   0   51.65    3.49
   1  -7   0   49.53    3.43
  -1   7   0   50.30    3.85
  -1   7   0   52.66    3.28
   1   7   0   51.08    3.24
  -2  -7   0    3.50    0.59
   2  -7   0    3.44    0.62
  -2  -7   0    2.67    0.72
  -2   7   0    3.00    0.64
  -2   7   0    4.14    0.69
   2   7   0    3.60    0.63
   3  -7   0   64.53    4.42
  -3  -7   0   63.40    4.19
   3   7   0   61.49    4.15
  -3   7   0   60.93    4.35
  -3   7   0   65.82    5.03
   4  -7   0    4.52    1.03
  -4  -7   0    2.41    0.82
  -4   7   0    3.96    1.36
  -4   7   0    4.89    1.14
   0  -8   0    0.85    0.27
   0  -8   0    1.13    0.38
   0   8   0    0.66    0.31
   1  -8   0   88.07    5.82
  -1  -8   0   88.39    5.88
  -1  -8   0   85.06    5.51
   1   8   0   88.72    5.50
  -1   8   0   89.51    5.54
  -1   8   0   88.21    6.53
   2  -8   0    8.71    0.96
  -2  -8   0    7.81    1.17
  -2  -8   0    6.92    0.93
  -2   8   0    8.44    1.08
   2   8   0    7.67    0.88
  -2   8   0    9.40    0.97
   3  -8   0   12.69    1.42
  -3  -8   0    7.33    1.56
  -3  -8   0   12.23    1.32
  -3   8   0   12.23    1.53
   3   8   0   11.06    1.24
  -3   8   0   13.16    1.57
   4  -8   0   25.58    2.49
  -4  -8   0   28.16    2.39
  -4   8   0   26.94    2.95
  -4   8   0   33.60    2.99
   0  -9   0    0.14    0.25
   0  -9   0    0.00    0.38
   0   9   0    0.09    0.31
  -1  -9   0   13.37    1.19
  -1  -9   0   15.43    1.34
   1  -9   0   13.50    1.24
  -1   9   0   15.83    1.35
   1   9   0   15.24    1.18
  -1   9   0   14.44    1.18
  -2  -9   0    7.67    0.98
   2  -9   0    7.37    0.95
  -2  -9   0    7.78    1.20
   2   9   0    5.65    0.91
  -2   9   0    6.40    1.02
  -2   9   0    5.94    0.92
   3  -9   0    2.13    0.85
  -3  -9   0    2.05    0.72
  -3  -9   0    3.36    1.23
   3   9   0    2.82    0.77
  -3   9   0    3.89    0.98
  -3   9   0    4.42    0.95
   4  -9   0    0.90    0.97
  -4  -9   0    0.96    0.79
  -4   9   0   -0.87    1.08
  -4   9   0    0.67    0.98
   0 -10   0  118.53    7.14
   0 -10   0  111.86    7.61
   0  10   0  115.26    7.20
  -1 -10   0   -0.15    0.49
   1 -10   0   -0.30    0.41
  -1 -10   0   -0.30    0.34
  -1  10   0    0.31    0.37
   1  10   0   -0.13    0.38
  -1  10   0    0.45    0.36
  -2 -10   0   23.64    1.97
   2 -10   0   26.31    2.04
  -2 -10   0   23.99    2.26
   2  10   0   26.63    1.95
  -2  10   0   25.94    2.29
  -2  10   0   25.35    2.01
   3 -10   0   37.53    2.73
  -3 -10   0   24.37    3.10
  -3 -10   0   32.64    2.64
  -3  10   0   34.49    2.77
   3  10   0   34.39    2.54
  -3  10   0   35.74    3.10
   4 -10   0    3.86    1.11
  -4 -10   0    2.37    0.97
  -4  10   0    1.99    1.34
  -4  10   0    3.39    1.19
   0 -11   0    0.14    0.51
   0 -11   0   -0.38    0.33
   0  11   0    0.63    0.40
  -1 -11   0    8.38    0.98
   1 -11   0    8.27    1.03
  -1 -11   0    9.22    1.15
  -1  11   0    7.76    0.92
   1  11   0    8.88    0.95
  -2 -11   0   58.41    3.97
  -2 -11   0   53.86    4.33
   2 -11   0   61.65    4.16
  -2  11   0   55.17    3.99
   2  11   0   57.42    3.89
  -2  11   0   65.11    4.69
  -3 -11   0    3.12    1.36
   3 -11   0    4.57    1.02
  -3 -11   0    4.57    0.97
  -3  11   0    4.93    1.12
  -3  11   0    4.11    1.10
   3  11   0    4.81    0.96
   0 -12   0   24.14    2.02
   0 -12   0   24.23    1.80
   0  12   0   25.39    1.85
  -1 -12   0  118.26    7.26
  -1 -12   0  113.86    7.73
   1 -12   0  115.28    7.66
  -1  12   0  106.48    7.26
   1  12   0  120.37    7.26
  -2 -12   0    9.84    1.59
   2 -12   0    8.47    1.32
  -2 -12   0    9.73    1.28
   2  12   0   10.17    1.22
  -2  12   0    9.79    1.25
  -2  12   0   11.17    1.43
  -3 -12   0    4.22    0.98
   3 -12   0    4.06    1.02
  -3 -12   0    2.75    1.36
  -3  12   0    4.33    1.17
  -3  12   0    3.01    1.06
   3  12   0    2.63    0.88
   0 -13   0   -0.05    0.62
   0  13   0   -0.03    0.48
  -1 -13   0   32.88    2.44
   1 -13   0   32.95    2.55
  -1 -13   0   31.39    2.63
   1  13   0   34.87    2.42
  -1  13   0   30.71    2.39
   2 -13   0   18.48    1.85
  -2 -13   0   16.27    2.08
  -2 -13   0   20.02    1.85
   2  13   0   19.93    1.73
  -2  13   0   17.13    1.75
  -3 -13   0   32.96    2.64
  -3 -13   0   23.03    3.19
   3 -13   0   29.52    2.63
   3  13   0   29.79    2.39
  -3  13   0   31.03    2.72
   0 -14   0   26.00    2.20
   0  14   0   24.07    1.97
   1 -14   0    9.82    1.44
  -1 -14   0   11.49    1.56
  -1 -14   0   11.46    1.29
   1  14   0   12.59    1.36
  -1  14   0    9.79    1.24
   2 -14   0    2.31    0.92
  -2 -14   0    1.23    1.14
  -2 -14   0    0.35    0.71
   2  14   0    2.27    0.84
  -2  14   0    1.15    0.80
  -3 -14   0   12.05    2.28
  -3 -14   0   12.87    1.82
   3 -14   0   13.78    1.85
  -3  14   0   12.88    1.93
   3  14   0   13.55    1.72
   0 -15   0   -0.73    0.78
   0  15   0    0.31    0.58
  -1 -15   0    8.28    1.21
  -1 -15   0   10.65    1.62
   1 -15   0    7.14    1.19
  -1  15   0    9.08    1.22
   1  15   0    9.62    1.32
  -2 -15   0    0.11    1.15
  -2 -15   0   -0.57    0.64
   2 -15   0   -0.51    0.86
   2  15   0    1.75    0.89
  -2  15   0    0.80    0.78
   0 -16   0   20.56    2.13
   0  16   0   19.68    1.84
   1 -16   0    7.17    1.27
  -1 -16   0    5.00    1.25
   1  16   0    4.98    1.04
  -1  16   0    5.62    1.01
   2 -16   0    4.14    1.20
  -2 -16   0    4.81    1.53
   2  16   0    5.27    1.13
  -2  16   0    5.18    1.17
   0 -17   0    0.45    1.01
   0  17   0    0.12    0.68
  -1 -17   0   11.01    1.69
   1 -17   0    8.20    1.52
   1  17   0    8.02    1.31
  -1  17   0    9.75    1.42
   5   0  -1   13.56    2.27
  -4   0   1    0.62    0.94
   4   0  -1   -0.04    0.73
   3   0  -1   90.27    5.96
  -3   0   1   80.48    5.80
  -3   0   1   94.06    5.51
  -3   0   1   85.98    6.62
  -2   0   1   -0.06    0.25
  -2   0   1   -0.13    0.36
  -2   0   1    0.02    0.20
  -1   0   1   59.78    3.72
  -1   0   1   51.71    3.57
  -1   0   1   55.76    4.16
  -1   0   1   58.10    3.47
   0   0   1   -0.07    0.02
  -1   0  -1  104.43    6.73
  -1   0  -1  102.15    7.14
  -1   0  -1  106.64    7.96
  -1   0  -1  123.05    6.66
  -2   0  -1   -0.17    0.20
  -2   0  -1   -0.54    0.31
  -2   0  -1   -0.25    0.30
  -2   0  -1    0.12    0.27
   3   0   1   65.63    4.55
  -3   0  -1   65.26    4.39
  -3   0  -1   64.19    4.99
  -4   0  -1    0.08    0.69
   4   0   1    0.75    0.82
   5  -1  -1   17.43    2.58
   5   1  -1   20.70    2.55
   4  -1  -1    9.29    1.27
  -4  -1   1   12.42    1.60
  -4   1   1    9.84    1.45
  -4   1   1    8.13    1.52
  -3  -1   1   13.67    1.11
  -3  -1   1   13.68    1.41
   3  -1  -1   14.39    1.30
  -3  -1   1   12.33    1.33
  -3   1   1   13.70    1.07
  -3   1   1   12.69    1.38
  -3   1   1   12.97    1.49
  -2  -1   1   25.77    1.66
  -2  -1   1   23.42    1.82
  -2  -1   1   24.31    1.97
  -2  -1   1   25.42    1.85
   2  -1  -1   24.53    1.80
  -2   1   1   25.64    1.62
  -2   1   1   26.24    1.85
  -2   1   1   24.47    2.00
  -1  -1   1   26.97    2.04
  -1  -1   1   26.48    1.79
  -1  -1   1   26.53    1.71
  -1  -1   1   26.39    1.88
   1  -1  -1   28.32    1.83
  -1   1   1   27.22    1.78
  -1   1   1   26.05    2.05
  -1   1   1   27.36    1.68
   0  -1  -1  128.36    9.21
   0  -1   1  124.01    8.20
   0  -1  -1  143.87    8.21
   0  -1   1  121.08    7.71
   0   1   1  126.31    7.72
   0   1  -1  133.39    9.22
   0   1   1  120.47    7.75
   0   1  -1  125.89    7.75
  -1  -1  -1   25.39    1.65
  -1  -1  -1   26.80    1.63
  -1  -1  -1   25.28    1.92
   1  -1   1   24.95    1.77
  -1  -1  -1   22.59    1.81
   1  -1   1   26.63    1.59
  -1   1  -1   25.61    1.65
  -1   1  -1   24.95    1.95
  -2  -1  -1   16.29    1.37
   2  -1   1   15.85    1.31
  -2  -1  -1   17.72    1.28
  -2  -1  -1   16.94    1.37
  -2  -1  -1   15.37    1.14
  -2   1  -1   15.58    1.39
  -2   1  -1   15.17    1.29
   3  -1   1    6.90    0.69
  -3  -1  -1    6.33    0.98
  -3  -1  -1    8.26    1.08
  -3  -1  -1    8.44    1.03
   3  -1   1    6.57    1.07
  -3   1  -1    6.29    1.02
  -3   1  -1    7.67    1.20
  -4  -1  -1   18.33    1.91
   4  -1   1   19.60    1.92
   4   1   1   16.00    1.87
  -4   1  -1   14.16    2.11
  -4   1  -1   18.15    1.97
  -5   1  -1    9.16    1.83
   5  -2  -1    0.32    1.23
  -4  -2   1   22.68    2.07
   4  -2  -1   22.29    1.98
  -4   2   1   18.89    2.35
  -4   2   1   22.00    2.22
  -3  -2   1   17.66    1.59
   3  -2  -1   17.90    1.47
  -3  -2   1   18.15    1.36
  -3  -2   1   17.92    1.57
  -3  -2   1   16.95    1.58
  -3   2   1   16.57    1.65
  -3   2   1   14.14    1.63
  -2  -2   1   98.66    5.97
  -2  -2   1   96.65    6.45
  -2  -2   1   95.23    7.10
   2  -2  -1   96.82    6.36
  -2  -2   1   97.78    6.09
  -2   2   1   95.56    6.12
  -2   2   1  100.19    5.89
  -2   2   1   92.05    7.14
  -1  -2   1  564.43   34.35
  -1  -2   1  536.49   36.39
  -1  -2   1  575.19   34.17
   1  -2  -1  562.43   36.34
  -1   2   1  600.72   34.10
  -1   2   1  575.20   40.85
  -1   2   1  552.64   34.35
   0  -2  -1   14.96    1.24
   0  -2  -1   17.35    1.13
   0  -2   1   16.68    1.06
   0  -2   1   16.59    1.13
   0   2   1   17.52    1.07
   0   2  -1   16.93    1.25
   0   2  -1   16.14    1.07
  -1  -2  -1  949.19   68.53
  -1  -2  -1  911.39   61.09
   1  -2   1  944.00   57.32
  -1  -2  -1  967.88   57.36
   1  -2   1  942.66   61.03
  -1   2  -1 1000.00   57.63
   1   2   1  931.54   57.61
  -1   2  -1  973.89   68.58
  -2  -2  -1   94.29    6.97
  -2  -2  -1  104.53    6.42
   2  -2   1  107.96    6.34
   2  -2   1  106.54    6.88
  -2  -2  -1  101.60    7.64
  -2  -2  -1  109.60    6.50
  -2   2  -1  103.83    7.70
  -2   2  -1  103.44    6.55
  -3  -2  -1   35.56    2.82
   3  -2   1   36.63    2.65
  -3  -2  -1   35.73    2.77
  -3  -2  -1   34.84    2.35
  -3  -2  -1   35.48    2.50
  -3   2  -1   29.75    2.62
  -3   2  -1   34.18    2.88
  -4  -2  -1   11.66    1.48
   4  -2   1   12.15    1.61
  -4   2  -1   11.41    1.64
  -4   2  -1   10.67    1.78
   4   2   1   10.38    1.58
  -5   2  -1    0.55    0.99
   4  -3  -1    3.09    0.89
  -4  -3   1    4.63    0.78
  -4   3   1    4.28    0.99
  -4   3   1    4.03    1.24
   4   3  -1    3.20    0.95
  -3  -3   1   72.43    4.51
   3  -3  -1   70.15    4.79
  -3  -3   1   71.83    4.95
  -3  -3   1   68.85    4.62
  -3   3   1   70.66    4.79
  -3   3   1   68.51    5.40
  -2  -3   1    9.89    1.14
  -2  -3   1   11.64    1.03
   2  -3  -1   11.98    0.99
  -2  -3   1   12.49    0.95
  -2  -3   1   11.50    1.01
  -2   3   1   11.17    1.11
  -2   3   1   13.26    1.07
  -2   3   1   12.09    0.80
  -1  -3   1  331.55   20.65
   1  -3  -1  314.12   21.94
  -1  -3   1  374.30   22.01
  -1   3   1  327.98   24.68
  -1   3   1  348.12   20.77
   1   3  -1  341.77   20.75
   1   3  -1  354.55   24.61
   0  -3   1   34.55    2.25
   0  -3  -1   34.97    2.26
   0  -3  -1   35.91    2.13
   0  -3   1   33.72    2.12
   0  -3  -1   31.15    2.49
   0   3  -1   35.14    2.51
   0   3   1   34.69    2.13
  -1  -3  -1  174.58   12.73
  -1  -3  -1  178.22   10.71
  -1  -3  -1  172.14   11.45
  -1   3  -1  178.10   12.80
  -1   3  -1  185.51   10.77
   1   3   1  168.71   10.73
  -2  -3  -1    5.75    0.61
   2  -3   1    6.29    0.45
  -2  -3  -1    5.68    0.66
  -2  -3  -1    5.66    0.89
   2  -3   1    6.47    0.71
  -2   3  -1    5.84    0.72
  -2   3  -1    5.82    0.77
   2   3   1    6.28    0.63
  -3  -3  -1   74.90    4.69
  -3  -3  -1   73.42    5.55
  -3  -3  -1   68.14    5.19
   3  -3   1   73.45    5.04
  -3   3  -1   72.34    4.94
  -3   3  -1   77.94    5.68
   4  -3   1    7.76    1.42
  -4  -3  -1    6.49    1.17
  -4  -3  -1    7.46    1.33
   4   3   1    7.12    1.10
  -4   3  -1    7.99    1.50
  -4   3  -1    5.26    1.34
  -5   3  -1   17.42    2.37
   4  -4  -1   14.83    1.60
  -4  -4   1   14.79    1.46
  -4   4   1   13.19    1.81
  -4   4   1   13.73    2.11
   4   4  -1   13.40    1.61
  -3  -4   1   27.42    1.97
  -3  -4   1   25.77    2.26
   3  -4  -1   27.71    2.09
  -3   4   1   30.39    2.30
   3   4  -1   25.40    2.05
  -3   4   1   26.81    2.37
  -2  -4   1   85.89    5.20
  -2  -4   1   71.65    5.64
   2  -4  -1   84.69    5.50
  -2   4   1   81.20    6.20
  -2   4   1   82.64    5.29
   2   4  -1   91.15    5.27
  -1  -4   1  231.15   14.06
   1  -4  -1  222.69   14.02
  -1  -4   1  209.18   13.19
  -1   4   1  219.07   13.27
   1   4  -1  216.61   13.25
  -1   4   1  205.66   15.75
   0  -4   1  216.85   13.65
   0  -4  -1  196.69   15.29
   0  -4  -1  221.28   13.66
   0  -4  -1  215.82   12.83
   0  -4   1  204.10   12.82
   0   4   1  218.22   12.90
   0   4  -1  212.73   12.89
   0   4  -1  212.19   15.30
  -1  -4  -1  251.39   15.54
  -1  -4  -1  278.55   16.59
   1  -4   1  259.78   16.52
  -1   4  -1  270.96   15.62
   1   4   1  230.51   15.57
[truncated: 315,667 more chars]
