# Supplementary material for: Crystal structures of methyl 3,5-di­bromo-4-cyano­benzoate and methyl 3,5-di­bromo-4-iso­cyano­benzoate
Source: Acta Crystallogr E Crystallogr Commun. 2018 Feb 13;74(Pt 3):345–8. doi: 10.1107/S2056989018002256 (PMC5947800; doi:10.1107/S2056989018002256)
Supplement: Supplementary file 2 [file e-74-00345-RCNsup2.hkl]

data_RCN                                                                        
_shelx_title ' 16081a in P2(1)/c'                                               
_shelx_refln_list_code          4                                               
_shelx_F_calc_maximum      292.22                                               
_exptl_crystal_F_000       608.00                                               
_reflns_d_resolution_high  0.7616                                               
                                                                                
loop_                                                                           
 _space_group_symop_operation_xyz                                               
 'x, y, z'                                                                      
 '-x, y+1/2, -z+1/2'                                                            
 '-x, -y, -z'                                                                   
 'x, -y-1/2, z-1/2'                                                             
                                                                                
_cell_length_a     3.9273                                                       
_cell_length_b    17.8815                                                       
_cell_length_c    14.7394                                                       
_cell_angle_alpha  90.000                                                       
_cell_angle_beta   93.757                                                       
_cell_angle_gamma  90.000                                                       
                                                                                
_shelx_F_squared_multiplier     1.000                                           
                                                                                
loop_                                                                           
 _refln_index_h                                                                 
 _refln_index_k                                                                 
 _refln_index_l                                                                 
 _refln_F_squared_calc                                                          
 _refln_F_squared_meas                                                          
 _refln_F_squared_sigma                                                         
 _refln_observed_status                                                         
   1   0   0       7280.15       7558.28       195.84 o                         
   2   0   0         96.88         90.07         9.58 o                         
   3   0   0       2414.40       2291.38        69.31 o                         
   4   0   0       5154.56       5226.66       140.62 o                         
   5   0   0        927.93        923.33       145.26 o                         
   1   1   0      10967.32      11050.72       147.29 o                         
   2   1   0         26.77         21.76         5.33 o                         
   3   1   0       1552.40       1547.00        33.63 o                         
   4   1   0        217.60        231.47        22.75 o                         
   5   1   0          7.58         29.53        56.31 o                         
   0   2   0       6362.93       5523.91       332.14 o                         
   1   2   0       2381.54       2297.11        48.89 o                         
   2   2   0       6268.12       6220.14        87.44 o                         
   3   2   0       1402.53       1413.54        32.02 o                         
   4   2   0        190.80        208.73        24.34 o                         
   5   2   0        258.07        230.55        66.06 o                         
   1   3   0        574.65        501.85        11.39 o                         
   2   3   0        766.52        864.55        21.04 o                         
   3   3   0       3465.76       3493.46        60.98 o                         
   4   3   0         73.23         48.53        29.45 o                         
   5   3   0        152.84        142.60        98.51 o                         
   0   4   0      11743.72      11051.87       209.74 o                         
   1   4   0        780.10        779.15        14.49 o                         
   2   4   0       3280.32       3407.78        51.13 o                         
   3   4   0          0.15         -3.68         9.75 o                         
   4   4   0        986.51        995.41        42.68 o                         
   5   4   0         77.12         40.38        56.44 o                         
   1   5   0        184.46        236.32         8.88 o                         
   2   5   0        664.22        721.00        16.37 o                         
   3   5   0        180.58        222.50        15.33 o                         
   4   5   0         10.60         -1.17        25.01 o                         
   5   5   0          4.23         36.13        43.44 o                         
   0   6   0         16.63         20.51         6.41 o                         
   1   6   0      10127.47      10241.70       149.80 o                         
   2   6   0       6831.37       6613.19        94.10 o                         
   3   6   0       1856.84       1895.94        55.75 o                         
   4   6   0         19.57         37.65        26.79 o                         
   1   7   0       5285.20       5064.02        72.77 o                         
   2   7   0        289.20        283.60        16.18 o                         
   3   7   0       1341.91       1355.00        37.51 o                         
   4   7   0          3.12        -32.04        32.04 o                         
   0   8   0        805.41        766.86        24.98 o                         
   1   8   0       8174.95       8179.42       114.55 o                         
   2   8   0      12619.06      12488.16       186.19 o                         
   3   8   0       2582.76       2544.05        56.62 o                         
   4   8   0        631.82        598.92        63.90 o                         
   1   9   0       2401.12       2394.51        39.63 o                         
   2   9   0          8.21         31.56        11.46 o                         
   3   9   0       1233.09       1250.24        43.49 o                         
   4   9   0         50.00         75.51        32.96 o                         
   0  10   0      20916.96      20261.51       387.37 o                         
   1  10   0       1503.17       1474.64        31.37 o                         
   2  10   0        709.90        726.36        27.41 o                         
   3  10   0        641.72        622.95        32.91 o                         
   4  10   0       2191.78       2200.29        74.63 o                         
   1  11   0       1073.47       1037.20        24.26 o                         
   2  11   0          7.99         13.80        12.91 o                         
   3  11   0        587.24        598.27        34.75 o                         
   4  11   0         70.67         48.05        28.35 o                         
   0  12   0        641.69        690.80        28.78 o                         
   1  12   0        156.09        209.32        20.25 o                         
   2  12   0        687.19        640.04        30.93 o                         
   3  12   0        535.31        552.39        68.72 o                         
   4  12   0        196.46        224.32        35.81 o                         
   1  13   0       1657.29       1596.67        36.23 o                         
   2  13   0        117.09        110.39        20.13 o                         
   3  13   0       1068.62       1005.12        51.27 o                         
   4  13   0          6.58          5.50        34.46 o                         
   0  14   0      10168.61      10312.76       209.44 o                         
   1  14   0       3362.46       3357.36        67.77 o                         
   2  14   0         54.27         25.62        18.17 o                         
   3  14   0        693.24        647.89        45.55 o                         
   4  14   0       2043.05       1905.59        79.27 o                         
   1  15   0         80.02         77.00        15.88 o                         
   2  15   0         49.74         58.02        20.55 o                         
   3  15   0        100.50         85.33        42.38 o                         
   0  16   0        204.00        241.19        40.46 o                         
   1  16   0       1174.14       1119.24        42.62 o                         
   2  16   0       3293.06       3211.48        95.76 o                         
   3  16   0        961.15       1012.52        55.62 o                         
   1  17   0       3451.03       3377.98        88.81 o                         
   2  17   0         17.35         45.86        22.23 o                         
   3  17   0        397.90        443.91        50.74 o                         
   0  18   0         38.51         81.03        32.73 o                         
   1  18   0         45.10         63.75        30.55 o                         
   2  18   0       2623.33       2549.04        94.44 o                         
   3  18   0         71.82         73.03        35.81 o                         
   1  19   0         41.50         49.99        25.06 o                         
   2  19   0          9.39        -14.46        39.10 o                         
   0  20   0         42.32         16.26        32.29 o                         
   1  20   0        190.58        222.07        31.49 o                         
   2  20   0        837.00        916.10        65.70 o                         
   1  21   0        867.55        913.09        63.15 o                         
   2  21   0         46.99         92.08        40.19 o                         
   0  22   0        281.35        302.55        59.11 o                         
   1  22   0        401.52        441.60        51.99 o                         
   1  23   0        147.69        160.71        68.77 o                         
  -5   1   1         12.70        129.58        61.62 o                         
  -4   1   1        446.20        446.32        32.37 o                         
  -3   1   1        856.92        880.90        27.40 o                         
  -2   1   1       2934.25       3028.35        45.73 o                         
  -1   1   1       1387.66       1523.50        23.01 o                         
   0   1   1       1688.63       1681.98        65.12 o                         
   1   1   1        169.39        175.38         6.64 o                         
   2   1   1       9396.60       9218.89       126.39 o                         
   3   1   1         55.44         47.90        12.55 o                         
   4   1   1        145.03        122.81        21.54 o                         
   5   1   1        123.79        198.04        64.12 o                         
  -5   2   1       1040.30       1147.37       109.01 o                         
  -4   2   1        119.60        136.17        24.24 o                         
  -3   2   1        193.14        198.60        14.29 o                         
  -2   2   1       5348.02       5328.51        75.87 o                         
  -1   2   1      85394.90      72102.18       944.33 o                         
   0   2   1       3244.19       3358.50        52.32 o                         
   1   2   1        895.43        898.52        18.05 o                         
   2   2   1       4668.46       4612.75        76.95 o                         
   3   2   1       7645.27       7433.72       115.99 o                         
   4   2   1        512.18        479.27        32.17 o                         
   5   2   1         10.42        -10.65        62.61 o                         
  -5   3   1          0.89        -14.91        42.95 o                         
  -4   3   1        103.20         99.69        25.69 o                         
  -3   3   1        808.22        835.54        24.40 o                         
  -2   3   1       8522.64       8614.33       118.98 o                         
  -1   3   1        787.75        826.73        15.45 o                         
   0   3   1         63.82         74.40         4.96 o                         
   1   3   1       1162.00       1093.03        35.82 o                         
   2   3   1       3053.58       3024.43        45.86 o                         
   3   3   1        630.70        640.04        25.40 o                         
   4   3   1        319.07        282.51        25.71 o                         
   5   3   1        775.48        895.69       109.72 o                         
  -5   4   1        148.02         43.10        96.97 o                         
  -4   4   1       1845.78       1896.33        64.78 o                         
  -3   4   1       4072.97       4114.81        70.21 o                         
  -2   4   1       6315.23       6316.58        93.28 o                         
  -1   4   1       2986.68       3078.17        51.49 o                         
   0   4   1      15696.04      14410.73       233.67 o                         
   1   4   1      15916.10      15332.70       204.61 o                         
   2   4   1       1665.57       1515.92        26.34 o                         
   3   4   1        245.26        273.08        15.76 o                         
   4   4   1        697.67        655.84        35.81 o                         
   5   4   1        840.36        792.02        73.32 o                         
  -5   5   1         48.52         55.63        65.68 o                         
  -4   5   1       1771.71       1841.82        65.70 o                         
  -3   5   1         11.48          5.65        10.74 o                         
  -2   5   1        139.18        126.46         8.47 o                         
  -1   5   1       5146.58       5217.02        73.13 o                         
   0   5   1      16760.68      15084.83       307.24 o                         
   1   5   1        703.61        741.28        18.30 o                         
   2   5   1       1438.89       1498.24        29.95 o                         
   3   5   1       2911.20       2881.27        58.84 o                         
   4   5   1       2445.83       2406.22        65.23 o                         
  -4   6   1       1083.96       1089.12        62.12 o                         
  -3   6   1       2434.50       2476.49        48.26 o                         
  -2   6   1        552.42        624.71        15.97 o                         
  -1   6   1        671.81        697.85        14.90 o                         
   0   6   1       7812.65       7439.05       110.42 o                         
   1   6   1      26265.81      25360.58       362.29 o                         
   2   6   1        365.26        358.03        14.35 o                         
   3   6   1        190.41        225.64        18.18 o                         
   4   6   1         73.20         93.92        26.00 o                         
  -4   7   1        177.00        143.98        29.13 o                         
  -3   7   1         24.39         21.53        13.76 o                         
  -2   7   1       1214.41       1272.17        24.94 o                         
  -1   7   1        327.43        407.28        13.29 o                         
   0   7   1         86.57         93.98         6.68 o                         
   1   7   1        482.53        486.08        14.86 o                         
   2   7   1        293.52        312.48        14.05 o                         
   3   7   1         33.65         52.65        15.20 o                         
   4   7   1        117.34        130.88        41.15 o                         
  -4   8   1        286.68        272.33        40.82 o                         
  -3   8   1       1748.28       1739.37        44.08 o                         
  -2   8   1        124.52        162.58        17.77 o                         
  -1   8   1       5083.55       5161.07        75.01 o                         
   0   8   1       4708.81       4643.61        68.04 o                         
   1   8   1       4102.49       3753.81        56.60 o                         
   2   8   1         33.62         60.11        11.72 o                         
   3   8   1       1208.18       1318.64        40.31 o                         
   4   8   1          6.53         -2.92        26.53 o                         
  -4   9   1        742.22        719.53        46.57 o                         
  -3   9   1         99.74        102.15        23.13 o                         
  -2   9   1        504.35        518.75        19.89 o                         
  -1   9   1       2322.27       2276.30        38.12 o                         
   0   9   1       3065.09       2874.25        45.95 o                         
   1   9   1         91.26         80.17         7.83 o                         
   2   9   1        245.67        211.09        21.33 o                         
   3   9   1        275.79        324.08        26.23 o                         
   4   9   1        838.25        894.05        58.85 o                         
  -4  10   1       1329.28       1331.10        81.97 o                         
  -3  10   1       3288.34       3279.11        85.93 o                         
  -2  10   1       1310.00       1372.14        39.82 o                         
  -1  10   1       2033.37       2042.14        36.23 o                         
   0  10   1       4994.12       5146.10        82.27 o                         
   1  10   1       6301.67       6147.18        89.78 o                         
   2  10   1       1653.60       1570.82        39.53 o                         
   3  10   1       1466.54       1437.79        42.33 o                         
   4  10   1        389.97        363.54        68.57 o                         
  -4  11   1         51.63         48.85        29.19 o                         
  -3  11   1         47.51         83.21        23.61 o                         
  -2  11   1       2564.87       2545.10        60.74 o                         
  -1  11   1        608.70        652.18        18.90 o                         
   0  11   1        233.08        250.34        12.92 o                         
   1  11   1        944.27        921.79        22.68 o                         
   2  11   1       6234.46       5959.35       107.38 o                         
   3  11   1        298.60        343.24        41.90 o                         
   4  11   1          0.50          8.23        29.99 o                         
  -4  12   1        551.24        507.68        56.43 o                         
  -3  12   1         23.77         36.23        25.06 o                         
  -2  12   1       4001.28       3973.39        85.50 o                         
  -1  12   1      14867.41      14164.06       209.63 o                         
   0  12   1       2145.62       2207.17        40.15 o                         
   1  12   1        160.86        147.84        12.74 o                         
   2  12   1       3037.25       3047.14        64.72 o                         
   3  12   1       6756.34       6633.44       134.09 o                         
   4  12   1        147.08         71.38        30.25 o                         
  -4  13   1          1.32         14.13        44.61 o                         
  -3  13   1        204.24        213.41        31.37 o                         
  -2  13   1       1431.83       1403.85        44.49 o                         
  -1  13   1          4.03          6.69        10.72 o                         
   0  13   1         12.10         19.81         9.79 o                         
   1  13   1       1915.87       1781.81        39.28 o                         
   2  13   1       2671.11       2496.25        63.68 o                         
   3  13   1        398.40        369.23        30.89 o                         
   4  13   1         48.11         52.74        34.24 o                         
  -4  14   1        221.04        222.16        39.51 o                         
  -3  14   1        575.33        621.72        44.17 o                         
  -2  14   1        336.29        307.21        36.05 o                         
  -1  14   1          1.07         -3.28        11.56 o                         
   0  14   1        571.47        584.67        25.58 o                         
   1  14   1        726.03        690.64        25.07 o                         
   2  14   1          4.65          0.96        19.15 o                         
   3  14   1        106.43        105.84        32.46 o                         
   4  14   1        128.97        163.55        44.07 o                         
  -3  15   1        144.87        148.32        32.32 o                         
  -2  15   1       1192.68       1135.78        43.96 o                         
  -1  15   1        206.99        239.71        22.63 o                         
   0  15   1       5337.15       5424.77        90.96 o                         
   1  15   1        752.56        729.96        33.43 o                         
   2  15   1       1332.25       1379.49        53.36 o                         
   3  15   1         79.98         82.17        30.80 o                         
  -3  16   1        117.77         89.96        31.76 o                         
  -2  16   1        827.65        808.66        47.75 o                         
  -1  16   1       1820.12       1875.69        47.90 o                         
   0  16   1         94.76        127.41        19.58 o                         
   1  16   1       1826.95       1749.66        66.91 o                         
   2  16   1        409.88        419.75        30.94 o                         
   3  16   1       1116.06       1187.50        62.48 o                         
  -3  17   1        114.60         76.17        33.81 o                         
  -2  17   1          4.18         50.72        26.39 o                         
  -1  17   1        538.44        584.74        38.27 o                         
   0  17   1        164.48        170.36        22.31 o                         
   1  17   1        684.83        711.63        42.18 o                         
   2  17   1        169.79        192.86        31.37 o                         
   3  17   1        249.04        245.45        37.08 o                         
  -3  18   1       1872.86       2010.39        79.77 o                         
  -2  18   1        338.67        383.43        38.42 o                         
  -1  18   1        130.94        154.40        27.25 o                         
   0  18   1       1103.50       1199.19        48.70 o                         
   1  18   1       1882.64       1828.54        63.30 o                         
   2  18   1       1181.36       1153.96        57.14 o                         
   3  18   1         59.36         41.47        38.75 o                         
  -2  19   1        740.58        778.63        58.91 o                         
  -1  19   1        454.36        394.71        34.46 o                         
   0  19   1       2542.36       2748.07        92.90 o                         
   1  19   1        237.49        228.50        31.24 o                         
   2  19   1         15.88         46.77        29.62 o                         
  -2  20   1         25.76         -6.59        33.45 o                         
  -1  20   1        124.12        134.74        32.85 o                         
   0  20   1       1045.30       1177.84        73.27 o                         
   1  20   1       1947.89       1998.78        83.06 o                         
   2  20   1        851.07        839.67       102.66 o                         
  -2  21   1        109.30         61.09        37.94 o                         
  -1  21   1        126.24        143.77        33.71 o                         
   0  21   1         46.46         76.57        25.44 o                         
   1  21   1        256.23        240.99        34.28 o                         
   2  21   1        389.86        406.73        73.47 o                         
  -1  22   1        517.57        474.40        60.37 o                         
   0  22   1          0.20         16.07        27.66 o                         
   1  22   1        532.48        675.93        56.28 o                         
   0  23   1        560.40        512.98        61.32 o                         
  -5   0   2          2.98        -16.23        74.18 o                         
  -4   0   2          8.88         20.38        57.95 o                         
  -3   0   2       4836.54       4929.69       105.24 o                         
  -2   0   2      18422.31      18465.29       350.67 o                         
  -1   0   2       1402.89       1622.03        34.95 o                         
   0   0   2       2464.50       2559.01        77.95 o                         
   1   0   2      26606.09      23673.68       511.05 o                         
   2   0   2      11701.47      11711.32       224.92 o                         
   3   0   2         27.57         30.74        18.02 o                         
   4   0   2        267.80        288.04        41.72 o                         
   5   0   2        241.06        317.25        55.80 o                         
  -5   1   2          8.99         35.95        59.73 o                         
  -4   1   2       1898.97       1841.38        54.93 o                         
  -3   1   2       3687.10       3677.92        58.11 o                         
  -2   1   2       1312.64       1374.52        24.50 o                         
  -1   1   2       4880.02       5070.17        69.66 o                         
   0   1   2        301.12        344.16         6.59 o                         
   1   1   2      21111.11      19801.68       280.10 o                         
   2   1   2        974.51        911.95        18.49 o                         
   3   1   2       1093.84       1150.77        31.71 o                         
   4   1   2       2001.75       1891.69        77.01 o                         
   5   1   2       1513.52       1455.71        91.69 o                         
  -5   2   2        234.06        133.05        47.48 o                         
  -4   2   2        441.11        468.30        33.20 o                         
  -3   2   2        832.45        880.07        30.69 o                         
  -2   2   2          3.93         12.39         6.54 o                         
  -1   2   2      23916.86      23478.57       310.70 o                         
   0   2   2       2984.72       3164.41        46.36 o                         
   1   2   2        669.82        717.63        18.63 o                         
   2   2   2         16.70         20.73         5.16 o                         
   3   2   2        421.50        456.79        22.04 o                         
   4   2   2        379.23        362.67        28.85 o                         
   5   2   2          2.20        -41.84        41.84 o                         
  -5   3   2        225.88        200.69        52.15 o                         
  -4   3   2         23.51         -4.61        19.78 o                         
  -3   3   2        703.80        708.10        25.98 o                         
  -2   3   2       7960.53       8068.95       112.09 o                         
  -1   3   2      13131.61      13218.20       176.78 o                         
   0   3   2         34.68         43.21         3.26 o                         
   1   3   2       1882.72       1781.87        32.91 o                         
   2   3   2       3743.89       3682.82        60.04 o                         
   3   3   2       3776.58       3719.32        87.90 o                         
   4   3   2         17.66         10.33        20.09 o                         
   5   3   2          2.64        -12.56        48.68 o                         
  -5   4   2        138.76        113.82        49.78 o                         
  -4   4   2        180.56        194.15        28.30 o                         
  -3   4   2        372.62        379.26        20.46 o                         
  -2   4   2      12558.71      13010.63       176.98 o                         
  -1   4   2       2915.40       2986.86        47.83 o                         
   0   4   2      13856.20      13645.57       182.06 o                         
   1   4   2       1034.82        985.84        16.92 o                         
   2   4   2       5064.72       4772.09       114.48 o                         
   3   4   2         14.18         -3.48        14.14 o                         
   4   4   2        873.55        857.58        44.90 o                         
   5   4   2        132.61         61.04        57.95 o                         
  -5   5   2         93.68        159.94        77.27 o                         
  -4   5   2        195.24        224.31        30.34 o                         
  -3   5   2       1090.22       1126.83        35.41 o                         
  -2   5   2        580.81        601.51        15.40 o                         
  -1   5   2       1447.25       1448.06        24.11 o                         
   0   5   2       4922.07       5014.76        70.11 o                         
   1   5   2       1135.18       1109.18        21.43 o                         
   2   5   2       1584.06       1538.48        37.25 o                         
   3   5   2         84.30        100.55        16.03 o                         
   4   5   2        943.63        896.25        41.81 o                         
  -4   6   2        997.19        961.20        63.23 o                         
  -3   6   2        157.92        136.33        13.95 o                         
  -2   6   2         54.90         65.40         9.64 o                         
  -1   6   2       6622.17       6519.39        91.07 o                         
   0   6   2      12993.03      12541.78       169.49 o                         
   1   6   2          6.86         16.06         5.05 o                         
   2   6   2        326.17        321.79        14.09 o                         
   3   6   2        505.59        490.70        25.49 o                         
   4   6   2        864.61        911.30        55.07 o                         
  -4   7   2          0.33        -13.83        22.73 o                         
  -3   7   2        568.30        569.39        25.41 o                         
  -2   7   2      11087.43      11117.21       153.70 o                         
  -1   7   2      10323.81       9762.09       134.22 o                         
   0   7   2        323.27        324.09        10.68 o                         
   1   7   2         78.52         74.50         6.15 o                         
   2   7   2      12622.73      12210.40       238.36 o                         
   3   7   2       6958.15       6626.65       117.59 o                         
   4   7   2        609.96        572.14        37.72 o                         
  -4   8   2        901.14        945.02        48.19 o                         
  -3   8   2        118.61        110.35        22.03 o                         
  -2   8   2        330.85        350.16        14.59 o                         
  -1   8   2       8067.63       8150.10       114.13 o                         
   0   8   2      15103.09      14773.72       200.81 o                         
   1   8   2          8.17         24.18         5.70 o                         
   2   8   2        125.09        106.09        14.85 o                         
   3   8   2        772.80        764.09        31.97 o                         
   4   8   2        560.75        610.77        38.99 o                         
  -4   9   2        120.83        126.32        29.49 o                         
  -3   9   2       1946.07       1899.31        59.75 o                         
  -2   9   2        318.85        333.58        14.68 o                         
  -1   9   2       1237.77       1273.09        25.33 o                         
   0   9   2       4622.78       4237.82        90.23 o                         
   1   9   2       8967.06       8795.00       123.57 o                         
   2   9   2        115.43        112.34        14.04 o                         
   3   9   2        389.89        401.22        24.72 o                         
   4   9   2        834.01        818.55        49.77 o                         
  -4  10   2        230.05        236.35        32.79 o                         
  -3  10   2       1594.66       1610.47        63.35 o                         
  -2  10   2       5022.18       5061.10        90.26 o                         
  -1  10   2        782.76        855.78        20.40 o                         
   0  10   2        861.23        792.15        19.40 o                         
   1  10   2       3593.25       3650.54        57.33 o                         
   2  10   2       5212.44       5209.02        94.79 o                         
   3  10   2         61.76         57.99        18.41 o                         
   4  10   2        197.17        193.59        39.93 o                         
  -4  11   2        212.74        210.21        33.85 o                         
  -3  11   2        520.69        525.89        57.66 o                         
  -2  11   2        403.52        411.13        21.96 o                         
  -1  11   2        177.45        169.58        12.81 o                         
   0  11   2       1230.61       1276.99        28.90 o                         
   1  11   2       1454.63       1391.85        33.41 o                         
   2  11   2          1.73         14.47        13.84 o                         
   3  11   2        358.52        341.02        26.82 o                         
   4  11   2        148.25        156.66        54.59 o                         
  -4  12   2          5.77        -11.80        34.68 o                         
  -3  12   2          1.95         -8.50        23.56 o                         
  -2  12   2        707.33        678.10        31.31 o                         
  -1  12   2        135.31        132.07        12.88 o                         
   0  12   2         65.10         72.52         9.91 o                         
   1  12   2        188.95        202.40        15.09 o                         
   2  12   2         18.25          7.13        14.40 o                         
   3  12   2         86.12         84.19        23.28 o                         
   4  12   2         44.98         52.00        31.21 o                         
  -4  13   2        331.50        262.25        39.83 o                         
  -3  13   2       1482.35       1536.66        59.67 o                         
  -2  13   2         72.07         87.58        19.10 o                         
  -1  13   2       1510.25       1531.59        35.57 o                         
   0  13   2       2994.69       2963.01        55.04 o                         
   1  13   2       7068.24       6809.21       109.73 o                         
   2  13   2         75.21         75.67        21.55 o                         
   3  13   2          3.27         18.91        22.37 o                         
   4  13   2        312.01        280.56        52.08 o                         
  -4  14   2         11.30         13.80        38.07 o                         
  -3  14   2       1719.30       1778.64        67.05 o                         
  -2  14   2       3270.78       3194.10        85.71 o                         
  -1  14   2          2.12         -8.32        12.11 o                         
   0  14   2       1177.38       1206.29        36.74 o                         
   1  14   2       3403.09       3284.77        74.15 o                         
   2  14   2       5566.79       5303.59       111.64 o                         
   3  14   2          4.71         16.65        22.58 o                         
   4  14   2        193.52        165.00        55.63 o                         
  -3  15   2        633.21        689.30        49.32 o                         
  -2  15   2        619.67        651.45        43.29 o                         
  -1  15   2        805.45        832.41        28.84 o                         
   0  15   2       6608.17       6432.21       114.33 o                         
   1  15   2       3744.31       3312.17        76.11 o                         
   2  15   2       1292.67       1277.72        47.37 o                         
   3  15   2        315.92        293.57        31.61 o                         
  -3  16   2        273.03        271.22        37.94 o                         
  -2  16   2        157.67        127.87        28.44 o                         
  -1  16   2       1107.77       1153.66        37.67 o                         
   0  16   2        743.41        768.80        37.95 o                         
   1  16   2        418.90        456.12        40.71 o                         
   2  16   2         25.62          2.13        25.95 o                         
   3  16   2        497.37        562.40        44.59 o                         
  -3  17   2         75.04         75.59        41.08 o                         
  -2  17   2       1086.58       1056.98        74.50 o                         
  -1  17   2       3887.41       3843.23        78.53 o                         
   0  17   2          9.33         21.57        20.48 o                         
   1  17   2         11.17        -16.34        21.67 o                         
   2  17   2        983.30        941.44        50.83 o                         
   3  17   2       1516.06       1627.21        82.38 o                         
  -3  18   2        113.90         92.06        33.53 o                         
  -2  18   2        100.39        112.13        29.60 o                         
  -1  18   2        524.12        538.77        51.19 o                         
   0  18   2       1109.80       1133.65        47.23 o                         
   1  18   2         89.16        116.32        26.02 o                         
   2  18   2        286.81        229.72        34.01 o                         
   3  18   2         79.41         69.00        45.84 o                         
  -2  19   2         46.92         47.60        32.76 o                         
  -1  19   2        193.91        177.67        32.97 o                         
   0  19   2          0.08         11.09        22.02 o                         
   1  19   2         81.57         81.71        26.13 o                         
   2  19   2        335.10        350.38        38.83 o                         
  -2  20   2         90.60         57.66        33.98 o                         
  -1  20   2        299.75        260.25        46.40 o                         
   0  20   2       1132.84       1141.08        52.14 o                         
   1  20   2         35.93         28.85        26.91 o                         
   2  20   2         19.78         36.71        29.26 o                         
  -2  21   2        409.26        403.32        50.40 o                         
  -1  21   2       1455.33       1503.84        91.45 o                         
   0  21   2          1.21        -23.42        23.42 o                         
   1  21   2          1.70          7.33        25.65 o                         
   2  21   2        847.49       1043.34        91.62 o                         
  -1  22   2        170.11         70.33        46.83 o                         
   0  22   2        483.64        600.09        85.84 o                         
   1  22   2        164.70        286.60        40.85 o                         
   0  23   2       1153.78       1232.18        97.02 o                         
  -5   1   3        300.75        294.06        49.99 o                         
  -4   1   3        910.40       1008.54        50.96 o                         
  -3   1   3         16.98         29.08        10.59 o                         
  -2   1   3        189.40        181.42         9.22 o                         
  -1   1   3        845.82        790.77        15.53 o                         
   0   1   3       9296.29       9403.85       125.22 o                         
   1   1   3       1677.56       1888.40        60.93 o                         
   2   1   3        132.37        127.88         7.77 o                         
   3   1   3       3768.74       3679.91        70.64 o                         
   4   1   3       1474.91       1481.85        65.35 o                         
   5   1   3          5.11         -6.57        38.24 o                         
  -5   2   3          1.70          1.97        43.41 o                         
  -4   2   3        622.07        683.07        53.64 o                         
  -3   2   3       2639.00       2754.14        46.18 o                         
  -2   2   3       1126.58       1087.85        21.10 o                         
  -1   2   3       9716.42       9796.02       132.09 o                         
   0   2   3      14644.36      14104.58       210.30 o                         
   1   2   3       5769.95       5956.82        81.84 o                         
   2   2   3       1569.27       1575.05        28.87 o                         
   3   2   3       2969.67       2996.17        60.44 o                         
   4   2   3        401.18        383.58        29.46 o                         
   5   2   3        518.49        534.70        56.55 o                         
  -5   3   3        746.09        754.81        95.81 o                         
  -4   3   3       1463.59       1624.71        61.05 o                         
  -3   3   3       1728.15       1776.04        37.49 o                         
  -2   3   3       4619.65       4563.71        66.64 o                         
  -1   3   3      11541.50      11447.74       165.18 o                         
   0   3   3      15745.68      15702.42       221.34 o                         
   1   3   3       5387.56       5235.41        94.06 o                         
   2   3   3       3423.12       3204.20        53.62 o                         
   3   3   3       5075.10       4919.36       119.05 o                         
   4   3   3       2961.15       2871.49        73.40 o                         
  -5   4   3        177.15        104.88        99.29 o                         
  -4   4   3         12.92         35.79        21.19 o                         
  -3   4   3         21.62         12.90        24.40 o                         
  -2   4   3       9093.37       9395.20       130.09 o                         
  -1   4   3       3469.53       3533.71        54.96 o                         
   0   4   3       1281.79       1303.64        31.33 o                         
   1   4   3        722.29        717.37        25.21 o                         
   2   4   3         95.44         89.12         8.98 o                         
   3   4   3        122.81        129.53        19.74 o                         
   4   4   3        210.61        206.50        28.70 o                         
  -4   5   3        123.57        118.48        48.96 o                         
  -3   5   3      14072.17      14024.54       227.64 o                         
  -2   5   3       8464.47       8484.34       118.53 o                         
  -1   5   3         97.49         98.99         6.89 o                         
   0   5   3       2818.30       2995.46        56.49 o                         
   1   5   3      25448.08      23932.73       341.78 o                         
   2   5   3      11182.53      10863.46       162.11 o                         
   3   5   3        569.48        566.20        26.24 o                         
   4   5   3       1154.28       1097.83        46.56 o                         
  -4   6   3        141.72        108.45        25.31 o                         
  -3   6   3        606.54        629.57        26.47 o                         
  -2   6   3       4054.46       4255.92        63.86 o                         
  -1   6   3       3272.51       3276.61        48.90 o                         
   0   6   3       2027.86       2050.09        32.33 o                         
   1   6   3        884.35        893.59        20.39 o                         
   2   6   3       1135.51       1105.10        29.25 o                         
   3   6   3        383.08        381.21        24.69 o                         
   4   6   3        127.36        111.24        25.06 o                         
  -4   7   3          8.86         -0.58        24.92 o                         
  -3   7   3         69.44         86.75        16.04 o                         
  -2   7   3         68.88         88.71        10.08 o                         
  -1   7   3        578.89        573.92        14.38 o                         
   0   7   3       3317.30       3501.12        52.97 o                         
   1   7   3       1099.66       1279.75        25.97 o                         
   2   7   3        123.46        119.51        13.32 o                         
   3   7   3         40.28         55.25        16.23 o                         
   4   7   3        140.84        136.89        27.26 o                         
  -4   8   3         54.02         96.97        26.49 o                         
  -3   8   3        137.61        196.68        23.38 o                         
  -2   8   3       1817.05       1858.09        38.26 o                         
  -1   8   3       3019.23       3103.89        54.23 o                         
   0   8   3       5164.71       5164.10        74.85 o                         
   1   8   3       2143.05       2247.32        55.46 o                         
   2   8   3       1948.21       1847.75        46.86 o                         
   3   8   3       1510.88       1521.30        42.87 o                         
   4   8   3        547.20        617.56        40.54 o                         
  -4   9   3        210.09        161.06        29.84 o                         
  -3   9   3       2823.81       2956.85        78.64 o                         
  -2   9   3       2854.19       2840.83        50.67 o                         
  -1   9   3         75.94         94.36         7.84 o                         
   0   9   3         31.39         56.71         7.13 o                         
   1   9   3      10684.62      10413.80       154.85 o                         
   2   9   3       6659.56       6474.20       113.90 o                         
   3   9   3          4.93          2.15        19.93 o                         
   4   9   3          2.00         13.20        25.16 o                         
  -4  10   3         14.19          4.30        26.29 o                         
  -3  10   3        185.36        245.19        28.92 o                         
  -2  10   3        870.39        927.27        39.05 o                         
  -1  10   3       1428.90       1466.59        34.43 o                         
   0  10   3        603.64        653.32        17.60 o                         
   1  10   3        827.68        776.93        22.29 o                         
   2  10   3        484.17        521.59        27.68 o                         
   3  10   3         25.13         16.99        17.95 o                         
   4  10   3         18.63         39.85        33.62 o                         
  -4  11   3       1297.36       1429.38       103.05 o                         
  -3  11   3        456.25        406.67        33.57 o                         
  -2  11   3        388.71        409.42        29.82 o                         
  -1  11   3       7428.62       7209.99       111.97 o                         
   0  11   3      14057.31      13779.36       190.63 o                         
   1  11   3       1038.16       1048.44        27.10 o                         
   2  11   3        902.25        953.73        35.68 o                         
   3  11   3       2102.28       2175.23        56.69 o                         
   4  11   3       1683.73       1584.55        67.66 o                         
  -4  12   3        957.72       1057.07        70.82 o                         
  -3  12   3        885.06        948.04        49.23 o                         
  -2  12   3       1635.12       1614.80        66.15 o                         
  -1  12   3       1012.46       1000.92        28.63 o                         
   0  12   3       4316.81       4165.79        70.64 o                         
   1  12   3       3044.38       3011.33        55.87 o                         
   2  12   3        457.90        434.36        24.69 o                         
   3  12   3        802.54        738.59        36.90 o                         
   4  12   3         61.24         96.23        39.19 o                         
  -4  13   3        281.54        302.91        38.71 o                         
  -3  13   3        145.49        163.74        35.26 o                         
  -2  13   3       1094.55       1055.72        44.88 o                         
  -1  13   3       9207.56       8911.63       137.90 o                         
   0  13   3       2242.10       2209.14        46.11 o                         
   1  13   3        889.80        866.42        32.31 o                         
   2  13   3        943.75        854.11        32.82 o                         
   3  13   3       1425.62       1424.07        52.53 o                         
   4  13   3        952.97        957.39        82.96 o                         
  -4  14   3          8.17         40.09        49.92 o                         
  -3  14   3         33.50         34.21        32.84 o                         
  -2  14   3        225.70        210.15        26.17 o                         
  -1  14   3         86.80         96.54        14.34 o                         
   0  14   3         73.66         86.92        15.36 o                         
   1  14   3         50.28         67.06        23.47 o                         
   2  14   3         94.72         97.69        19.03 o                         
   3  14   3          0.25        -14.54        22.90 o                         
  -3  15   3        344.65        417.86        39.11 o                         
  -2  15   3        956.09        870.33        46.02 o                         
  -1  15   3        618.51        659.81        26.98 o                         
   0  15   3        752.92        795.38        33.51 o                         
   1  15   3       1207.96       1206.44        41.88 o                         
   2  15   3        664.99        680.38        43.83 o                         
   3  15   3        407.84        433.54        35.43 o                         
  -3  16   3        344.88        305.48        38.10 o                         
  -2  16   3        333.21        334.30        32.12 o                         
  -1  16   3        497.87        526.57        26.20 o                         
   0  16   3        236.05        268.26        24.02 o                         
   1  16   3       2827.37       2628.44        81.86 o                         
   2  16   3        567.17        489.54        39.31 o                         
   3  16   3        348.09        325.38        38.17 o                         
  -3  17   3        165.03        221.54        36.09 o                         
  -2  17   3        842.47        805.58        49.88 o                         
  -1  17   3       1349.19       1245.64        46.89 o                         
   0  17   3       1695.67       1688.54        65.83 o                         
   1  17   3       2228.04       2242.70        81.21 o                         
   2  17   3        229.91        207.22        32.97 o                         
   3  17   3        373.64        377.30        41.36 o                         
  -3  18   3         25.31         10.45        32.36 o                         
  -2  18   3        295.96        233.60        32.34 o                         
  -1  18   3        506.70        539.10        38.37 o                         
   0  18   3        281.13        290.27        26.62 o                         
   1  18   3         26.94          2.64        24.09 o                         
   2  18   3        482.15        591.95        46.43 o                         
   3  18   3        212.21        222.53        76.11 o                         
  -2  19   3       2662.33       2796.97        87.44 o                         
  -1  19   3          4.78        -16.23        32.23 o                         
   0  19   3        339.22        366.17        41.33 o                         
   1  19   3       3456.59       3478.29        96.54 o                         
   2  19   3       1951.01       2039.63        76.33 o                         
  -2  20   3        159.88        143.73        49.71 o                         
  -1  20   3         56.29         74.54        42.21 o                         
   0  20   3        115.07        148.31        29.50 o                         
   1  20   3         23.53         65.04        30.22 o                         
   2  20   3        185.41        171.02        35.46 o                         
  -2  21   3         15.53         69.54        71.86 o                         
  -1  21   3        648.76        663.42        89.63 o                         
   0  21   3       1226.36       1177.37        77.18 o                         
   1  21   3        137.04         76.57        31.34 o                         
   2  21   3         47.89         19.82        41.68 o                         
  -1  22   3         21.93        -14.07        43.62 o                         
   0  22   3        281.02        313.67        40.41 o                         
   1  22   3        118.63        121.79        33.89 o                         
   0  23   3          2.29         51.15        42.57 o                         
  -5   0   4         20.48         48.85        55.29 o                         
  -4   0   4        138.55        146.31        41.28 o                         
  -3   0   4       3869.73       3976.21        88.80 o                         
  -2   0   4       4478.62       4562.51        94.41 o                         
  -1   0   4       4842.54       5133.97       101.20 o                         
   0   0   4       1233.84       1253.51        32.78 o                         
   1   0   4      15138.08      14448.22       273.17 o                         
   2   0   4       9924.30       9946.67       213.01 o                         
   3   0   4        396.52        375.14        29.68 o                         
   4   0   4          8.87         65.89        50.61 o                         
  -5   1   4        766.65        662.29        85.23 o                         
  -4   1   4        380.65        364.28        34.77 o                         
  -3   1   4       2476.93       2444.04        46.23 o                         
  -2   1   4      12114.71      12166.32       166.09 o                         
  -1   1   4       7665.06       7519.01       102.85 o                         
   0   1   4       1144.84       1182.68        19.99 o                         
   1   1   4       1372.64       1458.72        24.78 o                         
   2   1   4      15573.41      15303.54       207.00 o                         
   3   1   4       3960.34       3773.75        72.92 o                         
   4   1   4        326.35        310.36        32.62 o                         
  -5   2   4        150.18        134.26        48.10 o                         
  -4   2   4          2.27         -6.70        24.09 o                         
  -3   2   4         33.98         39.03        10.93 o                         
  -2   2   4         87.66        110.36         9.26 o                         
  -1   2   4        459.15        475.97        12.42 o                         
   0   2   4        150.36        155.15         8.45 o                         
   1   2   4       1136.53       1295.88        22.68 o                         
   2   2   4       1042.75       1088.00        21.64 o                         
   3   2   4        623.98        665.32        29.65 o                         
   4   2   4        361.94        367.24        33.92 o                         
  -5   3   4          4.53         26.21        53.86 o                         
  -4   3   4       1844.57       1942.66        67.40 o                         
  -3   3   4        321.58        327.69        17.46 o                         
  -2   3   4        121.31        119.67         9.23 o                         
  -1   3   4          0.29         -4.61         4.61 o                         
   0   3   4      20267.92      19930.48       280.31 o                         
   1   3   4       3426.35       3347.89        48.61 o                         
   2   3   4        677.77        654.74        18.96 o                         
   3   3   4          1.41         11.84        15.11 o                         
   4   3   4       1446.45       1500.75        52.40 o                         
  -5   4   4        124.66        111.26        76.49 o                         
  -4   4   4         26.67         20.79        26.34 o                         
  -3   4   4        823.79        809.09        27.99 o                         
  -2   4   4       2618.41       2675.21        42.62 o                         
  -1   4   4       8200.32       8008.78       118.07 o                         
   0   4   4       1511.83       1627.92        25.68 o                         
   1   4   4       6215.68       6202.96        92.95 o                         
   2   4   4       2979.36       2917.95        50.26 o                         
   3   4   4        794.78        758.90        31.88 o                         
   4   4   4        910.50        871.43        44.22 o                         
  -4   5   4        411.37        468.60        56.10 o                         
  -3   5   4        694.11        760.28        28.10 o                         
  -2   5   4        558.30        521.28        17.10 o                         
  -1   5   4        327.92        300.98        11.43 o                         
   0   5   4       6247.39       6490.98        95.81 o                         
   1   5   4       4122.39       4336.48        73.00 o                         
   2   5   4       1490.04       1473.15        34.68 o                         
   3   5   4       1332.35       1268.65        36.87 o                         
   4   5   4        131.51         75.65        25.11 o                         
  -4   6   4        147.45        200.96        35.88 o                         
  -3   6   4       2031.42       2030.06        47.25 o                         
  -2   6   4        323.39        366.28        15.80 o                         
  -1   6   4       8074.16       7755.52       148.50 o                         
   0   6   4       4870.28       4983.51        70.92 o                         
   1   6   4       1321.34       1378.73        26.80 o                         
   2   6   4        264.65        234.61        15.58 o                         
   3   6   4       3646.51       3604.82        72.78 o                         
   4   6   4        170.18        190.17        27.55 o                         
  -4   7   4       5164.78       4963.14       119.89 o                         
  -3   7   4       2773.62       2813.97        64.41 o                         
  -2   7   4        148.77        159.88        11.10 o                         
  -1   7   4       3413.03       3362.32        54.96 o                         
   0   7   4      26070.30      24717.97       381.03 o                         
   1   7   4       9868.15       9556.21       142.12 o                         
   2   7   4          0.70         17.19        11.16 o                         
   3   7   4       2394.80       2342.69        55.45 o                         
   4   7   4       3125.80       3054.05        84.35 o                         
  -4   8   4         79.92         96.22        28.22 o                         
  -3   8   4        458.72        476.93        28.89 o                         
  -2   8   4         79.16         84.25        11.54 o                         
  -1   8   4       3506.69       3420.53        56.71 o                         
   0   8   4       3685.11       3703.74        55.94 o                         
   1   8   4        539.23        625.10        18.56 o                         
   2   8   4        890.88        863.30        31.73 o                         
   3   8   4       1145.48       1195.39        39.24 o                         
   4   8   4        788.36        801.47        47.03 o                         
  -4   9   4        503.91        510.59        39.88 o                         
  -3   9   4        493.03        567.29        31.28 o                         
  -2   9   4       4524.05       4491.08        80.33 o                         
  -1   9   4       7973.45       7912.48       120.10 o                         
   0   9   4        484.01        459.67        16.48 o                         
   1   9   4       2518.67       2540.88        46.17 o                         
   2   9   4       2423.19       2319.58        56.72 o                         
   3   9   4       1464.97       1458.97        44.35 o                         
   4   9   4        199.95        231.43        32.14 o                         
  -4  10   4          1.13         37.40        27.85 o                         
  -3  10   4       2530.43       2556.66        74.04 o                         
  -2  10   4       1243.36       1316.30        34.95 o                         
  -1  10   4       5626.00       5625.39        89.32 o                         
   0  10   4         72.06         76.64         8.25 o                         
   1  10   4       3902.97       3779.61        64.50 o                         
   2  10   4       3224.70       3252.25        66.04 o                         
   3  10   4        318.97        313.36        25.37 o                         
   4  10   4          0.30         50.46        32.89 o                         
  -4  11   4         86.74        103.65        31.09 o                         
  -3  11   4          0.13          9.09        22.57 o                         
  -2  11   4       5336.49       5273.96        94.02 o                         
  -1  11   4        301.02        302.32        19.27 o                         
   0  11   4       2502.88       2421.61        45.47 o                         
   1  11   4        336.49        349.20        17.49 o                         
   2  11   4       1438.33       1445.43        40.94 o                         
   3  11   4        660.06        637.58        33.76 o                         
   4  11   4        181.56        213.86        33.12 o                         
  -4  12   4          3.26         43.48        31.02 o                         
  -3  12   4          5.76          0.61        23.62 o                         
  -2  12   4         18.10         31.51        15.75 o                         
  -1  12   4       1050.24       1153.23        29.52 o                         
   0  12   4        413.17        463.80        19.89 o                         
   1  12   4          0.87         -1.84        12.73 o                         
   2  12   4         40.89         21.05        15.69 o                         
   3  12   4          2.83         12.81        19.11 o                         
   4  12   4         35.20          8.19        30.88 o                         
  -4  13   4          4.36         27.08        46.06 o                         
  -3  13   4        187.85        187.62        29.72 o                         
  -2  13   4       2120.23       2169.84        56.85 o                         
  -1  13   4       4450.89       4235.72        73.05 o                         
   0  13   4         40.44         97.58        19.47 o                         
   1  13   4         54.59        153.89        48.33 o                         
   2  13   4       3293.09       3354.67        71.27 o                         
   3  13   4       1019.68        988.12        43.67 o                         
   4  13   4         24.69         57.02        41.68 o                         
  -4  14   4         14.22         -7.85        41.77 o                         
  -3  14   4        825.81        829.10        48.25 o                         
  -2  14   4        359.25        339.19        30.90 o                         
  -1  14   4         57.01         65.00        13.51 o                         
   0  14   4        765.34        691.53        28.49 o                         
   1  14   4       3212.47       3204.53        74.04 o                         
   2  14   4       1154.69       1135.28        44.03 o                         
   3  14   4         82.12         50.12        25.61 o                         
  -3  15   4       1525.83       1312.66        59.18 o                         
  -2  15   4       2775.83       2622.80       107.96 o                         
  -1  15   4       1624.63       1603.39        68.19 o                         
   0  15   4       3400.60       3355.11        95.68 o                         
   1  15   4       2070.95       2067.77        57.09 o                         
   2  15   4       2145.39       2189.95        61.71 o                         
   3  15   4       1087.77       1060.78        52.58 o                         
  -3  16   4         28.40         38.81        31.30 o                         
  -2  16   4         51.40         59.60        28.22 o                         
  -1  16   4        875.85        888.23        34.35 o                         
   0  16   4        192.93        191.32        19.30 o                         
   1  16   4         68.11         67.75        20.86 o                         
   2  16   4         64.00         70.87        27.37 o                         
   3  16   4       1204.37       1238.81        82.97 o                         
  -3  17   4       1044.29       1013.35        80.29 o                         
  -2  17   4        134.05        140.67        30.54 o                         
  -1  17   4        223.52        217.69        27.01 o                         
   0  17   4       5824.22       5600.05       109.16 o                         
   1  17   4       1059.08       1002.09        50.28 o                         
   2  17   4         26.57         25.48        28.41 o                         
   3  17   4          6.29        -15.35        31.75 o                         
  -3  18   4        149.69        130.18        36.14 o                         
  -2  18   4          7.50        -17.56        25.94 o                         
  -1  18   4       1113.74       1088.70        50.01 o                         
   0  18   4        600.47        599.99        35.56 o                         
   1  18   4        549.41        536.64        40.27 o                         
   2  18   4          6.15         37.90        27.35 o                         
   3  18   4        160.59        159.94        74.18 o                         
  -2  19   4         13.93         -6.98        27.27 o                         
  -1  19   4          1.43         14.19        23.33 o                         
   0  19   4         53.26         75.31        21.91 o                         
   1  19   4        113.21         92.47        27.95 o                         
   2  19   4         15.38         32.53        30.43 o                         
  -2  20   4         40.66         45.95        34.41 o                         
  -1  20   4        645.40        667.51        65.87 o                         
   0  20   4        185.80        179.92        29.55 o                         
   1  20   4        441.92        474.94        40.39 o                         
   2  20   4         78.51         45.75        32.42 o                         
  -1  21   4        390.02        342.07        96.58 o                         
   0  21   4       1768.87       2017.85       253.82 o                         
   1  21   4        837.62       1058.73        59.35 o                         
  -1  22   4        112.86        172.87        48.45 o                         
   0  22   4        109.99         74.58        42.06 o                         
   1  22   4         14.07         12.67        30.00 o                         
  -5   1   5         40.34         54.23        37.68 o                         
  -4   1   5        288.80        313.78        33.14 o                         
  -3   1   5       3098.66       3054.74        60.91 o                         
  -2   1   5        944.29       1009.98        20.56 o                         
  -1   1   5       1418.90       1406.10        23.35 o                         
   0   1   5          2.47          7.41         3.25 o                         
   1   1   5      10453.49      10653.06       147.08 o                         
   2   1   5        184.01        178.89         9.78 o                         
   3   1   5        420.61        394.16        25.55 o                         
   4   1   5         13.82         40.97        24.39 o                         
  -5   2   5         95.15        121.34        57.73 o                         
  -4   2   5       1775.82       1870.54        66.48 o                         
  -3   2   5       1029.76       1012.73        27.55 o                         
  -2   2   5       1502.41       1486.73        29.97 o                         
  -1   2   5       4077.46       4160.97        64.57 o                         
   0   2   5      28791.30      27517.65       363.57 o                         
   1   2   5      12124.99      12907.49       173.81 o                         
   2   2   5        208.63        174.69        11.71 o                         
   3   2   5        236.24        284.54        22.73 o                         
   4   2   5       1819.89       1785.44        84.09 o                         
  -4   3   5       1522.34       1491.46        60.72 o                         
  -3   3   5       2980.31       2947.32        54.21 o                         
  -2   3   5        263.85        244.00        10.77 o                         
  -1   3   5       3599.11       3668.15        57.88 o                         
   0   3   5       6166.60       6367.60        87.62 o                         
   1   3   5       9345.23       9719.06       132.47 o                         
   2   3   5       2995.09       2883.34        55.67 o                         
   3   3   5        643.36        641.58        30.54 o                         
   4   3   5        210.86        228.87        31.39 o                         
  -4   4   5         56.08         35.37        22.69 o                         
  -3   4   5        177.81        200.21        14.54 o                         
  -2   4   5       7652.19       7643.94       116.39 o                         
  -1   4   5       1960.25       1981.85        35.37 o                         
   0   4   5        192.63        183.68         7.08 o                         
   1   4   5       2302.14       2273.76        38.58 o                         
   2   4   5      11949.66      11547.13       187.72 o                         
   3   4   5       2536.55       2423.79        60.50 o                         
   4   4   5         14.99         24.64        23.42 o                         
  -4   5   5        339.86        367.42        39.26 o                         
  -3   5   5         24.46         24.15        13.28 o                         
  -2   5   5       1952.91       2000.01        38.03 o                         
  -1   5   5      21301.49      21116.22       357.49 o                         
   0   5   5       1614.28       1598.30        28.25 o                         
   1   5   5       1715.47       1719.69        31.55 o                         
   2   5   5       1322.75       1328.30        33.56 o                         
   3   5   5       6772.39       6656.54       132.05 o                         
   4   5   5        855.79        826.18        45.53 o                         
  -4   6   5         15.77          4.56        23.56 o                         
  -3   6   5          6.39         23.02        14.95 o                         
  -2   6   5       6141.10       6271.03        97.97 o                         
  -1   6   5       3312.33       3181.32        59.84 o                         
   0   6   5       1909.73       2040.27        35.13 o                         
   1   6   5        795.22        833.65        19.70 o                         
   2   6   5       5808.17       5664.05       113.68 o                         
   3   6   5       2470.26       2468.93        85.58 o                         
   4   6   5         68.84         39.91        24.20 o                         
  -4   7   5         72.56         42.69        31.47 o                         
  -3   7   5        775.39        784.24        45.82 o                         
  -2   7   5        559.60        543.00        24.58 o                         
  -1   7   5          6.74         16.73         6.44 o                         
   0   7   5          2.48         27.87         7.51 o                         
   1   7   5        132.70        121.26         9.46 o                         
   2   7   5         28.41         43.35        12.21 o                         
   3   7   5        300.90        285.75        22.45 o                         
   4   7   5          3.81         28.39        25.49 o                         
  -4   8   5       1713.69       1710.81        85.56 o                         
  -3   8   5         42.03         35.49        17.37 o                         
  -2   8   5       5089.90       5150.10        89.87 o                         
  -1   8   5        590.83        552.45        19.90 o                         
   0   8   5       1587.21       1470.21        26.66 o                         
   1   8   5        890.80       1015.17        24.58 o                         
   2   8   5       2824.50       2904.55       110.97 o                         
   3   8   5         18.49         19.02        17.76 o                         
   4   8   5        245.60        312.40        36.99 o                         
  -4   9   5        114.06         88.30        35.22 o                         
  -3   9   5       1111.84       1168.56        40.99 o                         
  -2   9   5        944.76        949.18        28.45 o                         
  -1   9   5       9037.54       8906.22       134.15 o                         
   0   9   5       1800.92       1800.69        31.98 o                         
   1   9   5       1346.44       1313.35        29.58 o                         
   2   9   5        697.04        727.21        30.39 o                         
   3   9   5       2856.06       2705.14        63.30 o                         
   4   9   5         49.16         22.40        29.21 o                         
  -4  10   5          2.48         10.15        28.08 o                         
  -3  10   5       1022.07       1075.04        40.79 o                         
  -2  10   5       3064.19       3065.39        60.46 o                         
  -1  10   5       2308.49       2347.34        44.19 o                         
   0  10   5        190.48        189.93        14.73 o                         
   1  10   5       3076.12       2965.21        53.54 o                         
   2  10   5       2304.65       2295.51        52.76 o                         
   3  10   5       1707.05       1645.51        49.06 o                         
   4  10   5        518.32        571.33        48.88 o                         
  -4  11   5        399.56        432.35        41.26 o                         
  -3  11   5       1921.49       2153.63        69.19 o                         
  -2  11   5       4308.86       4314.28        80.46 o                         
  -1  11   5         14.42         19.72         9.87 o                         
   0  11   5       1208.74       1185.13        28.73 o                         
   1  11   5       7891.05       7556.43       130.03 o                         
   2  11   5       1164.58       1233.35        37.79 o                         
   3  11   5         11.04         -5.47        19.34 o                         
   4  11   5         12.58         49.99        32.17 o                         
  -4  12   5       1095.78       1336.98        64.90 o                         
  -3  12   5        470.19        491.69        37.28 o                         
  -2  12   5         76.89         89.63        15.66 o                         
  -1  12   5        642.90        683.52        34.82 o                         
   0  12   5      11402.44      10968.42       180.23 o                         
   1  12   5       3702.03       3707.47        80.19 o                         
   2  12   5         38.64         59.45        16.66 o                         
   3  12   5        419.84        464.10        31.25 o                         
   4  12   5       1991.38       1930.85        95.71 o                         
  -4  13   5        373.43        343.95        52.42 o                         
  -3  13   5       1864.17       1839.48        66.74 o                         
  -2  13   5        536.29        517.85        33.05 o                         
  -1  13   5        138.61        128.94        15.63 o                         
   0  13   5        804.82        779.96        28.94 o                         
   1  13   5       2236.06       2134.82        55.47 o                         
   2  13   5        576.84        594.60        31.36 o                         
   3  13   5          0.07         28.82        22.45 o                         
  -3  14   5         66.71         58.08        28.18 o                         
  -2  14   5        225.99        270.68        24.64 o                         
  -1  14   5         89.71         77.96        15.41 o                         
   0  14   5        157.19        161.02        17.88 o                         
   1  14   5         73.33        100.52        19.58 o                         
   2  14   5        940.97        926.60        42.94 o                         
   3  14   5        177.03        245.43        31.77 o                         
  -3  15   5        407.31        482.91        48.07 o                         
  -2  15   5          8.84         35.03        24.26 o                         
  -1  15   5       1931.83       1863.79        47.65 o                         
   0  15   5         13.95         23.83        15.46 o                         
   1  15   5        812.67        834.13        37.57 o                         
   2  15   5         97.92         70.14        22.99 o                         
   3  15   5        332.82        386.85        40.57 o                         
  -3  16   5          0.62        -26.25        26.85 o                         
  -2  16   5        381.26        374.57        34.29 o                         
  -1  16   5          8.17         19.41        18.41 o                         
   0  16   5       2322.31       2332.37        72.62 o                         
   1  16   5        191.93        201.44        28.77 o                         
   2  16   5        406.40        346.42        38.92 o                         
   3  16   5         23.62          6.02        36.31 o                         
  -3  17   5        146.58        168.78        35.33 o                         
  -2  17   5         12.62         15.13        25.50 o                         
  -1  17   5        475.99        502.36        39.62 o                         
   0  17   5       1366.85       1421.01        43.98 o                         
   1  17   5        412.20        522.46        35.56 o                         
   2  17   5        462.91        487.27        40.90 o                         
   3  17   5         12.28        -31.29        31.29 o                         
  -3  18   5        175.94        217.16        43.00 o                         
  -2  18   5       1541.80       1588.69        63.74 o                         
  -1  18   5        979.46        943.51        50.70 o                         
   0  18   5        118.51        106.59        21.36 o                         
   1  18   5        334.34        322.08        36.65 o                         
   2  18   5       2423.62       2584.87        86.80 o                         
  -2  19   5        523.65        527.14        50.22 o                         
  -1  19   5       4075.06       4397.52       172.72 o                         
   0  19   5        684.93        651.58        50.19 o                         
   1  19   5        222.66        198.85        31.49 o                         
   2  19   5         80.43         59.55        33.83 o                         
  -2  20   5        565.06        571.01        53.61 o                         
  -1  20   5        563.73        553.77        42.22 o                         
   0  20   5         56.18         50.02        34.02 o                         
   1  20   5        417.35        412.98        39.26 o                         
   2  20   5        605.46        531.27        49.49 o                         
  -1  21   5          0.10         59.82        45.19 o                         
   0  21   5         25.16         55.59        34.13 o                         
   1  21   5        793.63        885.28        56.85 o                         
  -1  22   5          0.70         30.13        67.99 o                         
   0  22   5        775.49        599.80        70.70 o                         
   1  22   5         68.89        119.05        51.56 o                         
  -4   0   6        502.13        462.31        54.02 o                         
  -3   0   6          0.83          8.42        17.81 o                         
  -2   0   6       7924.07       8104.47       161.16 o                         
  -1   0   6      28511.80      27051.85       508.05 o                         
   0   0   6      20288.15      20932.42       408.26 o                         
   1   0   6       2480.68       2813.69        60.37 o                         
   2   0   6       2955.58       2736.23        62.71 o                         
   3   0   6       9348.66       9353.34       280.19 o                         
   4   0   6       2269.28       2281.38       104.33 o                         
  -4   1   6        804.82        885.81        50.05 o                         
  -3   1   6         35.59         57.37        17.45 o                         
  -2   1   6         78.00        103.22         8.13 o                         
  -1   1   6       2423.50       2488.61        38.30 o                         
   0   1   6       4292.73       4348.09        61.54 o                         
   1   1   6        132.29        156.16         7.73 o                         
   2   1   6        180.88        156.16        10.09 o                         
   3   1   6         43.56         52.16        18.32 o                         
   4   1   6        476.49        496.10        39.03 o                         
  -4   2   6        416.18        508.72        39.92 o                         
  -3   2   6       2719.16       2694.84        56.11 o                         
  -2   2   6       1555.60       1470.61        30.00 o                         
  -1   2   6        393.51        382.53        12.76 o                         
   0   2   6       1597.74       1536.83        26.47 o                         
   1   2   6       9000.06       9663.98       132.37 o                         
   2   2   6       2158.76       2103.37        45.96 o                         
   3   2   6        766.82        756.98        33.28 o                         
   4   2   6        520.98        513.69        39.04 o                         
  -4   3   6        430.17        404.96        33.55 o                         
  -3   3   6        388.36        400.53        22.01 o                         
  -2   3   6       4114.75       4179.11        68.31 o                         
  -1   3   6        469.98        513.26        14.79 o                         
   0   3   6      14575.19      14777.89       213.20 o                         
   1   3   6       2137.13       2199.63        34.75 o                         
   2   3   6       4303.79       4201.59       115.35 o                         
   3   3   6          8.02         21.46        16.62 o                         
   4   3   6        496.26        566.54        50.07 o                         
  -4   4   6          0.79          3.35        33.46 o                         
  -3   4   6       1419.76       1394.24        37.72 o                         
  -2   4   6        540.10        565.21        18.52 o                         
  -1   4   6      13229.99      13205.97       191.99 o                         
   0   4   6         22.12         18.62         6.21 o                         
   1   4   6       6597.54       6711.13       117.47 o                         
   2   4   6        139.55        145.19        13.68 o                         
   3   4   6       1622.46       1527.97        46.76 o                         
   4   4   6        134.33        118.21        29.87 o                         
  -4   5   6         37.70         79.20        25.81 o                         
  -3   5   6        129.75        128.80        15.26 o                         
  -2   5   6         16.41         22.76         8.84 o                         
  -1   5   6        423.29        457.52        16.26 o                         
   0   5   6        722.19        891.54        21.75 o                         
   1   5   6        332.43        338.90        13.03 o                         
   2   5   6         19.08         11.64        10.95 o                         
   3   5   6         73.89         95.35        20.36 o                         
   4   5   6         53.14         55.05        25.72 o                         
  -4   6   6        149.44        175.89        29.55 o                         
  -3   6   6       5910.24       5855.73       103.50 o                         
  -2   6   6        988.13        992.16        27.32 o                         
  -1   6   6        367.09        396.41        15.95 o                         
   0   6   6       2165.16       2074.43        41.03 o                         
   1   6   6      17722.14      17300.80       250.88 o                         
   2   6   6       1681.67       1590.74        38.94 o                         
   3   6   6        171.67        155.87        22.38 o                         
   4   6   6       1060.34       1032.01        50.56 o                         
  -4   7   6        277.13        278.76        32.08 o                         
  -3   7   6        971.55        999.13        37.58 o                         
  -2   7   6       6496.59       6570.31       122.44 o                         
  -1   7   6        115.34        123.63         9.00 o                         
   0   7   6       2625.00       2628.47        41.60 o                         
   1   7   6        345.31        340.91        15.58 o                         
   2   7   6       5946.19       5699.57       110.65 o                         
   3   7   6          0.71         -6.31        16.28 o                         
   4   7   6        564.07        618.97        41.30 o                         
  -4   8   6        736.66        763.03        84.60 o                         
  -3   8   6       4216.37       4284.98        91.31 o                         
  -2   8   6       2126.09       2169.52        48.94 o                         
  -1   8   6        852.08        839.49        24.76 o                         
   0   8   6       5795.18       5635.75        81.72 o                         
   1   8   6      11985.29      11736.64       174.66 o                         
   2   8   6       6390.88       6262.99       122.04 o                         
   3   8   6        672.32        715.72        33.91 o                         
   4   8   6        758.07        674.85        44.26 o                         
  -4   9   6        429.55        429.12        47.57 o                         
  -3   9   6       1083.48       1188.67        48.09 o                         
  -2   9   6         13.12          5.70        11.56 o                         
  -1   9   6         11.23          2.17         9.56 o                         
   0   9   6       3120.33       3180.74        54.42 o                         
   1   9   6         28.76         35.44        12.17 o                         
   2   9   6        352.52        338.13        21.41 o                         
   3   9   6         58.20         55.28        19.43 o                         
   4   9   6        232.98        189.74        45.71 o                         
  -4  10   6         33.33         15.33        61.04 o                         
  -3  10   6         40.73         89.67        38.34 o                         
  -2  10   6        475.45        477.78        34.48 o                         
  -1  10   6       7388.17       7431.54       125.05 o                         
   0  10   6       1019.28        985.59        24.81 o                         
   1  10   6        186.53        201.11        16.73 o                         
   2  10   6       1655.12       1697.76        49.30 o                         
   3  10   6       3779.43       3692.97        80.37 o                         
   4  10   6        448.09        473.45        47.67 o                         
  -4  11   6        299.96        374.88        47.98 o                         
  -3  11   6          2.78         16.82        20.75 o                         
  -2  11   6        612.90        597.52        26.73 o                         
  -1  11   6        216.26        231.43        16.82 o                         
   0  11   6       1962.33       1933.38        44.07 o                         
   1  11   6        933.25        949.17        33.98 o                         
   2  11   6       1616.74       1570.81        43.94 o                         
   3  11   6         54.77         33.10        20.93 o                         
   4  11   6        671.68        659.04        53.69 o                         
  -4  12   6         70.98        109.15        40.86 o                         
  -3  12   6         26.09         12.87        24.98 o                         
  -2  12   6       1687.56       1673.17        43.21 o                         
  -1  12   6          9.19          6.35        12.33 o                         
   0  12   6       1026.93       1045.45        31.95 o                         
   1  12   6        104.42        113.07        18.39 o                         
   2  12   6        303.28        314.38        24.09 o                         
   3  12   6        251.45        242.84        26.61 o                         
  -4  13   6        547.71        672.21        92.72 o                         
  -3  13   6         53.59         67.15        28.84 o                         
  -2  13   6        864.09        918.50        34.19 o                         
  -1  13   6       1069.70       1064.40        45.43 o                         
   0  13   6       3821.00       3715.09        73.45 o                         
   1  13   6         18.68         22.88        15.97 o                         
   2  13   6        788.67        791.91        40.31 o                         
   3  13   6         20.13          4.28        23.36 o                         
  -3  14   6         83.32         86.19        30.04 o                         
  -2  14   6       2163.63       2118.34        59.18 o                         
  -1  14   6       7896.08       7829.54       181.18 o                         
   0  14   6       1754.26       1739.45        45.55 o                         
   1  14   6         46.40         41.42        18.67 o                         
   2  14   6       1301.44       1227.45        46.72 o                         
   3  14   6       3047.17       3039.39        83.87 o                         
  -3  15   6         26.75         21.43        28.73 o                         
  -2  15   6         13.37         17.19        20.37 o                         
  -1  15   6       1145.93       1174.58        46.76 o                         
   0  15   6        193.17        233.91        32.39 o                         
   1  15   6        102.04         80.06        20.41 o                         
   2  15   6        143.36        133.01        25.66 o                         
   3  15   6        171.89        119.48        33.43 o                         
  -3  16   6       1042.44       1134.30        61.07 o                         
  -2  16   6        956.95       1038.00        51.99 o                         
  -1  16   6        154.33        200.95        24.09 o                         
   0  16   6        819.18        854.78        36.69 o                         
   1  16   6       3715.48       3647.24       132.60 o                         
   2  16   6       1009.21        971.49        47.70 o                         
   3  16   6        251.62        207.11        38.15 o                         
  -3  17   6        222.47        210.85        35.66 o                         
  -2  17   6       1441.30       1414.06       116.88 o                         
  -1  17   6          5.32         24.75        21.85 o                         
   0  17   6        704.73        660.93        56.67 o                         
   1  17   6         21.53         38.41        21.46 o                         
   2  17   6        644.47        620.67        45.10 o                         
   3  17   6         35.50         32.95        46.75 o                         
  -2  18   6         20.02         21.51        29.05 o                         
  -1  18   6          5.91         33.91        23.45 o                         
   0  18   6        472.27        499.21        38.54 o                         
   1  18   6       1279.18       1295.24        51.31 o                         
   2  18   6        337.08        320.02        38.96 o                         
  -2  19   6        120.03        145.50        39.03 o                         
  -1  19   6         49.51         82.95        27.55 o                         
   0  19   6        110.17        113.36        28.01 o                         
   1  19   6          0.01         -2.80        27.24 o                         
   2  19   6         31.32         71.30        35.45 o                         
  -2  20   6         89.51         95.48        37.87 o                         
  -1  20   6        275.97        217.09        33.46 o                         
   0  20   6        419.04        484.54        48.79 o                         
   1  20   6       1614.26       1667.55        69.34 o                         
   2  20   6         78.90         70.34        67.61 o                         
  -1  21   6          0.20         78.98        44.81 o                         
   0  21   6        488.37        423.04        47.55 o                         
   1  21   6         81.37         76.16        31.76 o                         
   0  22   6        629.81        528.50        85.77 o                         
  -4   1   7        254.51        237.46        32.60 o                         
  -3   1   7        759.75        739.42        28.32 o                         
  -2   1   7       1718.79       1745.18        34.29 o                         
  -1   1   7       6605.67       6776.89        95.05 o                         
   0   1   7       2434.15       2520.91        38.51 o                         
   1   1   7       3518.50       3430.69        59.56 o                         
   2   1   7        178.88        224.02        13.34 o                         
   3   1   7        712.72        732.77        44.81 o                         
   4   1   7        386.71        387.12        62.68 o                         
  -4   2   7          0.24         -2.22        23.23 o                         
  -3   2   7       3514.83       3561.46       109.77 o                         
  -2   2   7      12422.52      12215.20       180.92 o                         
  -1   2   7       1286.84       1318.23        26.48 o                         
   0   2   7         14.16         33.98         5.75 o                         
   1   2   7       6556.40       6498.94        91.48 o                         
   2   2   7      12686.72      12797.42       206.68 o                         
   3   2   7        827.80        785.73        34.42 o                         
   4   2   7         29.09         38.26        35.69 o                         
  -4   3   7         59.35         61.01        26.00 o                         
  -3   3   7         51.60         55.03        14.33 o                         
  -2   3   7        238.06        295.84        14.84 o                         
  -1   3   7        131.95        150.58         9.67 o                         
   0   3   7        685.70        706.71        23.48 o                         
   1   3   7       1253.45       1292.72        23.79 o                         
   2   3   7          1.52         22.00        11.32 o                         
   3   3   7          2.29          0.37        17.44 o                         
   4   3   7        634.75        570.73        42.14 o                         
  -4   4   7       2629.69       2682.05        78.85 o                         
  -3   4   7       1485.23       1530.04        43.03 o                         
  -2   4   7       2152.69       2139.35        40.92 o                         
  -1   4   7       5083.26       4830.18        81.90 o                         
   0   4   7      18400.45      18373.42       245.96 o                         
   1   4   7       3468.05       3479.92        52.47 o                         
   2   4   7       1028.80       1035.45        40.37 o                         
   3   4   7       2653.10       2567.38        64.85 o                         
   4   4   7       1891.86       1989.90        69.68 o                         
  -4   5   7        438.01        400.68        34.95 o                         
  -3   5   7        563.99        537.05        34.01 o                         
  -2   5   7        727.75        717.18        23.39 o                         
  -1   5   7       8431.56       8517.97       127.63 o                         
   0   5   7        571.55        566.37        18.03 o                         
   1   5   7       1115.38       1166.32        22.61 o                         
   2   5   7       1710.30       1720.39        55.17 o                         
   3   5   7       2861.93       2792.56        69.99 o                         
   4   5   7         71.20         81.92        38.70 o                         
  -4   6   7       1330.99       1404.79        57.90 o                         
  -3   6   7         27.94         25.46        15.19 o                         
  -2   6   7        325.48        313.40        17.97 o                         
  -1   6   7       3831.97       3730.55        74.60 o                         
   0   6   7      15330.36      15478.50       209.68 o                         
   1   6   7       1474.86       1519.77        30.83 o                         
   2   6   7        333.74        340.42        21.55 o                         
   3   6   7        336.15        334.77        27.88 o                         
   4   6   7       1065.43       1052.87        55.58 o                         
  -4   7   7        515.50        434.08        37.82 o                         
  -3   7   7         11.66         33.55        17.74 o                         
  -2   7   7         74.24         90.77        12.68 o                         
  -1   7   7        173.35        197.02        15.72 o                         
   0   7   7        206.73        234.04        10.28 o                         
   1   7   7         16.95         20.08         8.36 o                         
   2   7   7        149.30        137.49        15.98 o                         
   3   7   7        550.34        551.88        40.74 o                         
   4   7   7         20.14         49.40        29.44 o                         
  -4   8   7        714.05        684.66        47.66 o                         
  -3   8   7          2.85         15.11        27.01 o                         
  -2   8   7        925.95        931.72        30.71 o                         
  -1   8   7       1237.82       1286.95        32.11 o                         
   0   8   7       6905.77       6737.72       103.27 o                         
   1   8   7         22.54         27.77         9.19 o                         
   2   8   7       4302.11       4464.79        93.02 o                         
   3   8   7        460.54        416.77        27.62 o                         
   4   8   7        689.20        652.97        44.29 o                         
  -4   9   7          5.68         42.42        38.42 o                         
  -3   9   7        731.42        763.00        36.63 o                         
  -2   9   7        961.89       1000.58        31.35 o                         
  -1   9   7       2552.51       2550.44        51.95 o                         
   0   9   7       1231.87       1261.94        27.99 o                         
   1   9   7       3775.91       3673.17        69.97 o                         
   2   9   7       1478.77       1454.11        40.31 o                         
   3   9   7       2844.21       2681.68        66.20 o                         
   4   9   7         47.55         51.21        33.20 o                         
  -4  10   7        446.04        489.34        61.61 o                         
  -3  10   7       1987.93       2093.83        99.67 o                         
  -2  10   7        795.97        848.86        29.64 o                         
  -1  10   7       4072.39       3999.88        74.51 o                         
   0  10   7       4663.60       4522.12        81.95 o                         
   1  10   7       2893.26       2800.31        64.18 o                         
   2  10   7        746.77        770.54        31.44 o                         
   3  10   7       1007.71        925.85        40.43 o                         
   4  10   7       1950.71       1881.39        80.81 o                         
  -4  11   7          6.38        -24.93        50.76 o                         
  -3  11   7        367.85        436.65        43.12 o                         
  -2  11   7        144.57        178.05        17.83 o                         
  -1  11   7       1326.82       1324.45        35.82 o                         
   0  11   7       1632.28       1622.54        40.17 o                         
   1  11   7        491.00        482.19        32.77 o                         
   2  11   7         18.78          1.75        15.36 o                         
   3  11   7          1.63         -5.59        21.26 o                         
   4  11   7        104.49        123.37        53.09 o                         
  -4  12   7         33.78         24.07        45.56 o                         
  -3  12   7       2260.38       2328.46        66.35 o                         
  -2  12   7       4931.83       5040.27        94.06 o                         
  -1  12   7       1017.78       1002.70        32.44 o                         
   0  12   7        217.86        187.41        18.15 o                         
   1  12   7       5699.50       5567.75       112.72 o                         
   2  12   7       7077.42       7016.45       140.49 o                         
   3  12   7        761.53        737.98        40.26 o                         
  -3  13   7         93.62        106.87        29.11 o                         
  -2  13   7        422.88        425.53        26.24 o                         
  -1  13   7          7.98        -13.98        13.98 o                         
   0  13   7        859.44        847.38        31.67 o                         
   1  13   7       2074.42       1862.19        53.05 o                         
   2  13   7          1.75         -3.00        21.20 o                         
   3  13   7         19.87         -4.09        23.89 o                         
  -3  14   7         63.99        117.99        32.17 o                         
  -2  14   7        115.57        122.74        19.92 o                         
  -1  14   7         56.38         86.72        19.43 o                         
   0  14   7       1327.28       1287.48        46.85 o                         
   1  14   7        354.89        325.19        26.59 o                         
   2  14   7         18.73         29.78        22.22 o                         
   3  14   7        526.23        518.06        39.35 o                         
  -3  15   7        617.40        592.00        45.78 o                         
  -2  15   7        264.87        275.72        26.86 o                         
  -1  15   7       2188.47       2114.95        59.90 o                         
   0  15   7         72.19         87.25        20.69 o                         
   1  15   7        884.65        868.89        41.43 o                         
   2  15   7         24.78         33.36        24.43 o                         
   3  15   7        314.73        312.65        36.85 o                         
  -3  16   7        651.89        651.82        48.74 o                         
  -2  16   7       1376.17       1409.97        52.25 o                         
  -1  16   7         17.32         51.43        21.19 o                         
   0  16   7        419.68        340.90        42.13 o                         
   1  16   7        669.69        648.31        37.69 o                         
   2  16   7        903.19        876.22        46.43 o                         
   3  16   7         25.58          3.45        33.15 o                         
  -3  17   7          1.40         -3.37        37.40 o                         
  -2  17   7         56.17         45.61        28.21 o                         
  -1  17   7        192.58        168.29        25.87 o                         
   0  17   7        284.26        257.82        28.54 o                         
   1  17   7         72.22         56.05        23.09 o                         
   2  17   7         20.20         63.29        26.56 o                         
  -2  18   7         46.70         75.06        34.43 o                         
  -1  18   7       1550.31       1612.85        64.64 o                         
   0  18   7       3593.36       3558.62       114.16 o                         
   1  18   7        431.27        507.98        35.86 o                         
   2  18   7         27.11         15.68        31.30 o                         
  -2  19   7        187.84        214.45        42.67 o                         
  -1  19   7        740.59        745.77        50.29 o                         
   0  19   7        101.54         64.12        28.90 o                         
   1  19   7        451.07        419.80        36.83 o                         
   2  19   7        444.36        472.45        47.28 o                         
  -2  20   7        194.55        339.20        81.13 o                         
  -1  20   7        927.05        980.65        57.06 o                         
   0  20   7       1654.15       1718.47        70.82 o                         
   1  20   7        605.67        602.63        55.86 o                         
  -1  21   7         93.46         84.63        33.28 o                         
   0  21   7          1.28         26.81        33.93 o                         
   1  21   7        187.41        375.51       103.54 o                         
  -4   0   8       2559.79       2532.17       117.69 o                         
  -3   0   8       5865.78       5797.28       184.49 o                         
  -2   0   8         28.09         53.76        15.86 o                         
  -1   0   8         26.43         24.21         9.40 o                         
   0   0   8      15187.06      15531.54       342.63 o                         
   1   0   8      19549.05      19802.45       376.25 o                         
   2   0   8        353.01        400.79        52.14 o                         
   3   0   8         53.34         32.68        31.93 o                         
   4   0   8        990.59        996.93        77.31 o                         
  -4   1   8        589.25        568.96        39.26 o                         
  -3   1   8        226.03        216.25        19.71 o                         
  -2   1   8          1.90         14.20        11.04 o                         
  -1   1   8       8186.75       7906.04       110.85 o                         
   0   1   8       5783.92       6087.15        85.87 o                         
   1   1   8          4.52         12.04         8.58 o                         
   2   1   8        278.42        290.96        16.32 o                         
   3   1   8       3452.71       3484.32       127.25 o                         
   4   1   8        934.42        939.66        53.87 o                         
  -4   2   8        381.74        411.60        34.68 o                         
  -3   2   8        903.45        971.20        33.30 o                         
  -2   2   8       1116.72       1066.42        29.37 o                         
  -1   2   8       4467.98       4370.73        64.66 o                         
   0   2   8       2535.86       2733.56        42.16 o                         
   1   2   8         66.87         48.98         7.41 o                         
   2   2   8       1316.09       1384.35        40.85 o                         
   3   2   8       1500.81       1521.57        54.58 o                         
   4   2   8        207.64        166.17        32.81 o                         
  -4   3   8         34.36          0.59        29.89 o                         
  -3   3   8        907.63        955.94        52.29 o                         
  -2   3   8       3376.47       3372.00        58.53 o                         
  -1   3   8        502.62        426.34        15.35 o                         
   0   3   8        118.26        105.37         7.35 o                         
   1   3   8       4277.91       4351.25        64.47 o                         
   2   3   8       3855.42       4048.73        75.48 o                         
   3   3   8        241.17        274.92        26.10 o                         
   4   3   8         97.20         54.92        30.50 o                         
  -4   4   8        444.17        480.82        64.24 o                         
  -3   4   8       1019.52       1083.27        37.53 o                         
  -2   4   8        340.89        355.05        17.77 o                         
  -1   4   8       1743.86       1766.19        34.08 o                         
   0   4   8       1198.81       1113.44        24.57 o                         
   1   4   8       1603.09       1573.29        28.42 o                         
   2   4   8        509.09        493.14        22.78 o                         
   3   4   8        256.75        259.55        25.43 o                         
   4   4   8        198.72        172.90        34.74 o                         
  -4   5   8         19.42         39.46        26.36 o                         
  -3   5   8          5.49         19.80        15.49 o                         
  -2   5   8        883.05        830.43        25.88 o                         
  -1   5   8        229.51        204.72        11.92 o                         
   0   5   8       1938.31       1958.08        35.63 o                         
   1   5   8         54.22         77.42         9.34 o                         
   2   5   8        518.78        509.67        26.16 o                         
   3   5   8        848.70        865.67        39.72 o                         
   4   5   8        197.62        186.27        41.15 o                         
  -4   6   8        267.08        209.90        32.55 o                         
  -3   6   8         69.58         83.31        17.54 o                         
  -2   6   8       5080.20       5234.63        92.37 o                         
  -1   6   8       7873.48       7980.14       163.49 o                         
   0   6   8        363.35        379.47        13.02 o                         
   1   6   8         35.14         46.96        20.29 o                         
   2   6   8       3628.84       3623.66        71.43 o                         
   3   6   8       2229.11       2263.40        64.60 o                         
   4   6   8         80.18         19.52        31.59 o                         
  -4   7   8          0.89        -27.77        27.77 o                         
  -3   7   8       2096.88       2070.30        55.14 o                         
  -2   7   8       5330.70       5440.68        96.20 o                         
  -1   7   8        602.95        612.09        25.17 o                         
   0   7   8         18.37         14.94         7.48 o                         
   1   7   8       7591.77       7457.90       115.37 o                         
   2   7   8      10129.44      10063.08       169.67 o                         
   3   7   8        164.85        152.48        25.47 o                         
   4   7   8          7.37        -29.65        30.94 o                         
  -4   8   8        718.15        568.20        52.54 o                         
  -3   8   8        121.63        133.84        24.15 o                         
  -2   8   8       3852.24       3921.06        91.28 o                         
  -1   8   8       6081.75       6205.65       106.61 o                         
   0   8   8       1575.84       1553.93        31.95 o                         
   1   8   8       1462.99       1418.70        35.60 o                         
   2   8   8       1042.22       1074.83        38.40 o                         
   3   8   8       3653.72       3530.68        86.31 o                         
   4   8   8        140.87        122.60        31.89 o                         
  -4   9   8        130.81        115.17        39.23 o                         
  -3   9   8          7.84         -8.43        22.37 o                         
  -2   9   8          0.63         -0.59        12.66 o                         
  -1   9   8       2559.79       2604.81        54.00 o                         
   0   9   8       3791.34       3687.18        69.17 o                         
   1   9   8        293.81        310.07        21.52 o                         
   2   9   8         27.95         48.81        15.96 o                         
   3   9   8        359.81        395.25        29.16 o                         
   4   9   8        620.64        690.22        56.97 o                         
  -4  10   8        834.54        816.69        91.79 o                         
  -3  10   8        563.10        655.14        37.52 o                         
  -2  10   8         15.73         21.89        15.20 o                         
  -1  10   8        528.07        479.26        23.41 o                         
   0  10   8       3315.69       3409.48        66.50 o                         
   1  10   8       8247.64       7903.59       149.48 o                         
   2  10   8        113.17        124.02        18.97 o                         
   3  10   8         40.07         52.51        23.37 o                         
  -4  11   8         64.33         75.30        41.65 o                         
  -3  11   8        722.44        696.44        39.20 o                         
  -2  11   8          4.98        -14.51        14.51 o                         
  -1  11   8       1400.76       1386.19        37.35 o                         
   0  11   8       3257.26       3158.71        63.88 o                         
   1  11   8       1556.24       1571.80        46.38 o                         
   2  11   8        277.35        267.72        25.26 o                         
   3  11   8        354.57        346.70        30.34 o                         
  -4  12   8          3.03         31.68        67.22 o                         
  -3  12   8        152.57        165.57        26.93 o                         
  -2  12   8        400.63        427.30        25.59 o                         
  -1  12   8        281.56        279.05        21.18 o                         
   0  12   8          2.87         -4.91        15.87 o                         
   1  12   8         46.24         30.92        16.46 o                         
   2  12   8          9.64          9.72        19.39 o                         
   3  12   8        127.65        133.95        28.25 o                         
  -3  13   8          3.75         -7.79        22.80 o                         
  -2  13   8        604.57        597.71        30.48 o                         
  -1  13   8       2263.69       2185.65        69.75 o                         
   0  13   8        591.76        588.91        32.97 o                         
   1  13   8         13.83         -3.74        18.12 o                         
   2  13   8          1.55         -7.20        20.58 o                         
   3  13   8        799.82        766.14        46.65 o                         
  -3  14   8       1574.09       1546.36        66.67 o                         
  -2  14   8          2.76         27.49        18.17 o                         
  -1  14   8         70.19         71.27        20.20 o                         
   0  14   8       4686.65       4656.22       100.63 o                         
   1  14   8       3500.32       3438.32        81.89 o                         
   2  14   8        192.16        184.33        41.91 o                         
   3  14   8         31.27          7.43        28.98 o                         
  -3  15   8         12.92          6.32        32.38 o                         
  -2  15   8        792.03        799.72        36.37 o                         
  -1  15   8       1814.47       1931.40        82.42 o                         
   0  15   8       1460.64       1450.92        50.81 o                         
   1  15   8        393.86        406.73        30.71 o                         
   2  15   8        271.85        257.15        34.14 o                         
   3  15   8        794.23        797.65        49.20 o                         
  -3  16   8        108.67         92.16        42.27 o                         
  -2  16   8       1264.67       1264.84        62.74 o                         
  -1  16   8       2946.54       3000.00        81.80 o                         
   0  16   8        212.39        206.79        26.96 o                         
   1  16   8         29.54         41.54        43.06 o                         
   2  16   8       2011.96       2031.67        66.14 o                         
  -2  17   8       1217.76       1254.48        77.40 o                         
  -1  17   8         64.05         77.12        25.60 o                         
   0  17   8        202.46        211.76        31.60 o                         
   1  17   8       1744.87       1770.58        60.47 o                         
   2  17   8        954.10        959.18        50.79 o                         
  -2  18   8        398.27        452.90        71.78 o                         
  -1  18   8        524.85        525.58        35.61 o                         
   0  18   8         60.79         82.20        43.72 o                         
   1  18   8          2.68        -10.67        26.82 o                         
   2  18   8        357.96        305.79        38.03 o                         
  -2  19   8         93.00        122.32        40.76 o                         
  -1  19   8        180.24        191.25        38.52 o                         
   0  19   8         43.38         51.54        30.68 o                         
   1  19   8        101.32         69.58        31.84 o                         
  -1  20   8        751.14        864.35        49.79 o                         
   0  20   8         38.83         43.70        29.16 o                         
   1  20   8         80.50        121.23        41.01 o                         
  -1  21   8         28.95        104.31        63.36 o                         
   0  21   8         86.04         53.68        37.96 o                         
  -4   1   9        154.94        156.31        27.74 o                         
  -3   1   9          4.02          5.57        15.00 o                         
  -2   1   9       4930.92       4727.29        85.14 o                         
  -1   1   9       1011.46       1028.19        24.10 o                         
   0   1   9       2204.35       2306.88        40.24 o                         
   1   1   9          4.33         -5.08         7.27 o                         
   2   1   9       4758.74       4742.76        95.74 o                         
   3   1   9       1286.35       1309.64        52.00 o                         
   4   1   9         46.61         93.74        31.64 o                         
  -4   2   9        693.28        628.40        42.93 o                         
  -3   2   9        373.36        362.26        24.14 o                         
  -2   2   9        362.13        365.03        20.25 o                         
  -1   2   9       5757.51       5649.24        88.30 o                         
   0   2   9       3660.94       3625.80        54.82 o                         
   1   2   9       1066.30       1144.60        23.64 o                         
   2   2   9         51.46         92.38        21.14 o                         
   3   2   9        920.90        930.06        45.16 o                         
   4   2   9        729.40        679.77        51.86 o                         
  -4   3   9         28.50         84.62        30.67 o                         
  -3   3   9        665.22        690.42        31.97 o                         
  -2   3   9       4387.89       4080.68        81.80 o                         
  -1   3   9       6561.99       6219.61        96.59 o                         
   0   3   9       1626.73       1542.49        27.74 o                         
   1   3   9       4075.52       4170.65        68.05 o                         
   2   3   9       6364.47       6298.94       110.35 o                         
   3   3   9       2535.47       2500.75       125.80 o                         
   4   3   9        366.81        363.68        40.15 o                         
  -4   4   9        149.62        168.16        31.12 o                         
  -3   4   9       1624.62       1610.93        46.50 o                         
  -2   4   9       2130.25       2036.96        49.27 o                         
  -1   4   9       1147.56       1195.07        27.02 o                         
   0   4   9        160.15        215.14        10.65 o                         
   1   4   9       4016.20       4172.52        68.63 o                         
   2   4   9       1544.06       1542.55        42.67 o                         
   3   4   9          0.49          0.06        19.49 o                         
   4   4   9          0.63         53.46        31.09 o                         
  -4   5   9       1182.82       1127.76        54.98 o                         
  -3   5   9       2422.67       2379.42        60.46 o                         
  -2   5   9          0.39          4.77        12.99 o                         
  -1   5   9        743.97        837.63        40.03 o                         
   0   5   9      13520.90      13573.83       197.56 o                         
   1   5   9      14057.12      14257.05       210.32 o                         
   2   5   9         17.33         38.68        15.10 o                         
   3   5   9        332.76        353.05        29.45 o                         
   4   5   9       2849.94       2858.42       154.35 o                         
  -4   6   9          2.62        -11.65        26.37 o                         
  -3   6   9       1096.91       1067.22        39.00 o                         
  -2   6   9        636.29        673.11        28.99 o                         
  -1   6   9        301.62        267.03        18.59 o                         
   0   6   9          8.69          6.37         7.21 o                         
   1   6   9       3392.06       3420.96        68.16 o                         
   2   6   9       1733.60       1733.30        43.82 o                         
   3   6   9        258.13        262.23        28.52 o                         
   4   6   9        170.28        163.55        36.96 o                         
  -4   7   9         22.08        -18.86        28.94 o                         
  -3   7   9         97.06        114.01        32.03 o                         
  -2   7   9        638.26        648.19        26.21 o                         
  -1   7   9        714.60        692.34        31.68 o                         
   0   7   9        274.46        280.59        13.43 o                         
   1   7   9         39.35         36.90        11.59 o                         
   2   7   9        236.62        231.82        19.95 o                         
   3   7   9        275.24        292.73        29.93 o                         
   4   7   9          3.64         52.09        32.53 o                         
  -4   8   9         30.57         16.38        29.34 o                         
  -3   8   9       1259.53       1202.68        43.02 o                         
  -2   8   9        939.84        996.40        32.80 o                         
  -1   8   9       1372.62       1362.44        35.80 o                         
   0   8   9        881.60        901.50        47.43 o                         
   1   8   9       1962.93       1945.25        49.43 o                         
   2   8   9        820.44        878.55        36.34 o                         
   3   8   9          8.63         10.14        23.26 o                         
   4   8   9        106.45        140.62        72.63 o                         
  -4   9   9       1112.86       1127.20        60.62 o                         
  -3   9   9        508.44        587.31        40.09 o                         
  -2   9   9        519.59        515.28        25.63 o                         
  -1   9   9         43.79         73.82        14.11 o                         
   0   9   9       6749.53       6588.59       125.80 o                         
   1   9   9       2954.36       2957.27        77.14 o                         
   2   9   9         65.71         72.69        17.89 o                         
   3   9   9         37.93         35.04        29.30 o                         
  -4  10   9        105.31        144.35        41.69 o                         
  -3  10   9        495.04        485.54        44.83 o                         
  -2  10   9        892.52        848.47        32.77 o                         
  -1  10   9         41.46         43.42        13.44 o                         
   0  10   9        594.07        604.84        29.96 o                         
   1  10   9         44.99         66.30        17.07 o                         
   2  10   9        641.96        585.92        34.32 o                         
   3  10   9        286.24        237.88        27.25 o                         
  -4  11   9         80.53         53.31        59.49 o                         
  -3  11   9         30.56         36.78        27.19 o                         
  -2  11   9       4138.19       4217.39        82.69 o                         
  -1  11   9       3802.53       3931.97        76.68 o                         
   0  11   9        361.41        313.00        23.43 o                         
   1  11   9        822.42        808.18        35.21 o                         
   2  11   9       3614.30       3515.08        84.12 o                         
   3  11   9       1751.66       1742.04        66.11 o                         
  -3  12   9         66.11        110.20        29.45 o                         
  -2  12   9         47.81         64.77        18.05 o                         
  -1  12   9       3515.96       3517.65        80.51 o                         
   0  12   9       4257.10       4183.18        90.98 o                         
   1  12   9        403.07        471.77        29.81 o                         
   2  12   9        122.01        115.83        23.80 o                         
   3  12   9        995.02        946.28        51.06 o                         
  -3  13   9        679.78        781.07        52.43 o                         
  -2  13   9       2266.24       2315.07        66.66 o                         
  -1  13   9       2952.99       3081.54        74.88 o                         
   0  13   9          2.30         16.23        18.01 o                         
   1  13   9        280.03        300.86        26.61 o                         
   2  13   9       3312.60       3213.79        81.20 o                         
   3  13   9       1184.92       1240.85        58.62 o                         
  -3  14   9        166.44        157.46        30.48 o                         
  -2  14   9        273.53        321.08        25.93 o                         
  -1  14   9        127.22        147.78        23.53 o                         
   0  14   9          2.88         -4.49        19.09 o                         
   1  14   9        717.91        614.28        36.10 o                         
   2  14   9         42.04         64.38        27.25 o                         
   3  14   9         99.19        103.05        32.14 o                         
  -3  15   9        244.18        274.84        39.46 o                         
  -2  15   9        817.40        886.78        57.36 o                         
  -1  15   9         53.27         86.22        23.05 o                         
   0  15   9       1434.47       1418.86        51.55 o                         
   1  15   9        440.10        411.53        32.40 o                         
   2  15   9        590.08        637.59        64.38 o                         
  -3  16   9        202.92        297.43        54.36 o                         
  -2  16   9         41.50         19.80        23.10 o                         
  -1  16   9       1680.82       1674.56        57.06 o                         
   0  16   9        210.76        260.73        33.64 o                         
   1  16   9        253.57        305.13        35.98 o                         
   2  16   9        104.96         72.30        37.30 o                         
  -2  17   9        898.35        936.95        61.34 o                         
  -1  17   9        180.06        221.10        30.51 o                         
   0  17   9        173.98        158.44        31.18 o                         
   1  17   9        865.25        795.86        52.19 o                         
   2  17   9        992.47       1031.04        59.76 o                         
  -2  18   9        756.42        861.62        67.55 o                         
  -1  18   9         10.29         20.84        25.57 o                         
   0  18   9          0.48        -26.01        26.01 o                         
   1  18   9        853.83        904.51        55.65 o                         
   2  18   9        292.82        291.29        53.81 o                         
  -1  19   9         38.38         47.01        27.76 o                         
   0  19   9       2328.14       2449.00        94.24 o                         
   1  19   9       1014.36       1125.54        93.12 o                         
  -1  20   9          0.15         35.18        28.16 o                         
   0  20   9          7.84         46.48        32.60 o                         
   1  20   9        230.90        246.48        74.95 o                         
  -4   0  10        148.19        149.34        35.75 o                         
  -3   0  10        418.52        405.65        35.06 o                         
  -2   0  10       1974.02       1944.80        62.96 o                         
  -1   0  10         65.84         35.82        14.65 o                         
   0   0  10       6437.61       6648.82       134.28 o                         
   1   0  10        550.52        603.23        34.84 o                         
   2   0  10       1281.40       1294.72        75.33 o                         
   3   0  10        268.84        302.41        45.83 o                         
   4   0  10       1724.56       1635.70       231.41 o                         
  -4   1  10        362.56        378.63        37.76 o                         
  -3   1  10       3576.51       3424.72        76.14 o                         
  -2   1  10       3259.62       3089.64        66.12 o                         
  -1   1  10        585.92        589.66        23.04 o                         
   0   1  10       4297.20       4240.90        73.49 o                         
   1   1  10      11687.55      11944.93       177.77 o                         
   2   1  10       4931.06       4939.82       100.12 o                         
   3   1  10         42.50         70.23        24.56 o                         
   4   1  10        655.37        612.10        47.27 o                         
  -4   2  10        170.29        133.72        34.13 o                         
  -3   2  10          1.02         -6.10        17.26 o                         
  -2   2  10          3.85          9.75        12.51 o                         
  -1   2  10        126.86        129.91        11.23 o                         
   0   2  10       1321.53       1410.48        26.84 o                         
   1   2  10          3.86         21.09         8.13 o                         
   2   2  10        475.22        490.64        27.44 o                         
   3   2  10         63.14         31.97        24.26 o                         
   4   2  10         21.21        -18.85        29.18 o                         
  -4   3  10         56.92         96.12        28.65 o                         
  -3   3  10        888.03        840.36        35.80 o                         
  -2   3  10        242.73        280.09        19.88 o                         
  -1   3  10       7741.22       7462.16       145.16 o                         
   0   3  10       2569.06       2598.25        42.41 o                         
   1   3  10       2035.13       2091.18        40.01 o                         
   2   3  10         24.61         29.05        13.74 o                         
   3   3  10       2611.31       2595.84        76.45 o                         
   4   3  10        250.09        227.35        37.40 o                         
  -4   4  10        627.25        615.73        43.89 o                         
  -3   4  10          7.67         19.00        17.15 o                         
  -2   4  10       2011.46       2017.77        50.07 o                         
  -1   4  10        118.24         96.54        12.37 o                         
   0   4  10       4167.54       4158.95        63.18 o                         
   1   4  10        328.07        365.84        17.10 o                         
   2   4  10        853.56        920.05        32.01 o                         
   3   4  10        155.27        223.00        37.25 o                         
   4   4  10         84.69        112.30        36.11 o                         
  -4   5  10        224.46        236.65        33.57 o                         
  -3   5  10        473.66        506.70        30.90 o                         
  -2   5  10        171.43        223.63        19.67 o                         
  -1   5  10        301.57        312.81        17.93 o                         
   0   5  10       1445.06       1448.20        30.39 o                         
   1   5  10       5803.25       5945.27       102.36 o                         
   2   5  10        524.69        527.83        27.77 o                         
   3   5  10        143.46        158.74        26.70 o                         
   4   5  10        239.32        181.57        85.77 o                         
  -4   6  10        370.95        310.46        35.61 o                         
  -3   6  10        131.19         95.48        21.39 o                         
  -2   6  10        254.22        334.77        23.51 o                         
  -1   6  10        502.31        527.80        25.45 o                         
   0   6  10       1980.53       1944.03        41.75 o                         
   1   6  10         80.20         76.00        13.16 o                         
   2   6  10        116.43        129.80        20.56 o                         
   3   6  10        280.15        289.49        30.27 o                         
  -4   7  10        368.08        412.61        42.38 o                         
  -3   7  10         74.63         52.31        19.94 o                         
  -2   7  10       1600.84       1579.72        66.26 o                         
  -1   7  10      13705.15      13671.09       240.74 o                         
   0   7  10       5912.01       5912.41       119.07 o                         
   1   7  10         35.90         60.03        13.40 o                         
   2   7  10       1334.47       1270.76        39.24 o                         
   3   7  10       5571.29       5564.30       122.38 o                         
  -4   8  10         31.08         11.89        30.45 o                         
  -3   8  10         58.93         79.91        20.68 o                         
  -2   8  10        459.85        416.37        23.62 o                         
  -1   8  10         16.60         13.07        12.20 o                         
   0   8  10        298.18        319.77        21.59 o                         
   1   8  10          8.49         -5.87        13.54 o                         
   2   8  10        247.41        258.84        21.97 o                         
   3   8  10        785.58        765.06        45.47 o                         
  -4   9  10         14.55         63.61        37.53 o                         
  -3   9  10       2458.84       2606.08       100.69 o                         
  -2   9  10       1955.44       1870.63        47.45 o                         
  -1   9  10       1105.07       1096.78        33.99 o                         
   0   9  10       1622.72       1626.02        58.84 o                         
   1   9  10       3246.18       3154.40        71.50 o                         
   2   9  10       2350.30       2356.28        63.14 o                         
   3   9  10         45.76         47.16        30.50 o                         
  -3  10  10        123.10         99.53        29.16 o                         
  -2  10  10       1125.75       1122.80        37.75 o                         
  -1  10  10        510.89        480.25        25.41 o                         
   0  10  10       1746.47       1767.73        49.40 o                         
   1  10  10       1002.41        977.79        37.67 o                         
   2  10  10       1000.56        974.79        42.40 o                         
   3  10  10         26.78        -22.47        28.83 o                         
  -3  11  10       1064.76       1098.67        55.99 o                         
  -2  11  10         37.79         64.75        17.52 o                         
  -1  11  10        379.13        500.43        38.97 o                         
   0  11  10         56.66         61.89        18.21 o                         
   1  11  10       1366.05       1319.03        44.63 o                         
   2  11  10        105.37        105.40        23.01 o                         
   3  11  10        245.52        292.92        39.03 o                         
  -3  12  10         18.08         45.20        30.22 o                         
  -2  12  10          4.48         14.60        17.74 o                         
  -1  12  10        314.51        282.18        25.57 o                         
   0  12  10       1147.62       1047.21        41.43 o                         
   1  12  10          1.21         16.28        18.49 o                         
   2  12  10          5.17          9.14        23.15 o                         
   3  12  10          4.91         -1.84        28.12 o                         
  -3  13  10       1890.18       2039.38        75.76 o                         
  -2  13  10       1247.05       1247.15        44.47 o                         
  -1  13  10        461.42        485.53        32.55 o                         
   0  13  10        513.78        444.77        30.43 o                         
   1  13  10       3276.55       3120.71        91.34 o                         
   2  13  10       1255.99       1197.43        62.10 o                         
   3  13  10         33.28         19.77        29.57 o                         
  -3  14  10          8.01         42.84        30.32 o                         
  -2  14  10       1788.19       1749.75        52.80 o                         
  -1  14  10         57.73         63.29        22.84 o                         
   0  14  10       2120.69       2003.71        85.51 o                         
   1  14  10         44.47         67.54        27.58 o                         
   2  14  10        601.74        620.91        41.06 o                         
  -3  15  10       1182.98       1233.94       118.22 o                         
  -2  15  10       1070.80       1068.45        54.51 o                         
  -1  15  10         57.52         58.45        24.01 o                         
   0  15  10       1922.47       1900.07        68.56 o                         
   1  15  10       4235.89       4154.20       111.04 o                         
   2  15  10        925.38        906.05        48.58 o                         
  -2  16  10         11.96         10.81        23.82 o                         
  -1  16  10          9.62        -13.66        23.15 o                         
   0  16  10        301.66        281.66        34.15 o                         
   1  16  10         35.90         38.81        29.27 o                         
   2  16  10        646.17        636.54        43.06 o                         
  -2  17  10        163.89        157.84        53.64 o                         
  -1  17  10       2301.37       2420.10       112.20 o                         
   0  17  10       1236.35       1306.55        60.98 o                         
   1  17  10         66.11         14.15        40.64 o                         
   2  17  10         41.87         59.52        39.19 o                         
  -2  18  10        240.03        280.90        40.48 o                         
  -1  18  10         59.94         46.39        27.38 o                         
   0  18  10        109.87        123.23        42.27 o                         
   1  18  10         95.87         66.08        42.82 o                         
  -1  19  10          8.33        -14.48        35.75 o                         
   0  19  10         58.31         40.44        49.70 o                         
   1  19  10         21.75         73.40        69.54 o                         
   0  20  10        333.70        297.47        75.72 o                         
  -4   1  11        832.17        740.70        43.84 o                         
  -3   1  11        109.79         76.03        19.22 o                         
  -2   1  11        117.74        108.02        15.31 o                         
  -1   1  11       1115.25       1112.31        39.33 o                         
   0   1  11       6764.57       6642.40       102.41 o                         
   1   1  11        557.05        574.76        25.91 o                         
   2   1  11       1179.43       1163.28        44.59 o                         
   3   1  11        283.36        305.57        33.29 o                         
  -4   2  11         56.91         64.02        43.32 o                         
  -3   2  11        388.07        398.65        28.11 o                         
  -2   2  11        331.90        347.84        22.95 o                         
  -1   2  11       9552.24       9119.14       149.66 o                         
   0   2  11        801.00        814.21        20.58 o                         
   1   2  11        776.30        766.72        34.76 o                         
   2   2  11        256.51        277.00        22.83 o                         
   3   2  11       2884.61       2930.90        84.96 o                         
  -4   3  11        888.34        898.23        54.40 o                         
  -3   3  11        711.36        690.00        35.45 o                         
  -2   3  11        516.34        484.85        28.40 o                         
  -1   3  11       2637.53       2618.92        57.47 o                         
   0   3  11      13993.70      13872.36       190.74 o                         
   1   3  11       2983.43       3017.01        54.07 o                         
   2   3  11         77.23        121.10        19.39 o                         
   3   3  11       1105.11       1144.63        78.18 o                         
  -4   4  11        122.06        111.92        31.00 o                         
  -3   4  11        896.03        946.74        39.92 o                         
  -2   4  11        560.34        547.96        28.44 o                         
  -1   4  11        110.75        130.58        13.98 o                         
   0   4  11        642.74        662.47        21.02 o                         
   1   4  11       1597.75       1715.13        36.61 o                         
   2   4  11       1347.03       1386.91        40.10 o                         
   3   4  11        204.71        189.15        30.84 o                         
  -4   5  11         27.72         -6.60        26.47 o                         
  -3   5  11       1156.51       1143.89        46.87 o                         
  -2   5  11       8851.19       8637.12       159.15 o                         
  -1   5  11       1511.33       1450.85        36.57 o                         
   0   5  11         79.58         82.66        12.23 o                         
   1   5  11        932.12        982.91        33.03 o                         
   2   5  11       7784.58       7849.48       149.27 o                         
   3   5  11        783.03        786.78        48.93 o                         
  -4   6  11         40.12         12.31        30.35 o                         
  -3   6  11       1175.45       1156.12        44.14 o                         
  -2   6  11          2.04         18.38        15.29 o                         
  -1   6  11        156.35        174.15        17.39 o                         
   0   6  11        642.31        639.73        27.65 o                         
   1   6  11       1086.31       1146.41        39.07 o                         
   2   6  11       1055.59       1050.44        35.85 o                         
   3   6  11          0.76         78.29        26.17 o                         
  -4   7  11        123.61        128.51        34.49 o                         
  -3   7  11        394.85        401.04        29.75 o                         
  -2   7  11         45.19         22.59        16.72 o                         
  -1   7  11         32.27         24.07        12.29 o                         
   0   7  11        370.73        396.35        30.67 o                         
   1   7  11        195.00        234.22        20.58 o                         
   2   7  11         37.02         44.57        17.71 o                         
   3   7  11         93.43         67.23        26.95 o                         
  -4   8  11          0.11         -1.24        36.03 o                         
  -3   8  11        197.41        218.49        43.48 o                         
  -2   8  11        158.71        139.31        20.12 o                         
  -1   8  11       1412.54       1463.24        42.59 o                         
   0   8  11         23.88         32.59        16.68 o                         
   1   8  11       1815.84       1824.41        60.87 o                         
   2   8  11         94.38        101.06        21.15 o                         
   3   8  11        669.70        725.15        48.64 o                         
  -3   9  11        519.60        553.99        36.05 o                         
  -2   9  11       2586.86       2523.89        82.48 o                         
  -1   9  11        618.14        597.76        45.65 o                         
   0   9  11        593.68        599.98        36.97 o                         
   1   9  11       1360.74       1370.16        44.96 o                         
   2   9  11       3932.72       3844.46        91.76 o                         
   3   9  11        280.02        310.51        53.88 o                         
  -3  10  11        286.10        314.82        30.24 o                         
  -2  10  11         54.45         79.47        21.07 o                         
  -1  10  11        167.49        184.61        24.88 o                         
   0  10  11        643.39        611.64        36.52 o                         
   1  10  11       1152.02       1127.68        45.55 o                         
   2  10  11        696.14        709.00        41.75 o                         
   3  10  11        223.86        238.47        39.30 o                         
  -3  11  11        859.08        875.91        50.80 o                         
  -2  11  11         77.66         61.64        19.22 o                         
  -1  11  11       1945.55       2009.13        58.07 o                         
   0  11  11       3815.19       3780.41        84.47 o                         
   1  11  11       2998.11       2950.65        86.36 o                         
   2  11  11        197.54        200.10        28.13 o                         
   3  11  11        474.99        478.40        52.86 o                         
  -3  12  11        411.83        438.35        41.24 o                         
  -2  12  11        265.54        288.08        24.99 o                         
  -1  12  11       3397.80       3574.61        84.21 o                         
   0  12  11        867.46        958.79        47.74 o                         
   1  12  11        294.24        284.41        30.90 o                         
   2  12  11        499.86        475.74        37.73 o                         
   3  12  11       1642.01       1599.60       104.95 o                         
  -3  13  11         68.84         69.23        32.60 o                         
  -2  13  11         71.58         65.39        21.22 o                         
  -1  13  11        982.22        962.35        42.98 o                         
   0  13  11       3057.39       3001.79        86.41 o                         
   1  13  11        150.08        141.00        29.08 o                         
   2  13  11          5.93         19.54        24.30 o                         
  -3  14  11         56.96         81.30        41.03 o                         
  -2  14  11        283.52        261.74        30.04 o                         
  -1  14  11        617.59        605.37        61.08 o                         
   0  14  11          2.60          5.11        25.07 o                         
   1  14  11        749.89        684.53        64.00 o                         
   2  14  11        168.31        152.57        29.57 o                         
  -2  15  11       1350.31       1283.69        54.25 o                         
  -1  15  11          0.96         -1.84        23.27 o                         
   0  15  11       1274.18       1240.56        57.79 o                         
   1  15  11         12.94        -21.61        26.52 o                         
   2  15  11        626.02        641.29        45.07 o                         
  -2  16  11          5.82         40.63        27.33 o                         
  -1  16  11        837.15        874.04        47.88 o                         
   0  16  11         16.87         18.52        28.61 o                         
   1  16  11        428.39        399.91        49.63 o                         
   2  16  11          3.93        -43.89        43.89 o                         
  -2  17  11          7.75         -5.22        26.54 o                         
  -1  17  11        549.76        570.17        57.49 o                         
   0  17  11        796.70        722.65        51.57 o                         
   1  17  11        209.35        252.66        37.48 o                         
  -1  18  11         18.78        -11.17        38.06 o                         
   0  18  11         43.19         56.55        31.52 o                         
   1  18  11       1589.46       1880.65       149.12 o                         
   0  19  11         29.36         25.37        46.90 o                         
  -4   0  12          0.76         38.97        34.76 o                         
  -3   0  12        973.06       1015.76        88.08 o                         
  -2   0  12      11115.23      10697.29       298.50 o                         
  -1   0  12        708.37        637.23        61.32 o                         
   0   0  12         26.25         28.61        16.13 o                         
   1   0  12       5313.65       5369.01       114.25 o                         
   2   0  12       6485.97       6901.46       216.37 o                         
   3   0  12       2302.20       2256.03       167.67 o                         
  -4   1  12         38.03         69.44        26.68 o                         
  -3   1  12         34.74         56.01        21.38 o                         
  -2   1  12       1746.85       1654.88        46.05 o                         
  -1   1  12       9140.12       9090.08       163.10 o                         
   0   1  12        321.62        360.08        15.42 o                         
   1   1  12        271.10        275.83        14.45 o                         
   2   1  12        901.02        964.70        43.14 o                         
   3   1  12       1083.41       1060.90        69.48 o                         
  -4   2  12        483.28        409.70        57.77 o                         
  -3   2  12        356.56        383.76        30.93 o                         
  -2   2  12        454.22        409.44        26.14 o                         
  -1   2  12        730.71        726.27        25.78 o                         
   0   2  12       1140.07       1153.56        27.75 o                         
   1   2  12       1087.73       1195.41        87.78 o                         
   2   2  12        292.26        305.22        28.08 o                         
   3   2  12       1342.38       1290.15        61.12 o                         
  -4   3  12        120.17        119.61        35.25 o                         
  -3   3  12       1051.24       1000.45        41.98 o                         
  -2   3  12        228.13        219.03        23.99 o                         
  -1   3  12        966.66        955.52        31.66 o                         
   0   3  12         12.68         10.12        10.07 o                         
   1   3  12       5505.90       5444.47        89.01 o                         
   2   3  12        113.20        144.65        21.43 o                         
   3   3  12        726.97        777.86        48.49 o                         
  -4   4  12        211.73        234.60        36.08 o                         
  -3   4  12        244.90        242.10        24.63 o                         
  -2   4  12       1312.04       1208.60        44.49 o                         
  -1   4  12         80.42         83.98        15.21 o                         
   0   4  12        753.87        780.33        26.04 o                         
   1   4  12         22.59         34.14        13.80 o                         
   2   4  12       1744.74       1714.64        51.15 o                         
   3   4  12         37.09         32.58        28.55 o                         
  -4   5  12          9.06         22.79        35.82 o                         
  -3   5  12         46.24         31.04        21.13 o                         
  -2   5  12        186.51        222.23        23.19 o                         
  -1   5  12        588.11        523.75        30.92 o                         
   0   5  12        378.70        378.57        22.86 o                         
   1   5  12         20.25         25.78        12.82 o                         
   2   5  12        176.71        198.86        22.59 o                         
   3   5  12        240.58        237.02        33.69 o                         
  -4   6  12        432.31        365.57        49.02 o                         
  -3   6  12        263.20        241.73        26.57 o                         
  -2   6  12          1.00        -10.46        16.64 o                         
  -1   6  12       2060.13       2051.33        52.94 o                         
   0   6  12       4916.28       4890.74        97.84 o                         
   1   6  12        252.61        285.82        22.73 o                         
   2   6  12        177.29        178.97        21.35 o                         
   3   6  12        441.04        477.87        54.19 o                         
  -3   7  12       1911.86       1980.77        58.77 o                         
  -2   7  12        144.15        138.78        24.68 o                         
  -1   7  12        236.33        245.44        18.46 o                         
   0   7  12       2592.76       2618.80        62.52 o                         
   1   7  12       5546.45       5591.12       112.25 o                         
   2   7  12         24.51         27.00        22.72 o                         
   3   7  12         54.15         41.08        33.23 o                         
  -3   8  12        131.17        107.55        28.32 o                         
  -2   8  12        332.29        321.85        25.98 o                         
  -1   8  12       2708.15       2726.81        58.59 o                         
   0   8  12       3737.35       3786.52        82.38 o                         
   1   8  12       1208.00       1159.86        48.54 o                         
   2   8  12       1094.74       1035.20        54.38 o                         
   3   8  12       1444.48       1436.20        78.72 o                         
  -3   9  12          0.80        -15.92        23.18 o                         
  -2   9  12        773.07        712.55        37.65 o                         
  -1   9  12       1439.59       1448.92        64.57 o                         
   0   9  12        885.02        933.09        43.53 o                         
   1   9  12         34.49         33.13        21.67 o                         
   2   9  12        317.35        366.02        37.65 o                         
   3   9  12        777.22        759.59        54.71 o                         
  -3  10  12        264.99        304.65        30.14 o                         
  -2  10  12       2846.20       3032.60        74.50 o                         
  -1  10  12          1.97         14.74        21.75 o                         
   0  10  12        400.74        402.02        41.67 o                         
   1  10  12       1277.69       1341.85        57.10 o                         
   2  10  12       3504.74       3596.77        87.46 o                         
   3  10  12        261.19        219.75        39.15 o                         
  -3  11  12        151.16        164.26        33.08 o                         
  -2  11  12        438.57        413.69        37.67 o                         
  -1  11  12       1271.32       1302.94        48.78 o                         
   0  11  12        679.42        630.01        35.66 o                         
   1  11  12       1078.47       1064.00        53.12 o                         
   2  11  12          4.36         11.26        23.53 o                         
   3  11  12        623.00        588.77        68.13 o                         
  -3  12  12         18.15         11.23        32.18 o                         
  -2  12  12        232.82        231.27        28.18 o                         
  -1  12  12        627.37        677.84        38.66 o                         
   0  12  12         42.01         36.98        23.69 o                         
   1  12  12        162.31         88.07        28.28 o                         
   2  12  12        199.42        204.52        32.51 o                         
  -3  13  12         34.71        -36.01        36.01 o                         
  -2  13  12        227.93        260.90        33.70 o                         
  -1  13  12       1803.87       1774.63        58.26 o                         
   0  13  12        496.84        435.44        36.67 o                         
   1  13  12        217.20        199.68        36.13 o                         
   2  13  12        191.01        185.64        30.73 o                         
  -2  14  12       1157.87       1336.76        77.29 o                         
  -1  14  12        719.47        845.89        46.79 o                         
   0  14  12          3.03         22.26        26.11 o                         
   1  14  12       1230.32       1160.87        60.46 o                         
   2  14  12       2365.57       2411.85        96.80 o                         
  -2  15  12        227.65        220.91        31.78 o                         
  -1  15  12        845.19        822.85        45.68 o                         
   0  15  12         11.66          5.43        27.47 o                         
   1  15  12         21.50         26.66        29.49 o                         
   2  15  12        450.08        542.52        65.89 o                         
  -2  16  12          2.23        -31.74        44.74 o                         
  -1  16  12        553.41        576.93        40.81 o                         
   0  16  12       1861.95       1913.20       116.01 o                         
   1  16  12        631.71        529.45        47.40 o                         
  -1  17  12        405.72        393.15        38.67 o                         
   0  17  12        459.22        458.34        66.51 o                         
   1  17  12       1088.97       1242.45        91.24 o                         
  -1  18  12        330.97        274.15        55.63 o                         
   0  18  12       1009.41       1068.25        74.71 o                         
  -4   1  13         69.77         84.42        37.40 o                         
  -3   1  13        476.34        456.03        36.80 o                         
  -2   1  13       1413.44       1361.96        43.25 o                         
  -1   1  13         21.77         17.36        12.93 o                         
   0   1  13       1705.78       1705.90        39.64 o                         
   1   1  13        505.95        493.07        21.89 o                         
   2   1  13        943.63        992.72        45.03 o                         
   3   1  13         95.78        131.64        31.44 o                         
  -4   2  13        607.64        576.18        58.09 o                         
  -3   2  13       2818.36       2593.96        71.67 o                         
  -2   2  13         24.92         11.40        17.68 o                         
  -1   2  13          6.36         11.34        13.55 o                         
   0   2  13       3555.78       3601.33        62.99 o                         
   1   2  13       5635.14       5723.57       110.85 o                         
   2   2  13       1145.25       1109.76        47.49 o                         
   3   2  13         14.79         24.51        28.34 o                         
  -3   3  13        388.91        409.62        29.45 o                         
  -2   3  13        766.76        781.45        34.73 o                         
  -1   3  13          0.90          0.67        14.73 o                         
   0   3  13        359.41        417.42        26.25 o                         
   1   3  13        173.27        197.82        17.68 o                         
   2   3  13        267.75        311.97        30.60 o                         
   3   3  13         86.27         59.48        29.71 o                         
  -3   4  13        703.72        721.42        38.59 o                         
  -2   4  13       3122.13       3046.82        82.03 o                         
  -1   4  13       5464.50       5355.21       104.52 o                         
   0   4  13        462.07        487.30        38.30 o                         
   1   4  13       1265.86       1413.59        42.43 o                         
   2   4  13       3424.19       3597.19        84.74 o                         
   3   4  13       3081.78       3175.36       100.18 o                         
  -3   5  13        159.97        125.43        23.58 o                         
  -2   5  13        558.40        581.46        32.02 o                         
  -1   5  13       1464.53       1415.65        42.63 o                         
   0   5  13       3407.47       3248.59        71.71 o                         
   1   5  13       2568.94       2555.47        61.66 o                         
   2   5  13       1608.41       1568.49        57.00 o                         
   3   5  13        156.71        146.98        35.25 o                         
  -3   6  13         12.51         60.50        22.05 o                         
  -2   6  13       1481.60       1520.90        51.35 o                         
  -1   6  13       2742.49       2629.87        62.60 o                         
   0   6  13        181.72        206.38        21.14 o                         
   1   6  13        227.11        264.46        26.61 o                         
   2   6  13       1491.12       1425.84        49.07 o                         
   3   6  13       1565.66       1699.45        68.95 o                         
  -3   7  13        139.43        132.63        24.82 o                         
  -2   7  13         21.84         28.02        19.42 o                         
  -1   7  13         12.31         21.92        16.05 o                         
   0   7  13          1.62         -2.60        16.80 o                         
   1   7  13          0.35         -4.25        20.28 o                         
   2   7  13         27.14         48.01        22.18 o                         
   3   7  13          4.00        -12.10        36.05 o                         
  -3   8  13        168.83        186.03        32.36 o                         
  -2   8  13        712.34        774.89        39.37 o                         
  -1   8  13       1362.66       1296.38        60.56 o                         
   0   8  13         40.64         22.65        17.00 o                         
   1   8  13        311.60        299.42        31.78 o                         
   2   8  13        137.22        101.30        31.67 o                         
   3   8  13        395.72        282.02        72.63 o                         
  -3   9  13        318.44        311.76        31.73 o                         
  -2   9  13        204.02        192.14        25.03 o                         
  -1   9  13       1104.70       1063.73        42.93 o                         
   0   9  13       1450.40       1479.12        48.05 o                         
   1   9  13        342.43        306.04        32.16 o                         
   2   9  13        682.73        693.80        41.40 o                         
   3   9  13         58.78        107.16        51.17 o                         
  -3  10  13        516.02        551.76        37.14 o                         
  -2  10  13       2249.06       2180.98        62.26 o                         
  -1  10  13        695.14        691.91        38.10 o                         
   0  10  13        753.22        713.91        43.88 o                         
   1  10  13       1407.79       1349.65        57.32 o                         
   2  10  13       1481.68       1511.87        66.66 o                         
  -3  11  13        134.47        169.04        30.82 o                         
  -2  11  13        739.13        763.18        42.17 o                         
  -1  11  13         30.01         38.16        23.87 o                         
   0  11  13        350.14        374.97        35.45 o                         
   1  11  13        150.31        125.87        29.11 o                         
   2  11  13        873.76        935.50        49.64 o                         
  -2  12  13         95.29         93.10        30.98 o                         
  -1  12  13         43.50         44.34        22.23 o                         
   0  12  13       3898.17       3958.93       106.69 o                         
   1  12  13       5837.09       5942.78       144.03 o                         
   2  12  13        286.09        344.02        41.09 o                         
  -2  13  13        324.70        388.68        73.95 o                         
  -1  13  13        542.75        501.13        39.64 o                         
   0  13  13        324.21        303.76        35.42 o                         
   1  13  13        133.98        150.36        33.35 o                         
   2  13  13        337.46        369.21        43.00 o                         
  -2  14  13         48.99         68.21        30.89 o                         
  -1  14  13       1095.42       1129.27        57.21 o                         
   0  14  13         70.61         96.58        30.58 o                         
   1  14  13         75.41         86.63        30.82 o                         
   2  14  13        223.35        254.98        73.40 o                         
  -2  15  13        558.25        573.51        50.21 o                         
  -1  15  13         77.48         54.01        27.85 o                         
   0  15  13        436.01        459.80        41.55 o                         
   1  15  13        186.93        176.20        36.71 o                         
  -1  16  13         87.48         93.69        29.99 o                         
   0  16  13        614.84        729.60        51.39 o                         
   1  16  13        840.74        897.95        81.40 o                         
   0  17  13          4.04          8.30        46.90 o                         
  -3   0  14        134.02        159.51        47.13 o                         
  -2   0  14        173.37        139.65        31.96 o                         
  -1   0  14       3631.14       3426.04        95.82 o                         
   0   0  14       5835.32       5657.06       141.12 o                         
   1   0  14        730.01        704.95        39.37 o                         
   2   0  14        459.22        467.36        87.70 o                         
   3   0  14       2567.04       2710.26       123.32 o                         
  -3   1  14          1.67         -0.97        22.74 o                         
  -2   1  14         15.92         16.11        18.70 o                         
  -1   1  14       1832.48       1775.52        57.34 o                         
   0   1  14         24.41          4.75        12.86 o                         
   1   1  14          8.98        -10.14        12.42 o                         
   2   1  14       1815.01       1840.54        64.06 o                         
   3   1  14        624.77        653.61        47.83 o                         
  -3   2  14       1446.13       1430.27        55.59 o                         
  -2   2  14       1629.83       1543.97        91.08 o                         
  -1   2  14         13.12          8.62        15.46 o                         
   0   2  14       1216.59       1248.53        47.37 o                         
   1   2  14       1067.38       1150.16        36.03 o                         
   2   2  14       1569.78       1668.29        78.40 o                         
   3   2  14        277.50        264.45        36.88 o                         
  -3   3  14        443.68        506.33        36.31 o                         
  -2   3  14        890.39        796.54        35.05 o                         
  -1   3  14        436.81        420.14        25.93 o                         
   0   3  14       3127.45       3263.43        80.20 o                         
   1   3  14       1838.30       2064.77       112.30 o                         
   2   3  14        286.79        345.47        54.87 o                         
   3   3  14        120.29        130.93        38.25 o                         
  -3   4  14        368.89        400.55        31.62 o                         
  -2   4  14        210.19        242.96        23.67 o                         
  -1   4  14       1386.85       1368.19        41.82 o                         
   0   4  14        121.63        140.34        28.11 o                         
   1   4  14        117.95        124.28        27.66 o                         
   2   4  14        643.42        688.73        54.90 o                         
   3   4  14        470.98        559.15        45.92 o                         
  -3   5  14         21.42         31.16        22.47 o                         
  -2   5  14        193.56        196.00        37.53 o                         
  -1   5  14         96.41        120.76        18.23 o                         
   0   5  14         28.45         10.22        16.32 o                         
   1   5  14        114.19        116.14        23.12 o                         
   2   5  14        145.85        182.68        37.65 o                         
   3   5  14        164.49        249.14        40.09 o                         
  -3   6  14       1350.23       1384.83        78.79 o                         
  -2   6  14       2273.66       2251.76        67.66 o                         
  -1   6  14        169.07        142.40        19.69 o                         
   0   6  14        196.00        228.11        22.62 o                         
   1   6  14       3444.88       3283.03        87.47 o                         
   2   6  14       2868.90       2944.38        98.84 o                         
   3   6  14        142.37        116.67        65.68 o                         
  -3   7  14        226.57        260.48        29.08 o                         
  -2   7  14        452.94        473.43        35.53 o                         
  -1   7  14        488.74        536.15        37.21 o                         
   0   7  14       3600.99       3509.75        80.49 o                         
   1   7  14       2963.72       2906.93        81.48 o                         
   2   7  14         53.48         23.85        23.16 o                         
  -3   8  14       1804.59       1874.63        73.16 o                         
  -2   8  14       1002.62        961.92        66.38 o                         
  -1   8  14        333.48        355.37        32.02 o                         
   0   8  14       1193.21       1165.16        44.23 o                         
   1   8  14       3298.21       3153.18        88.32 o                         
   2   8  14       1545.75       1539.04       113.11 o                         
  -3   9  14         38.73         28.52        26.35 o                         
  -2   9  14        115.04        165.71        25.56 o                         
  -1   9  14        562.92        587.09        39.43 o                         
   0   9  14         44.99         44.90        21.12 o                         
   1   9  14          0.27        -10.74        24.07 o                         
   2   9  14        170.64         73.19        30.09 o                         
  -3  10  14         31.77        -21.11        36.26 o                         
  -2  10  14         10.78        -13.68        30.47 o                         
  -1  10  14       2165.88       2121.72        70.27 o                         
   0  10  14       1720.52       1676.10        63.45 o                         
   1  10  14         28.13        -19.63        24.85 o                         
   2  10  14          2.58        -27.77        27.77 o                         
  -2  11  14        553.32        583.54        60.61 o                         
  -1  11  14        363.45        334.98        33.48 o                         
   0  11  14        557.80        577.41        41.71 o                         
   1  11  14        193.17        186.99        31.74 o                         
   2  11  14        596.68        529.61        46.23 o                         
  -2  12  14         12.13          3.07        28.30 o                         
  -1  12  14         99.00        117.43        30.46 o                         
   0  12  14        168.16        204.15        45.28 o                         
   1  12  14         65.44         21.54        30.02 o                         
   2  12  14          7.59        -11.81        39.04 o                         
  -2  13  14        289.34        274.85        56.93 o                         
  -1  13  14        441.30        451.22        39.75 o                         
   0  13  14        117.88        147.46        41.63 o                         
   1  13  14        270.96        267.44        37.12 o                         
  -2  14  14        102.88         49.45        57.95 o                         
  -1  14  14       2196.05       2315.80        80.85 o                         
   0  14  14       2976.87       2910.53       117.55 o                         
   1  14  14         59.55         99.90        32.26 o                         
  -1  15  14        184.59        246.70        37.50 o                         
   0  15  14         13.90          7.59        30.22 o                         
   0  16  14        149.56        169.21        70.31 o                         
  -3   1  15        371.90        378.77        46.62 o                         
  -2   1  15        717.71        717.05        55.77 o                         
  -1   1  15        547.95        574.32        30.87 o                         
   0   1  15        125.25        138.37        18.41 o                         
   1   1  15       2624.33       2574.56        80.72 o                         
   2   1  15        784.09        846.97        68.25 o                         
  -3   2  15         21.84         12.61        25.12 o                         
  -2   2  15       1974.22       2031.41        62.08 o                         
  -1   2  15        365.46        410.77        26.59 o                         
   0   2  15         42.81         49.92        22.72 o                         
   1   2  15         21.80         21.33        21.30 o                         
   2   2  15       2209.36       2353.25        75.08 o                         
  -3   3  15        179.59        232.94        30.37 o                         
  -2   3  15        670.75        625.37        35.58 o                         
  -1   3  15        215.72        186.51        20.18 o                         
   0   3  15       1575.54       1539.71        51.47 o                         
   1   3  15       3181.09       3123.07        95.53 o                         
   2   3  15       1312.93       1503.09        72.38 o                         
  -3   4  15        833.45        784.99        50.85 o                         
  -2   4  15         79.01         90.29        22.69 o                         
  -1   4  15        640.13        583.25        47.61 o                         
   0   4  15       2227.91       2271.22        65.73 o                         
   1   4  15       2104.01       2114.17        65.27 o                         
   2   4  15        163.81        232.48        60.26 o                         
  -3   5  15        202.66        196.65        28.04 o                         
  -2   5  15         56.48          2.37        27.50 o                         
  -1   5  15       4164.27       4218.26       136.73 o                         
   0   5  15       3107.20       3114.83        94.11 o                         
   1   5  15         32.50         68.30        42.71 o                         
   2   5  15        522.29        557.86        78.81 o                         
  -3   6  15        127.89         99.36        27.30 o                         
  -2   6  15         76.22         96.26        22.43 o                         
  -1   6  15        170.14        185.89        26.60 o                         
   0   6  15       1223.03       1348.08        63.01 o                         
   1   6  15        946.15        959.72        65.80 o                         
   2   6  15          1.67        -45.59        45.59 o                         
  -3   7  15         28.88         18.27        32.84 o                         
  -2   7  15        153.25        133.71        27.83 o                         
  -1   7  15          2.77          1.29        21.69 o                         
   0   7  15         29.66         26.17        21.55 o                         
   1   7  15        141.14        150.56        28.48 o                         
   2   7  15         45.20         39.53        33.63 o                         
  -3   8  15        315.50        325.29        64.13 o                         
  -2   8  15        585.52        505.52        44.49 o                         
  -1   8  15         95.47        105.10        26.17 o                         
   0   8  15       1979.66       1911.85        57.92 o                         
   1   8  15        888.14        840.11        48.07 o                         
   2   8  15        330.36        387.76        48.19 o                         
  -2   9  15         20.43         34.86        30.33 o                         
  -1   9  15       2989.11       3040.19        86.40 o                         
   0   9  15       1260.76       1294.73        93.68 o                         
   1   9  15        539.97        591.68        43.21 o                         
   2   9  15          5.59        -21.27        28.07 o                         
  -2  10  15         75.54         67.17        30.57 o                         
  -1  10  15        547.75        543.27        39.76 o                         
   0  10  15       1222.26       1248.59        70.04 o                         
   1  10  15        132.49        153.81        37.90 o                         
   2  10  15         28.74        101.11        37.07 o                         
  -2  11  15        690.88        707.63        49.75 o                         
  -1  11  15        161.65        167.49        30.08 o                         
   0  11  15        208.08        218.49        41.54 o                         
   1  11  15        994.40        949.46        91.56 o                         
  -2  12  15       1555.24       1466.71        96.97 o                         
  -1  12  15        854.75        936.53        55.92 o                         
   0  12  15          1.64        -27.92        27.92 o                         
   1  12  15        142.97        171.55        35.31 o                         
  -1  13  15         40.89         83.24        44.72 o                         
   0  13  15        323.64        329.39        42.94 o                         
   1  13  15        905.93        859.60        65.01 o                         
  -1  14  15          0.06        -42.50        65.68 o                         
   0  14  15        264.16        274.93        47.87 o                         
  -3   0  16       1400.95       1307.57       103.54 o                         
  -2   0  16        292.00        297.37        42.45 o                         
  -1   0  16        335.70        351.01        65.68 o                         
   0   0  16          0.78        -25.61        25.61 o                         
   1   0  16       2091.93       2138.72       139.08 o                         
   2   0  16        210.12        365.75        95.81 o                         
  -3   1  16        178.18        131.67        29.51 o                         
  -2   1  16        116.04         90.12        23.76 o                         
  -1   1  16       1481.22       1326.49        57.09 o                         
   0   1  16       5272.51       5153.42       116.40 o                         
   1   1  16       2181.75       2305.87        96.01 o                         
   2   1  16        231.41        241.82        34.61 o                         
  -3   2  16         28.93          8.45        30.39 o                         
  -2   2  16          0.94          5.36        20.64 o                         
  -1   2  16        515.56        504.25        31.47 o                         
   0   2  16         86.38         92.72        47.35 o                         
   1   2  16          9.05          1.25        28.59 o                         
   2   2  16          0.73         42.49        29.41 o                         
  -3   3  16         34.82         56.49        36.76 o                         
  -2   3  16       1235.13       1278.64        54.31 o                         
  -1   3  16        621.75        617.12        53.14 o                         
   0   3  16        920.64        944.90        42.76 o                         
   1   3  16        213.63        239.56        42.24 o                         
   2   3  16       1206.01       1141.49        63.59 o                         
  -3   4  16        198.55        279.66        45.60 o                         
  -2   4  16          1.86        -19.90        19.90 o                         
  -1   4  16        645.07        566.21        53.87 o                         
   0   4  16          0.11          4.38        19.88 o                         
   1   4  16        531.80        566.78        46.62 o                         
   2   4  16         62.19        141.59        50.12 o                         
  -2   5  16        113.96         86.66        24.30 o                         
  -1   5  16        538.03        486.76        34.66 o                         
   0   5  16        870.06        821.06        42.12 o                         
   1   5  16        423.70        403.53        34.17 o                         
   2   5  16        241.28        297.47        93.49 o                         
  -2   6  16         27.35         33.37        23.05 o                         
  -1   6  16       1225.86       1162.03        61.88 o                         
   0   6  16        744.02        665.78        41.03 o                         
   1   6  16        322.06        395.97        55.31 o                         
   2   6  16         98.16         77.27        62.59 o                         
  -2   7  16       3359.71       3393.18        84.28 o                         
  -1   7  16       1861.76       1926.52        72.04 o                         
   0   7  16         76.33         73.71        35.08 o                         
   1   7  16       1035.36       1038.80        53.56 o                         
   2   7  16       4064.75       4391.80       234.12 o                         
  -2   8  16        227.01        227.06        33.28 o                         
  -1   8  16        466.17        498.38        43.38 o                         
   0   8  16         14.22         -6.86        27.55 o                         
   1   8  16         57.67         59.55        27.55 o                         
   2   8  16         41.56         51.00        69.54 o                         
  -2   9  16         99.21        135.66        33.44 o                         
  -1   9  16        643.80        712.79        57.33 o                         
   0   9  16       1680.80       1513.17        73.54 o                         
   1   9  16       1360.44       1405.60        63.27 o                         
  -2  10  16         16.68         83.99        38.59 o                         
  -1  10  16        647.35        640.91        54.42 o                         
   0  10  16          9.03         21.97        43.26 o                         
   1  10  16        561.82        645.48        60.33 o                         
  -1  11  16         13.05         59.40        29.87 o                         
   0  11  16        850.98        863.04        76.13 o                         
   1  11  16        110.32        119.63        34.70 o                         
  -1  12  16         59.45         80.82        47.62 o                         
   0  12  16         43.81         26.96        31.84 o                         
   0  13  16       1028.64       1019.14       117.44 o                         
  -2   1  17        313.68        310.05        31.10 o                         
  -1   1  17       3041.68       3053.96        80.71 o                         
   0   1  17        110.67        137.95        33.05 o                         
   1   1  17        139.29        268.11        67.22 o                         
   2   1  17        163.34        161.42        42.87 o                         
  -2   2  17        576.08        558.29        39.00 o                         
  -1   2  17          0.08        -13.36        20.08 o                         
   0   2  17        394.79        395.11        31.03 o                         
   1   2  17         70.23         93.97        38.72 o                         
   2   2  17        978.45       1018.38       113.58 o                         
  -2   3  17       1029.47        985.06       102.71 o                         
  -1   3  17       2398.20       2359.92       106.80 o                         
   0   3  17       1533.39       1585.19        57.07 o                         
   1   3  17        958.62       1008.41        70.01 o                         
   2   3  17        903.61       1010.47       134.06 o                         
  -2   4  17        173.57        158.42        29.06 o                         
  -1   4  17         17.14         52.07        29.76 o                         
   0   4  17        521.07        518.04        35.51 o                         
   1   4  17         43.71         23.73        33.75 o                         
  -2   5  17        497.09        461.49        33.81 o                         
  -1   5  17        105.28        119.11        27.47 o                         
   0   5  17       1574.22       1592.58        58.44 o                         
   1   5  17       4014.48       3896.26       119.28 o                         
  -2   6  17        239.02        254.48        34.56 o                         
  -1   6  17        449.41        413.02        54.65 o                         
   0   6  17        782.43        788.04        46.72 o                         
   1   6  17          1.74        -41.90        42.48 o                         
  -2   7  17          3.44        -17.30        45.23 o                         
  -1   7  17         69.72         82.25        28.18 o                         
   0   7  17        259.99        250.42        49.37 o                         
   1   7  17        209.61        195.43        46.60 o                         
  -2   8  17        334.14        271.20        92.72 o                         
  -1   8  17         24.32        -20.89        26.46 o                         
   0   8  17        635.24        709.72        68.95 o                         
   1   8  17         14.47        -14.79        29.92 o                         
  -1   9  17         98.19        128.44        31.21 o                         
   0   9  17        332.02        386.12        64.90 o                         
   1   9  17       2121.86       2260.07       146.23 o                         
  -1  10  17         56.22         83.51        82.67 o                         
   0  10  17         26.57         10.95        37.43 o                         
  -2   0  18          0.29        -46.36        46.36 o                         
  -1   0  18         57.36         26.34        36.70 o                         
   0   0  18        862.00        876.97        89.63 o                         
  -2   1  18       1727.41       1603.81        88.49 o                         
  -1   1  18        357.67        355.38        31.43 o                         
   0   1  18        251.73        220.87        38.20 o                         
  -2   2  18        156.98         85.10        37.69 o                         
  -1   2  18        509.42        556.65        43.00 o                         
   0   2  18         63.70         26.59        33.31 o                         
   1   2  18         30.97         43.27        52.54 o                         
  -2   3  18        598.00        367.79        64.13 o                         
  -1   3  18        400.85        434.42        39.97 o                         
   0   3  18       1495.02       1513.57        57.96 o                         
   1   3  18         34.42          6.18        54.09 o                         
  -1   4  18        571.80        511.53        53.73 o                         
   0   4  18        238.58        204.05        40.71 o                         
   1   4  18        514.13        501.78       115.90 o                         
  -1   5  18         24.05        -23.15        25.75 o                         
   0   5  18         39.35         35.20        30.06 o                         
   1   5  18        473.36        464.70        58.34 o                         
  -1   6  18        974.62        839.07        50.29 o                         
   0   6  18        208.50        178.90        36.80 o                         
   1   6  18        136.57        171.32        48.39 o                         
  -1   7  18       1073.66        999.23        65.85 o                         
   0   7  18       2738.25       2886.70       101.89 o                         
  -1   8  18        409.42        397.92        76.49 o                         
   0   8  18        326.99        319.67        59.88 o                         
  -1   1  19         48.65         34.62        36.51 o                         
   0   1  19        649.95        477.52        48.48 o                         
  -1   2  19       1152.13       1233.74        79.20 o                         
   0   2  19       1703.16       1605.52       181.96 o                         
  -1   3  19         27.33         45.59        54.09 o                         
   0   3  19        503.71        442.72        51.08 o                         
   0   4  19        160.33        111.39        43.60 o                         
                                                                                
