# Supplementary material for: Crystal structures of methyl 3,5-di­bromo-4-cyano­benzoate and methyl 3,5-di­bromo-4-iso­cyano­benzoate
Source: Acta Crystallogr E Crystallogr Commun. 2018 Feb 13;74(Pt 3):345–8. doi: 10.1107/S2056989018002256 (PMC5947800; doi:10.1107/S2056989018002256)
Supplement: Supplementary file 3 [file e-74-00345-RNCsup3.hkl]

data_RNC                                                                        
_shelx_title ' 16114z in P2(1)/n'                                               
_shelx_refln_list_code          4                                               
_shelx_F_calc_maximum      232.32                                               
_exptl_crystal_F_000       608.00                                               
_reflns_d_resolution_high  0.7688                                               
                                                                                
loop_                                                                           
 _space_group_symop_operation_xyz                                               
 'x, y, z'                                                                      
 '-x+1/2, y+1/2, -z+1/2'                                                        
 '-x, -y, -z'                                                                   
 'x-1/2, -y-1/2, z-1/2'                                                         
                                                                                
_cell_length_a     3.9233                                                       
_cell_length_b    13.5536                                                       
_cell_length_c    18.6723                                                       
_cell_angle_alpha  90.000                                                       
_cell_angle_beta   90.002                                                       
_cell_angle_gamma  90.000                                                       
                                                                                
_shelx_F_squared_multiplier     1.000                                           
                                                                                
loop_                                                                           
 _refln_index_h                                                                 
 _refln_index_k                                                                 
 _refln_index_l                                                                 
 _refln_F_squared_calc                                                          
 _refln_F_squared_meas                                                          
 _refln_F_squared_sigma                                                         
 _refln_observed_status                                                         
   2   0   0       7094.94       6741.20       219.80 o                         
   4   0   0        113.82        103.43        27.45 o                         
   1   1   0        129.35        111.94         5.31 o                         
   2   1   0       4120.96       4085.00        95.90 o                         
   3   1   0       4275.63       4335.19       112.55 o                         
   4   1   0       1320.75       1391.80        53.16 o                         
   5   1   0         10.55         40.99        65.70 o                         
   0   2   0       4777.96       5271.20       168.40 o                         
   1   2   0        988.81        944.77        25.41 o                         
   2   2   0       4128.51       3971.81       100.92 o                         
   3   2   0         28.23         34.64        10.78 o                         
   4   2   0       1877.15       1986.71        67.26 o                         
   1   3   0         64.15         54.16         4.79 o                         
   2   3   0       2661.84       2601.33        67.35 o                         
   3   3   0         76.46         81.73        16.59 o                         
   4   3   0         79.75         91.86        25.15 o                         
   0   4   0      15526.52      16991.25       541.46 o                         
   1   4   0        205.74        199.40         9.52 o                         
   2   4   0       1393.99       1266.25        36.31 o                         
   3   4   0       1148.96       1157.02        37.69 o                         
   4   4   0        953.60       1013.79        58.14 o                         
   1   5   0       1392.24       1525.25        42.76 o                         
   2   5   0      12112.94      12230.09       320.51 o                         
   3   5   0        146.42        142.38        15.82 o                         
   4   5   0       1538.62       1641.03        72.25 o                         
   0   6   0      40254.10      44747.90      1427.74 o                         
   1   6   0      12339.39      13286.35       345.13 o                         
   2   6   0       5393.63       5153.70       139.05 o                         
   3   6   0         77.89         84.51        15.13 o                         
   4   6   0         36.76         11.84        23.06 o                         
   1   7   0       2847.77       2861.13        78.10 o                         
   2   7   0        174.54        194.25        14.76 o                         
   3   7   0       3464.32       3543.65       110.42 o                         
   4   7   0        227.73        223.23        29.04 o                         
   0   8   0         53.03         48.44        10.08 o                         
   1   8   0       4819.45       4940.93       132.18 o                         
   2   8   0        484.56        461.37        22.58 o                         
   3   8   0        635.08        661.50        34.98 o                         
   4   8   0       1453.59       1602.48        81.03 o                         
   1   9   0        817.90        821.68        28.44 o                         
   2   9   0        377.92        382.58        22.56 o                         
   3   9   0        165.29        176.82        20.09 o                         
   4   9   0         30.29         26.75        26.28 o                         
   0  10   0       6162.91       6480.97       236.92 o                         
   1  10   0          0.45         -0.63         8.80 o                         
   2  10   0       1507.21       1425.26        47.54 o                         
   3  10   0       1936.36       1904.22        72.47 o                         
   4  10   0        165.78        165.73        31.70 o                         
   1  11   0        451.13        476.14        25.04 o                         
   2  11   0       3152.12       3288.95        95.06 o                         
   3  11   0        233.42        251.71        24.45 o                         
   0  12   0       1338.97       1382.33        61.05 o                         
   1  12   0       6401.84       6461.40       186.45 o                         
   2  12   0        563.43        555.73        30.54 o                         
   3  12   0        178.76        202.08        24.04 o                         
   1  13   0       1852.02       1833.04        62.31 o                         
   2  13   0       1043.88       1043.45        46.22 o                         
   3  13   0       1669.29       1682.91        67.28 o                         
   0  14   0       1568.56       1401.86        82.41 o                         
   1  14   0        627.86        623.39        34.27 o                         
   2  14   0         88.08         79.43        21.35 o                         
   3  14   0        745.87        737.77        47.58 o                         
   1  15   0        529.07        499.31        32.33 o                         
   2  15   0          8.44         15.01        21.27 o                         
   0  16   0       1182.53       1126.70        78.19 o                         
   1  16   0        319.59        321.77        31.56 o                         
   2  16   0        314.75        276.09        34.59 o                         
   1  17   0        533.12        518.49        41.15 o                         
  -5   0   1        552.08        761.41       127.46 o                         
  -3   0   1       5074.48       4955.86       166.57 o                         
  -1   0   1       2965.82       3172.79       103.99 o                         
   1   0   1       5972.97       6189.30       245.42 o                         
   3   0   1       3644.73       3654.69       149.88 o                         
  -5   1   1        864.09       1079.46       101.84 o                         
  -4   1   1        568.50        562.47        42.10 o                         
  -3   1   1        766.86        754.60        27.01 o                         
  -2   1   1       1422.24       1407.25        35.90 o                         
  -1   1   1       1520.17       1513.76        36.37 o                         
   0   1   1       6504.68       7181.18       161.99 o                         
   1   1   1       1360.08       1428.09        34.39 o                         
   2   1   1        936.19        906.67        27.57 o                         
   3   1   1        374.38        405.00        20.54 o                         
   4   1   1       1005.01        984.84        48.99 o                         
   5   1   1        463.76        514.35       102.76 o                         
  -5   2   1          3.06         17.97        69.07 o                         
  -4   2   1       1180.20       1219.28        60.12 o                         
  -3   2   1        986.16        967.75        32.70 o                         
  -2   2   1       5355.08       5442.78       125.95 o                         
  -1   2   1      31566.03      31873.96       755.56 o                         
   0   2   1        851.97        936.08        23.96 o                         
   1   2   1      53973.89      53531.05      1204.65 o                         
   2   2   1       5736.86       5863.41       135.46 o                         
   3   2   1       1984.46       1949.13        55.99 o                         
   4   2   1        578.76        635.59        40.42 o                         
   5   2   1          4.50         30.88        55.59 o                         
  -4   3   1        211.36        223.86        23.55 o                         
  -3   3   1       3910.76       3959.27       110.49 o                         
  -2   3   1        662.84        667.73        19.77 o                         
  -1   3   1      19214.57      19240.10       467.60 o                         
   0   3   1       1657.02       1933.73        47.86 o                         
   1   3   1       9698.50       9908.01       262.01 o                         
   2   3   1        334.10        339.53        12.78 o                         
   3   3   1       4183.43       4120.89       118.01 o                         
   4   3   1        364.23        396.56        29.51 o                         
   5   3   1        749.57        978.15       133.08 o                         
  -4   4   1        789.23        793.06        42.14 o                         
  -3   4   1       1549.78       1532.38        49.49 o                         
  -2   4   1       4498.29       4695.20       125.80 o                         
  -1   4   1      11513.93      12236.61       317.39 o                         
   0   4   1      10714.03      11954.07       269.34 o                         
   1   4   1      13978.34      14457.23       373.80 o                         
   2   4   1       8564.84       8549.28       211.06 o                         
   3   4   1       1525.44       1505.39        46.04 o                         
   4   4   1        394.74        421.21        39.31 o                         
  -4   5   1        326.47        329.92        27.75 o                         
  -3   5   1        352.01        337.34        22.93 o                         
  -2   5   1       1429.57       1423.02        40.39 o                         
  -1   5   1       1187.92       1275.39        36.54 o                         
   0   5   1       2768.19       2957.88        68.14 o                         
   1   5   1        824.92        936.32        28.10 o                         
   2   5   1        857.52        849.06        26.87 o                         
   3   5   1        362.16        348.05        23.10 o                         
   4   5   1        533.79        552.35        45.38 o                         
  -4   6   1        686.88        774.51        42.79 o                         
  -3   6   1       2935.30       2814.54        82.93 o                         
  -2   6   1       1137.43       1101.79        35.87 o                         
  -1   6   1        695.75        679.73        22.33 o                         
   0   6   1       1196.11       1297.05        31.53 o                         
   1   6   1        570.76        592.13        20.13 o                         
   2   6   1        601.17        559.98        22.94 o                         
   3   6   1       1638.50       1648.39        54.24 o                         
   4   6   1        600.11        660.75        50.91 o                         
  -4   7   1        737.87        788.05        43.78 o                         
  -3   7   1        855.96        865.66        44.95 o                         
  -2   7   1        946.97        925.78        32.36 o                         
  -1   7   1       1848.65       1912.81        49.08 o                         
   0   7   1       5175.24       5718.13       130.69 o                         
   1   7   1        947.32       1022.29        28.43 o                         
   2   7   1        747.92        746.21        28.04 o                         
   3   7   1        795.29        784.21        34.06 o                         
   4   7   1        664.58        703.96        51.91 o                         
  -4   8   1        445.24        443.90        38.20 o                         
  -3   8   1       1651.45       1682.83        56.24 o                         
  -2   8   1       1330.70       1314.22        42.58 o                         
  -1   8   1       7806.89       8050.38       194.95 o                         
   0   8   1       3175.02       3499.85        86.67 o                         
   1   8   1      13849.38      14446.80       345.69 o                         
   2   8   1       1079.75       1046.70        36.22 o                         
   3   8   1       2377.98       2426.65        75.05 o                         
   4   8   1        414.85        441.78        74.88 o                         
  -4   9   1        365.71        387.91        67.21 o                         
  -3   9   1        941.74        950.15        40.44 o                         
  -2   9   1       3193.94       3192.25        90.71 o                         
  -1   9   1       3073.91       3112.63        86.21 o                         
   0   9   1       3350.53       3517.28        92.83 o                         
   1   9   1       1526.82       1585.64        47.09 o                         
   2   9   1       2071.10       2111.00        63.37 o                         
   3   9   1        864.81        913.81        39.58 o                         
   4   9   1        708.61        787.08        69.75 o                         
  -4  10   1        151.63        156.78        35.63 o                         
  -3  10   1        371.55        387.65        28.14 o                         
  -2  10   1       2375.42       2440.89        72.80 o                         
  -1  10   1        360.56        359.09        21.09 o                         
   0  10   1       8743.18       9168.28       234.72 o                         
   1  10   1        185.83        198.95        14.67 o                         
   2  10   1       4690.75       4860.77       134.14 o                         
   3  10   1        350.10        367.54        28.05 o                         
   4  10   1        234.14        166.42        40.42 o                         
  -3  11   1        393.53        404.75        31.39 o                         
  -2  11   1        414.65        439.15        29.18 o                         
  -1  11   1       1903.80       1897.07        61.10 o                         
   0  11   1        127.30        154.61        12.52 o                         
   1  11   1       1072.78       1033.90        38.57 o                         
   2  11   1        340.70        359.01        24.07 o                         
   3  11   1        799.08        756.97        39.25 o                         
  -3  12   1         48.57         42.14        22.73 o                         
  -2  12   1       3138.92       3051.07       106.67 o                         
  -1  12   1        195.81        219.40        18.78 o                         
   0  12   1         39.98         33.40        12.34 o                         
   1  12   1         95.82         92.43        15.03 o                         
   2  12   1       1545.36       1508.73        52.19 o                         
   3  12   1         25.63         36.76        20.25 o                         
  -3  13   1        487.08        528.98        39.26 o                         
  -2  13   1         22.00          8.99        18.36 o                         
  -1  13   1       1086.17       1116.44        43.96 o                         
   0  13   1         45.71         42.12        16.61 o                         
   1  13   1        553.30        589.04        34.59 o                         
   2  13   1         29.14         32.94        17.98 o                         
   3  13   1        647.13        680.19        46.06 o                         
  -3  14   1        755.18        780.54        58.11 o                         
  -2  14   1        747.52        723.23        41.91 o                         
  -1  14   1        918.99        937.62        41.64 o                         
   0  14   1       2364.47       2191.97        81.41 o                         
   1  14   1       1566.97       1529.89        63.07 o                         
   2  14   1       1407.34       1360.84        62.32 o                         
   3  14   1        496.57        573.02        46.65 o                         
  -2  15   1       1727.69       1670.89        65.74 o                         
  -1  15   1         81.48         88.00        19.42 o                         
   0  15   1       1980.34       1904.97        75.14 o                         
   1  15   1        132.02        123.75        23.03 o                         
   2  15   1       1125.68       1176.09        79.91 o                         
  -2  16   1        575.00        598.04        42.29 o                         
  -1  16   1        394.00        441.92        38.35 o                         
   0  16   1       1945.50       1866.82        76.50 o                         
   1  16   1        805.76        708.14        46.03 o                         
   2  16   1       1103.42       1166.74        55.14 o                         
  -1  17   1        584.01        542.86        44.29 o                         
   0  17   1        406.71        435.01        37.42 o                         
   1  17   1        331.25        347.33        34.57 o                         
  -4   0   2       1102.93        986.58       113.43 o                         
  -2   0   2       8539.96       8238.50       267.35 o                         
   0   0   2       3138.39       2856.72       152.79 o                         
   2   0   2      13758.23      13050.19       421.48 o                         
   4   0   2       2203.69       2328.46       137.13 o                         
  -5   1   2        556.66        719.63       178.56 o                         
  -4   1   2        762.49        793.71        93.77 o                         
  -3   1   2        360.97        361.16        18.56 o                         
  -2   1   2       3862.21       3849.19        95.46 o                         
  -1   1   2       9392.77       9651.39       230.12 o                         
   0   1   2       2130.48       2263.76        52.62 o                         
   1   1   2      17708.88      17927.31       404.38 o                         
   2   1   2       2721.07       2924.52        75.62 o                         
   3   1   2        472.06        460.02        19.60 o                         
   4   1   2        724.57        766.38        49.12 o                         
   5   1   2        543.93        676.34       108.65 o                         
  -5   2   2         18.36         41.55        70.75 o                         
  -4   2   2        125.16        157.64        33.45 o                         
  -3   2   2       2174.60       2232.79        66.70 o                         
  -2   2   2      10985.69      10899.23       261.62 o                         
  -1   2   2       7785.64       8121.57       184.48 o                         
   0   2   2       2316.04       2450.05        56.22 o                         
   1   2   2      14903.47      15912.25       387.76 o                         
   2   2   2       8917.99       8981.44       206.00 o                         
   3   2   2       2904.72       2873.42        77.63 o                         
   4   2   2        135.02        151.39        29.02 o                         
   5   2   2          9.39         49.41        58.40 o                         
  -4   3   2       3407.63       3617.70       130.57 o                         
  -3   3   2        196.17        216.23        15.75 o                         
  -2   3   2        372.72        367.22        13.55 o                         
  -1   3   2        254.84        275.61        10.08 o                         
   0   3   2       4133.36       4431.10       100.70 o                         
   1   3   2        515.63        558.66        14.92 o                         
   2   3   2        187.32        176.53         9.52 o                         
   3   3   2        209.07        210.44        17.84 o                         
   4   3   2       1739.90       1938.77        72.83 o                         
   5   3   2        112.80        164.52        69.07 o                         
  -4   4   2        195.64        188.60        31.03 o                         
  -3   4   2       3335.97       3347.00        89.12 o                         
  -2   4   2       3971.47       4107.67       104.35 o                         
  -1   4   2       9416.84       9928.51       243.52 o                         
   0   4   2      13976.33      15240.05       343.81 o                         
   1   4   2       4706.82       4795.46       124.22 o                         
   2   4   2       6153.86       6302.71       156.93 o                         
   3   4   2       2852.85       2796.79        84.05 o                         
   4   4   2        347.09        405.46        35.26 o                         
  -4   5   2        372.42        400.60        35.24 o                         
  -3   5   2       1179.24       1210.37        42.44 o                         
  -2   5   2       2448.12       2349.99        62.37 o                         
  -1   5   2        800.17        903.77        27.32 o                         
   0   5   2      13119.90      14079.46       317.39 o                         
   1   5   2        779.36        881.33        26.03 o                         
   2   5   2       2199.58       2197.98        58.61 o                         
   3   5   2        596.78        572.69        28.96 o                         
   4   5   2        755.74        823.36        55.92 o                         
  -4   6   2        518.03        454.77        68.31 o                         
  -3   6   2       1095.16       1116.59        44.57 o                         
  -2   6   2       3985.65       4037.34       102.68 o                         
  -1   6   2       2224.89       2453.14        61.18 o                         
   0   6   2        835.83        811.88        22.55 o                         
   1   6   2       4016.74       4267.46       104.28 o                         
   2   6   2       7961.21       8145.56       215.55 o                         
   3   6   2       2191.96       2106.32        81.79 o                         
   4   6   2       1055.69       1126.16        62.08 o                         
  -4   7   2        454.60        478.45        50.26 o                         
  -3   7   2        146.14        148.50        17.43 o                         
  -2   7   2        907.67        877.94        31.39 o                         
  -1   7   2       7913.31       8124.34       206.89 o                         
   0   7   2        160.29        146.88         9.35 o                         
   1   7   2       7288.81       7569.06       182.63 o                         
   2   7   2        455.71        493.79        22.18 o                         
   3   7   2        294.64        303.81        21.79 o                         
   4   7   2        222.15        235.67        32.21 o                         
  -4   8   2        384.81        393.31        35.32 o                         
  -3   8   2        722.59        761.49        43.31 o                         
  -2   8   2       3746.43       3720.20       103.10 o                         
  -1   8   2       1945.30       1972.72        65.68 o                         
   0   8   2        917.38        870.38        27.29 o                         
   1   8   2       3458.65       3607.45        89.63 o                         
   2   8   2       1940.61       1995.35        59.74 o                         
   3   8   2       1307.81       1306.14        64.87 o                         
   4   8   2        208.20        209.03        32.45 o                         
  -4   9   2        649.75        704.21        45.16 o                         
  -3   9   2       1575.57       1601.68        64.77 o                         
  -2   9   2        264.10        279.57        20.73 o                         
  -1   9   2        656.49        675.61        25.06 o                         
   0   9   2        902.03        967.64        30.62 o                         
   1   9   2       1124.62       1125.95        35.93 o                         
   2   9   2        329.03        323.35        20.67 o                         
   3   9   2        777.34        768.55        36.24 o                         
   4   9   2        389.58        441.11        43.68 o                         
  -4  10   2        143.60        126.51        28.20 o                         
  -3  10   2       2269.46       2279.35        85.69 o                         
  -2  10   2       1181.01       1246.59        46.96 o                         
  -1  10   2       5102.83       5153.31       139.13 o                         
   0  10   2        106.43        132.15        10.83 o                         
   1  10   2       2798.45       2821.48        79.47 o                         
   2  10   2       2032.77       2021.15        61.84 o                         
   3  10   2       1142.71       1173.77        65.44 o                         
   4  10   2        249.96        254.49        69.72 o                         
  -3  11   2        369.33        466.54        36.16 o                         
  -2  11   2        349.29        380.83        24.69 o                         
  -1  11   2       1115.27       1106.17        40.66 o                         
   0  11   2       6473.93       6575.28       170.46 o                         
   1  11   2        833.96        817.88        33.17 o                         
   2  11   2        239.95        262.83        20.18 o                         
   3  11   2        234.58        208.57        26.14 o                         
  -3  12   2       1533.38       1508.43        69.55 o                         
  -2  12   2        520.66        482.96        29.68 o                         
  -1  12   2       1670.91       1630.68        55.72 o                         
   0  12   2        181.03        198.27        15.11 o                         
   1  12   2       3391.68       3338.48       114.02 o                         
   2  12   2        635.48        585.30        34.69 o                         
   3  12   2       2902.02       2939.73       117.86 o                         
  -3  13   2         46.78         64.86        23.82 o                         
  -2  13   2         25.18         24.46        18.77 o                         
  -1  13   2       2086.03       2075.25        69.16 o                         
   0  13   2       1123.09       1123.02        48.60 o                         
   1  13   2       1797.46       1886.81        71.81 o                         
   2  13   2         17.30          0.43        20.55 o                         
   3  13   2         59.99         57.73        25.48 o                         
  -3  14   2        893.06        951.80        57.16 o                         
  -2  14   2        571.82        551.22        37.08 o                         
  -1  14   2       1361.40       1283.75        50.37 o                         
   0  14   2        610.74        523.15        35.34 o                         
   1  14   2        973.57        964.88        41.52 o                         
   2  14   2        799.42        810.72        42.64 o                         
   3  14   2        493.67        560.29        49.17 o                         
  -2  15   2        216.33        252.16        27.67 o                         
  -1  15   2        623.44        576.53        36.55 o                         
   0  15   2         39.02         42.89        19.78 o                         
   1  15   2        686.99        695.93        37.63 o                         
   2  15   2        105.65        105.36        23.40 o                         
  -2  16   2       1149.83       1155.33        56.90 o                         
  -1  16   2        749.46        782.83        53.33 o                         
   0  16   2        110.70        113.26        24.28 o                         
   1  16   2        451.32        414.00        36.17 o                         
   2  16   2        967.31       1008.69        58.42 o                         
  -1  17   2       1270.49       1275.22        64.08 o                         
   0  17   2        525.35        554.70        42.12 o                         
   1  17   2        877.22        846.40        52.62 o                         
  -5   0   3        281.12        308.83        81.42 o                         
  -3   0   3       1453.74       1485.35        58.10 o                         
  -1   0   3      40121.36      38106.37      1218.74 o                         
   1   0   3      29516.07      29955.37       956.55 o                         
   3   0   3        781.31        821.17        47.80 o                         
   5   0   3        188.45        210.01        66.82 o                         
  -5   1   3        542.79        791.16        90.28 o                         
  -4   1   3        776.60        851.19        53.68 o                         
  -3   1   3       4707.19       4760.28       119.72 o                         
  -2   1   3       3109.45       3058.10        76.75 o                         
  -1   1   3       3819.91       3804.44        87.85 o                         
   0   1   3      10463.17      10611.23       238.56 o                         
   1   1   3       2202.96       2248.16        61.71 o                         
   2   1   3       3878.54       3844.72        90.79 o                         
   3   1   3       2299.89       2572.80        64.59 o                         
   4   1   3        439.77        454.91        39.81 o                         
   5   1   3        272.77        272.41        42.84 o                         
  -5   2   3        906.62        935.94       253.24 o                         
  -4   2   3        146.87        173.34        29.99 o                         
  -3   2   3       2283.61       2285.60        67.99 o                         
  -2   2   3        571.21        556.96        18.39 o                         
  -1   2   3        764.31        759.93        19.42 o                         
   0   2   3       4043.39       4276.74        97.75 o                         
   1   2   3       1271.39       1293.56        31.46 o                         
   2   2   3        281.99        271.10        12.82 o                         
   3   2   3       4665.15       4623.02       119.96 o                         
   4   2   3        169.68        173.59        30.32 o                         
   5   2   3        930.26        994.36        90.71 o                         
  -4   3   3         40.61         35.04        19.90 o                         
  -3   3   3       1198.84       1201.25        41.21 o                         
  -2   3   3        889.16        928.18        26.83 o                         
  -1   3   3       2717.40       2634.00        65.92 o                         
   0   3   3         13.50         13.73         2.48 o                         
   1   3   3       4091.37       4006.41        92.32 o                         
   2   3   3       1823.90       1832.56        45.66 o                         
   3   3   3       2380.09       2383.47        70.04 o                         
   4   3   3         32.18         55.28        19.99 o                         
  -4   4   3        639.65        702.23        52.18 o                         
  -3   4   3       1817.52       1799.39        61.37 o                         
  -2   4   3       3872.09       3865.38        95.63 o                         
  -1   4   3        993.35       1002.52        27.52 o                         
   0   4   3       1611.30       1772.00        41.56 o                         
   1   4   3       1135.47       1087.97        27.12 o                         
   2   4   3       6317.54       6512.40       177.69 o                         
   3   4   3       3720.62       3702.62        97.66 o                         
   4   4   3       1179.06       1292.50        63.87 o                         
  -4   5   3         29.89         12.80        24.08 o                         
  -3   5   3       5400.09       5485.56       161.61 o                         
  -2   5   3        568.18        519.86        20.94 o                         
  -1   5   3       1923.11       2074.35        52.17 o                         
   0   5   3       4940.73       5293.61       120.76 o                         
   1   5   3       2538.27       2748.08        73.72 o                         
   2   5   3       1142.82       1138.24        37.17 o                         
   3   5   3       2841.34       2811.88        88.08 o                         
   4   5   3         15.55         26.33        23.80 o                         
  -4   6   3         34.51         61.72        28.35 o                         
  -3   6   3        721.78        680.93        37.27 o                         
  -2   6   3       3292.11       3308.76       108.65 o                         
  -1   6   3      11260.70      11722.33       280.10 o                         
   0   6   3       9175.64       9793.69       221.80 o                         
   1   6   3       9991.13      10360.16       269.63 o                         
   2   6   3       1736.68       1812.76        59.86 o                         
   3   6   3        380.80        350.83        23.35 o                         
   4   6   3         60.80         84.87        26.63 o                         
  -4   7   3       1865.52       1882.94        93.04 o                         
  -3   7   3        217.37        227.31        23.85 o                         
  -2   7   3       5692.67       5570.27       202.19 o                         
  -1   7   3        906.17        928.37        26.37 o                         
   0   7   3       1133.08       1253.75        31.29 o                         
   1   7   3        607.12        625.63        21.43 o                         
   2   7   3       3735.57       3682.51       112.90 o                         
   3   7   3        121.69        156.02        17.74 o                         
   4   7   3        936.34       1064.53        61.52 o                         
  -4   8   3         57.73         48.07        27.39 o                         
  -3   8   3       1410.07       1447.22        59.73 o                         
  -2   8   3       1942.93       1842.53        59.95 o                         
  -1   8   3       1036.91       1046.33        29.76 o                         
   0   8   3       1853.73       1771.43        43.28 o                         
   1   8   3        559.20        577.87        20.74 o                         
   2   8   3       1687.19       1706.40        57.95 o                         
   3   8   3       2689.81       2757.63        93.51 o                         
   4   8   3        114.27        107.26        29.91 o                         
  -4   9   3         60.94         69.76        29.33 o                         
  -3   9   3         17.23         23.12        17.95 o                         
  -2   9   3       1360.61       1361.91        45.09 o                         
  -1   9   3       1329.08       1401.57        42.79 o                         
   0   9   3       5030.43       5152.15       126.41 o                         
   1   9   3       1988.94       2028.86        64.76 o                         
   2   9   3       2620.64       2617.94        84.12 o                         
   3   9   3         33.08         48.21        19.88 o                         
   4   9   3        108.98        100.11        31.74 o                         
  -4  10   3        849.43        901.43        60.20 o                         
  -3  10   3        133.93        155.60        22.43 o                         
  -2  10   3       1368.80       1374.48        46.43 o                         
  -1  10   3       1628.28       1645.54        49.86 o                         
   0  10   3         51.06         60.15         9.13 o                         
   1  10   3        984.41       1045.02        38.58 o                         
   2  10   3       2634.21       2684.27        87.23 o                         
   3  10   3         68.98         57.29        21.69 o                         
   4  10   3       1634.41       1718.93        98.23 o                         
  -3  11   3       1796.10       1853.10        68.98 o                         
  -2  11   3        690.51        754.93        33.97 o                         
  -1  11   3        918.77        947.93        36.96 o                         
   0  11   3        514.02        538.17        22.72 o                         
   1  11   3       1635.63       1654.68        54.85 o                         
   2  11   3        361.41        355.54        26.22 o                         
   3  11   3       1088.90       1085.47        54.20 o                         
  -3  12   3        160.91        152.46        25.50 o                         
  -2  12   3       2815.31       2819.62       100.95 o                         
  -1  12   3        266.76        265.08        20.62 o                         
   0  12   3       6143.02       6153.84       161.03 o                         
   1  12   3        360.97        340.48        23.67 o                         
   2  12   3       1677.42       1744.11        57.83 o                         
   3  12   3         78.55         87.73        24.86 o                         
  -3  13   3        353.91        374.05        32.40 o                         
  -2  13   3       1933.68       1860.56        67.46 o                         
  -1  13   3        679.78        705.18        34.85 o                         
   0  13   3         37.24         80.17        18.88 o                         
   1  13   3       1058.68       1074.12        43.10 o                         
   2  13   3       1284.79       1297.00        52.08 o                         
   3  13   3        262.89        243.66        30.90 o                         
  -3  14   3        241.35        198.64        38.55 o                         
  -2  14   3        453.20        530.16        37.75 o                         
  -1  14   3       2251.25       2193.35        74.11 o                         
   0  14   3        383.07        380.96        29.94 o                         
   1  14   3       1116.38       1079.09        50.86 o                         
   2  14   3        757.08        828.97        43.45 o                         
   3  14   3        491.24        452.62        68.73 o                         
  -2  15   3        566.23        559.47        40.32 o                         
  -1  15   3        107.93        105.58        20.70 o                         
   0  15   3       2176.31       2128.59        82.39 o                         
   1  15   3         94.61         69.32        19.08 o                         
   2  15   3        999.22       1066.15        51.29 o                         
  -2  16   3        140.71        145.51        34.25 o                         
  -1  16   3        582.09        544.69        42.99 o                         
   0  16   3        206.81        211.37        28.04 o                         
   1  16   3        388.68        435.46        36.23 o                         
   2  16   3        278.58        273.53        34.14 o                         
  -1  17   3        350.99        282.09        36.10 o                         
   0  17   3          5.30         -9.09        23.15 o                         
   1  17   3        665.19        609.12        46.37 o                         
  -4   0   4       3162.32       3166.64       227.13 o                         
  -2   0   4        345.93        342.05        18.41 o                         
   0   0   4        220.18        216.95        12.32 o                         
   2   0   4        699.78        678.24        33.90 o                         
   4   0   4       4258.71       4251.46       228.33 o                         
  -5   1   4        127.03         50.80        57.84 o                         
  -4   1   4        846.86        900.22        55.44 o                         
  -3   1   4        783.74        784.04        25.93 o                         
  -2   1   4       1685.84       1679.98        45.12 o                         
  -1   1   4       4643.21       4513.59       103.64 o                         
   0   1   4       1315.59       1268.69        32.05 o                         
   1   1   4       3617.43       3540.17        87.16 o                         
   2   1   4       2101.76       2041.82        50.37 o                         
   3   1   4       1259.38       1263.19        36.59 o                         
   4   1   4        641.64        574.91        44.88 o                         
   5   1   4         72.92        100.70        59.12 o                         
  -5   2   4        348.27        131.25        55.83 o                         
  -4   2   4        169.28        178.99        30.03 o                         
  -3   2   4        993.69       1041.77        37.64 o                         
  -2   2   4       5318.39       5175.67       119.89 o                         
  -1   2   4       2901.60       2835.79        65.99 o                         
   0   2   4      23899.36      24608.01       556.67 o                         
   1   2   4       2918.40       2961.58        68.80 o                         
   2   2   4       8368.76       8101.59       186.15 o                         
   3   2   4        523.80        581.00        28.07 o                         
   4   2   4        120.90        112.77        29.84 o                         
   5   2   4        327.31        271.21        76.37 o                         
  -4   3   4       2779.31       3003.17       102.53 o                         
  -3   3   4        685.93        717.14        30.54 o                         
  -2   3   4      17127.29      16860.46       382.19 o                         
  -1   3   4       3575.53       3591.21        83.31 o                         
   0   3   4      10968.64      11420.15       259.23 o                         
   1   3   4       2672.29       2722.34        67.84 o                         
   2   3   4      12118.00      12105.69       276.45 o                         
   3   3   4        337.67        345.86        22.50 o                         
   4   3   4       1525.24       1734.96        76.28 o                         
  -4   4   4        475.73        510.47        41.55 o                         
  -3   4   4       1519.05       1575.87        55.97 o                         
  -2   4   4       1087.24       1074.66        29.06 o                         
  -1   4   4       8105.37       8123.34       215.87 o                         
   0   4   4       6535.08       6848.71       156.06 o                         
   1   4   4       9504.97       9468.95       214.89 o                         
   2   4   4       1463.75       1377.67        35.90 o                         
   3   4   4       1052.30       1050.78        40.24 o                         
   4   4   4        626.33        711.89        47.30 o                         
  -4   5   4        506.22        492.47        41.13 o                         
  -3   5   4       1883.47       1956.17        66.51 o                         
  -2   5   4        831.68        759.40        29.49 o                         
  -1   5   4       2125.68       2007.94        48.21 o                         
   0   5   4         13.23         17.37         3.77 o                         
   1   5   4       1046.78       1036.92        26.52 o                         
   2   5   4       1700.70       1692.43        46.56 o                         
   3   5   4        944.19        972.12        55.15 o                         
   4   5   4        642.22        606.77        45.90 o                         
  -4   6   4       1584.32       1672.46        75.19 o                         
  -3   6   4        671.73        649.21        33.67 o                         
  -2   6   4        570.67        565.46        25.32 o                         
  -1   6   4        144.93        152.78         9.53 o                         
   0   6   4       2013.18       2316.07        54.79 o                         
   1   6   4        171.96        182.64        10.16 o                         
   2   6   4        398.94        412.61        19.47 o                         
   3   6   4       1191.15       1225.24        63.68 o                         
   4   6   4       2367.55       2276.23       116.42 o                         
  -4   7   4        327.76        363.60        41.42 o                         
  -3   7   4       1375.89       1411.78        60.33 o                         
  -2   7   4       2436.21       2393.65        75.47 o                         
  -1   7   4       1249.00       1276.90        34.71 o                         
   0   7   4       1778.72       1902.96        46.02 o                         
   1   7   4       2558.86       2613.44        65.87 o                         
   2   7   4       1247.86       1242.86        40.19 o                         
   3   7   4       2634.11       2760.63        93.07 o                         
   4   7   4        221.49        245.96        33.31 o                         
  -4   8   4        565.89        637.87        65.00 o                         
  -3   8   4        219.13        216.38        22.09 o                         
  -2   8   4       1908.07       1872.60        56.49 o                         
  -1   8   4       1057.11       1097.81        31.19 o                         
   0   8   4      16909.55      17660.70       399.43 o                         
   1   8   4        886.94        934.15        27.48 o                         
   2   8   4       2850.91       2917.66        82.86 o                         
   3   8   4        384.74        440.07        32.59 o                         
   4   8   4        280.83        311.43        36.83 o                         
  -4   9   4        252.14        270.96        48.88 o                         
  -3   9   4       1838.91       1936.36        69.31 o                         
  -2   9   4       3360.12       3311.95       124.78 o                         
  -1   9   4       5511.68       5601.47       165.79 o                         
   0   9   4       1504.07       1583.37        42.44 o                         
   1   9   4       2689.46       2805.94        78.38 o                         
   2   9   4       1967.66       1992.31        60.70 o                         
   3   9   4       1053.68       1051.54        51.40 o                         
   4   9   4        226.02        230.13        35.95 o                         
  -4  10   4        443.48        474.92        42.33 o                         
  -3  10   4        338.74        375.57        28.77 o                         
  -2  10   4        335.84        330.62        22.79 o                         
  -1  10   4       5081.39       5129.08       138.45 o                         
   0  10   4         60.28         62.94         9.22 o                         
   1  10   4       5931.33       6012.81       161.35 o                         
   2  10   4        164.76        159.43        16.00 o                         
   3  10   4        554.03        565.85        40.15 o                         
   4  10   4        451.03        519.06        63.54 o                         
  -3  11   4        720.76        793.33        44.04 o                         
  -2  11   4       1718.00       1701.68        62.65 o                         
  -1  11   4       1021.37       1022.83        42.88 o                         
   0  11   4        141.85        137.82        14.31 o                         
   1  11   4        604.48        589.19        34.16 o                         
   2  11   4       1756.55       1762.03        56.96 o                         
   3  11   4        362.66        342.84        31.36 o                         
  -3  12   4        670.69        772.57        45.44 o                         
  -2  12   4        164.78        153.65        19.05 o                         
  -1  12   4        181.15        179.90        18.09 o                         
   0  12   4        275.69        299.79        18.56 o                         
   1  12   4        341.96        353.86        24.21 o                         
   2  12   4         84.45         86.23        16.74 o                         
   3  12   4        995.10       1038.26        55.04 o                         
  -3  13   4        211.68        206.83        28.00 o                         
  -2  13   4       2433.68       2272.28        77.84 o                         
  -1  13   4        898.75        911.74        40.12 o                         
   0  13   4        179.76        171.24        21.10 o                         
   1  13   4       1030.42       1081.30        43.39 o                         
   2  13   4       1793.45       1825.39        66.12 o                         
   3  13   4        432.85        460.06        38.96 o                         
  -2  14   4        134.81        122.29        25.62 o                         
  -1  14   4       1167.12       1191.89        48.84 o                         
   0  14   4       2014.41       2012.65        76.99 o                         
   1  14   4       1812.49       1742.78        69.98 o                         
   2  14   4        260.84        265.42        26.38 o                         
  -2  15   4         25.61         41.68        24.13 o                         
  -1  15   4       2238.29       2117.70        74.03 o                         
   0  15   4         16.93         50.32        20.54 o                         
   1  15   4       1137.95       1137.52        48.06 o                         
   2  15   4         24.30          8.21        20.67 o                         
  -1  16   4       1368.35       1256.24        61.92 o                         
   0  16   4       2460.48       2525.59        96.36 o                         
   1  16   4       1578.70       1559.04       112.09 o                         
  -1  17   4         52.25         33.69        65.70 o                         
   0  17   4        416.25        422.89        42.71 o                         
   1  17   4        104.70         96.58        47.17 o                         
  -3   0   5       3931.12       3788.45       150.48 o                         
  -1   0   5       9634.63       8918.50       329.42 o                         
   1   0   5      19746.28      17612.42      1182.41 o                         
   3   0   5       6199.79       6226.08       297.20 o                         
  -4   1   5        631.86        632.54        46.50 o                         
  -3   1   5       3987.95       4165.62       116.23 o                         
  -2   1   5       3015.12       3103.16        73.88 o                         
  -1   1   5      12539.58      11912.26       313.37 o                         
   0   1   5      16039.46      15709.45       396.35 o                         
   1   1   5       8142.20       8000.54       196.62 o                         
   2   1   5       1523.02       1674.58        44.39 o                         
   3   1   5       1992.58       2194.77        77.93 o                         
   4   1   5        817.61        815.54        52.97 o                         
  -4   2   5        520.42        569.57        48.04 o                         
  -3   2   5       1598.86       1638.38        58.67 o                         
  -2   2   5       2559.80       2476.81        59.97 o                         
  -1   2   5       1910.53       1909.78        48.81 o                         
   0   2   5       6497.32       6506.36       148.20 o                         
   1   2   5       1867.48       1852.90        44.15 o                         
   2   2   5       3942.01       3765.22        89.01 o                         
   3   2   5       1357.69       1443.88        54.73 o                         
   4   2   5        324.76        322.91        34.69 o                         
  -4   3   5        416.40        440.18        35.19 o                         
  -3   3   5       2830.44       2897.86        84.80 o                         
  -2   3   5        346.04        343.72        13.64 o                         
  -1   3   5        326.65        326.33        12.79 o                         
   0   3   5          0.19          5.76         2.98 o                         
   1   3   5        455.19        487.02        14.94 o                         
   2   3   5        309.16        303.84        12.83 o                         
   3   3   5       2584.38       2711.12        91.10 o                         
   4   3   5        272.67        313.39        32.47 o                         
  -4   4   5       1093.73       1079.61        58.05 o                         
  -3   4   5        989.57        960.22        38.88 o                         
  -2   4   5       2688.13       2529.73        61.29 o                         
  -1   4   5       4472.81       4459.02       103.30 o                         
   0   4   5       1232.44       1280.96        31.21 o                         
   1   4   5       3263.95       3384.27        78.86 o                         
   2   4   5       2368.46       2298.72        56.32 o                         
   3   4   5       1652.52       1620.42        60.19 o                         
   4   4   5        534.80        559.61        44.92 o                         
  -4   5   5       1217.99       1299.66        64.57 o                         
  -3   5   5       3579.12       3506.08       109.56 o                         
  -2   5   5         13.41         15.37         7.54 o                         
  -1   5   5      21885.23      21314.01       512.31 o                         
   0   5   5        215.00        249.00         9.30 o                         
   1   5   5      14459.15      14809.56       335.15 o                         
   2   5   5         17.11          8.29         7.08 o                         
   3   5   5       3093.11       3085.75       104.71 o                         
   4   5   5       1319.07       1307.06        67.38 o                         
  -4   6   5        270.01        261.58        32.08 o                         
  -3   6   5        990.91        995.85        45.12 o                         
  -2   6   5       3407.52       3231.88        87.70 o                         
  -1   6   5       4626.79       4819.79       111.84 o                         
   0   6   5       3888.65       4103.24        94.76 o                         
   1   6   5       8889.06       9139.54       207.96 o                         
   2   6   5       4036.67       4150.03       113.51 o                         
   3   6   5       1508.26       1520.25        58.68 o                         
   4   6   5        437.77        442.91        42.68 o                         
  -4   7   5         86.58        130.99        30.12 o                         
  -3   7   5        563.09        565.39        33.44 o                         
  -2   7   5       3538.12       3488.44       106.32 o                         
  -1   7   5       2706.22       2839.47        71.55 o                         
   0   7   5      11130.63      11595.62       263.30 o                         
   1   7   5       1522.81       1663.64        44.03 o                         
   2   7   5       1848.85       1871.14        56.30 o                         
   3   7   5        358.40        401.26        30.49 o                         
   4   7   5        161.87        152.41        30.79 o                         
  -4   8   5        253.30        267.94        34.40 o                         
  -3   8   5       1471.35       1502.61        57.58 o                         
  -2   8   5       1356.52       1324.98        43.32 o                         
  -1   8   5       1220.33       1196.90        33.85 o                         
   0   8   5       1908.41       1972.82        48.25 o                         
   1   8   5       1136.57       1165.31        32.75 o                         
   2   8   5       2782.88       2843.16        80.94 o                         
   3   8   5        725.36        733.63        57.30 o                         
   4   8   5        347.07        354.01        38.17 o                         
  -4   9   5       1348.50       1445.70        72.32 o                         
  -3   9   5        244.12        235.26        23.92 o                         
  -2   9   5        147.49        153.61        15.62 o                         
  -1   9   5        228.44        271.74        16.43 o                         
   0   9   5          5.15         12.74         6.45 o                         
   1   9   5        145.80        141.47        17.94 o                         
   2   9   5        224.24        263.29        18.68 o                         
   3   9   5        272.87        304.57        28.73 o                         
   4   9   5       1035.97       1259.13        70.96 o                         
  -4  10   5        400.87        423.83        41.93 o                         
  -3  10   5        504.06        530.44        35.99 o                         
  -2  10   5       1232.08       1205.85        79.69 o                         
  -1  10   5       1520.88       1625.85        49.48 o                         
   0  10   5        231.67        244.33        15.25 o                         
   1  10   5       2484.96       2488.47        71.33 o                         
   2  10   5        913.11        948.43        36.47 o                         
   3  10   5        785.29        830.95        47.16 o                         
   4  10   5        326.26        309.44        41.82 o                         
  -3  11   5        750.13        724.87        43.21 o                         
  -2  11   5       1099.89       1065.73        41.35 o                         
  -1  11   5       5897.20       5927.28       171.88 o                         
   0  11   5       5790.76       5852.24       153.16 o                         
   1  11   5       2999.31       3159.75       126.30 o                         
   2  11   5        574.87        575.25        30.12 o                         
   3  11   5       1022.06       1074.58        54.13 o                         
  -3  12   5         97.13         77.54        24.28 o                         
  -2  12   5       1824.78       1748.02        63.41 o                         
  -1  12   5        407.33        405.45        27.24 o                         
   0  12   5       2136.58       2172.25        62.68 o                         
   1  12   5        705.21        721.23        33.56 o                         
   2  12   5       3120.76       3150.67        92.98 o                         
   3  12   5        122.66        114.29        26.67 o                         
  -3  13   5         44.91          9.64        24.70 o                         
  -2  13   5       1456.44       1493.85        64.19 o                         
  -1  13   5        106.37        118.94        18.62 o                         
   0  13   5       5777.01       5807.74       190.30 o                         
   1  13   5        116.43        122.13        17.27 o                         
   2  13   5        837.48        836.32        41.91 o                         
   3  13   5         82.51         78.73        26.94 o                         
  -2  14   5        498.41        419.45        35.06 o                         
  -1  14   5        460.86        502.05        33.47 o                         
   0  14   5        307.82        316.10        27.59 o                         
   1  14   5        866.38        842.44        44.45 o                         
   2  14   5        274.05        306.52        31.66 o                         
  -2  15   5        127.82        129.03        27.81 o                         
  -1  15   5         44.72         58.81        20.28 o                         
   0  15   5        239.84        223.04        26.94 o                         
   1  15   5         91.28         93.05        19.90 o                         
   2  15   5        261.83        253.11        32.50 o                         
  -1  16   5        265.26        331.58        33.74 o                         
   0  16   5         54.64         56.27        24.31 o                         
   1  16   5        540.15        524.78        40.35 o                         
   0  17   5       1831.92       1830.48        79.16 o                         
  -4   0   6         86.98         77.34        37.47 o                         
  -2   0   6       3866.61       3726.60       124.27 o                         
   0   0   6       7148.62       6961.63       251.85 o                         
   2   0   6       1890.40       2149.12       124.16 o                         
   4   0   6        118.86         92.02        38.67 o                         
  -4   1   6       1719.15       1853.37        82.72 o                         
  -3   1   6        914.17        899.54        34.00 o                         
  -2   1   6       9898.72       9990.64       228.96 o                         
  -1   1   6       4852.32       4667.84       114.99 o                         
   0   1   6       4498.12       4222.05       123.08 o                         
   1   1   6       5151.66       5028.41       125.20 o                         
   2   1   6       5188.56       5574.29       167.01 o                         
   3   1   6        466.70        475.59        24.11 o                         
   4   1   6        931.08        928.27        79.91 o                         
  -4   2   6       1149.01       1050.88        59.99 o                         
  -3   2   6       1070.62       1035.27        42.51 o                         
  -2   2   6       4484.56       4138.10       108.51 o                         
  -1   2   6       1107.84        992.99        30.08 o                         
   0   2   6         44.34         33.86         4.11 o                         
   1   2   6        567.91        506.97        14.66 o                         
   2   2   6       7460.28       7117.28       164.07 o                         
   3   2   6       1073.03       1059.39        49.40 o                         
   4   2   6       1976.87       2001.60        90.94 o                         
  -4   3   6         49.52         26.05        20.77 o                         
  -3   3   6         80.53         76.69        15.25 o                         
  -2   3   6       5050.40       4668.47       108.91 o                         
  -1   3   6       2941.60       2862.44        71.90 o                         
   0   3   6      42936.59      42553.22       961.95 o                         
   1   3   6       3809.97       3824.20        88.66 o                         
   2   3   6       5883.83       5656.25       131.60 o                         
   3   3   6        164.74        151.59        18.38 o                         
   4   3   6         88.34         79.42        25.97 o                         
  -4   4   6        683.93        718.09        55.68 o                         
  -3   4   6       3366.34       3277.62       116.44 o                         
  -2   4   6       1244.69       1155.93        34.22 o                         
  -1   4   6       3688.25       3565.48        86.39 o                         
   0   4   6       3062.84       3311.76        77.15 o                         
   1   4   6       3315.24       3465.03        81.11 o                         
   2   4   6       2204.70       2126.77        52.91 o                         
   3   4   6       4853.62       4825.30       153.31 o                         
   4   4   6       1100.49       1059.83        70.44 o                         
  -4   5   6       1326.57       1373.51        74.56 o                         
  -3   5   6        681.40        684.49        40.15 o                         
  -2   5   6       4016.93       3907.18        99.93 o                         
  -1   5   6       3902.44       3840.32        89.35 o                         
   0   5   6       1493.63       1708.81        41.41 o                         
   1   5   6       5978.33       6014.80       138.22 o                         
   2   5   6       2324.87       2243.75        60.48 o                         
   3   5   6        348.62        372.82        31.26 o                         
   4   5   6        835.96       1018.90        59.94 o                         
  -4   6   6        150.11        134.29        32.74 o                         
  -3   6   6        707.00        729.56        41.63 o                         
  -2   6   6       3989.78       3768.03        98.05 o                         
  -1   6   6        707.07        680.23        21.81 o                         
   0   6   6       4072.17       4276.44        99.15 o                         
   1   6   6        378.64        387.45        13.67 o                         
   2   6   6       1945.45       1851.03        60.23 o                         
   3   6   6        351.91        385.79        32.54 o                         
   4   6   6         79.53         50.81        27.54 o                         
  -4   7   6        219.90        173.90        31.62 o                         
  -3   7   6       3556.75       3666.88       115.07 o                         
  -2   7   6       1488.99       1417.20        49.43 o                         
  -1   7   6        728.68        773.44        23.93 o                         
   0   7   6       7521.62       7680.80       175.84 o                         
   1   7   6       1468.57       1565.75        39.49 o                         
   2   7   6       1323.86       1283.00        41.89 o                         
   3   7   6       1739.17       1832.01        77.52 o                         
   4   7   6        166.09        151.11        47.66 o                         
  -4   8   6        582.64        588.57        50.71 o                         
  -3   8   6         81.13         65.38        19.34 o                         
  -2   8   6       2774.33       2580.65        81.07 o                         
  -1   8   6        139.64        136.40        10.33 o                         
   0   8   6         19.78         20.31         6.06 o                         
   1   8   6        243.54        243.21        13.16 o                         
   2   8   6       3797.98       3747.83       104.61 o                         
   3   8   6        165.65        192.64        26.01 o                         
   4   8   6        973.57       1042.66        69.44 o                         
  -4   9   6         55.28         80.35        30.62 o                         
  -3   9   6         78.19         87.42        20.71 o                         
  -2   9   6       1250.65       1128.70        43.83 o                         
  -1   9   6       8237.89       8317.78       219.84 o                         
   0   9   6       6717.78       6848.85       166.62 o                         
   1   9   6      10347.24      10331.88       271.66 o                         
   2   9   6        812.31        836.41        33.11 o                         
   3   9   6         90.06        100.73        24.88 o                         
   4   9   6        107.62        128.13        32.96 o                         
  -4  10   6         63.71         56.82        43.24 o                         
  -3  10   6       1741.36       1631.64        63.30 o                         
  -2  10   6        195.79        185.17        19.53 o                         
  -1  10   6       1764.93       1839.60        55.40 o                         
   0  10   6        701.69        729.98        26.10 o                         
   1  10   6       1989.05       2054.75        60.59 o                         
   2  10   6        100.42        114.31        15.24 o                         
   3  10   6       2768.54       2858.51       112.53 o                         
   4  10   6         80.08         33.13        54.39 o                         
  -3  11   6        895.12        925.64        48.30 o                         
  -2  11   6        300.92        321.28        24.31 o                         
  -1  11   6       1793.40       1783.19        59.63 o                         
   0  11   6         81.17         92.18        11.48 o                         
   1  11   6       2838.61       2876.23        88.37 o                         
   2  11   6        294.19        290.03        25.14 o                         
   3  11   6        528.14        612.40        48.07 o                         
  -3  12   6        371.28        393.48        32.76 o                         
  -2  12   6        476.84        479.76        33.38 o                         
  -1  12   6       3277.19       3126.29        96.79 o                         
   0  12   6         70.05         82.28        12.52 o                         
   1  12   6       1606.62       1674.90        90.47 o                         
   2  12   6        244.72        255.63        24.53 o                         
   3  12   6        279.79        280.35        40.23 o                         
  -3  13   6        909.75        904.03        50.31 o                         
  -2  13   6        235.45        231.86        27.66 o                         
  -1  13   6        184.54        186.92        20.91 o                         
   0  13   6       1966.17       2074.98        77.47 o                         
   1  13   6         90.04         76.25        16.76 o                         
   2  13   6        464.92        451.73        37.79 o                         
   3  13   6        484.87        547.83        53.09 o                         
  -2  14   6        989.09        946.88        52.66 o                         
  -1  14   6        407.86        418.00        30.31 o                         
   0  14   6          6.59         -7.84        18.23 o                         
   1  14   6        695.26        735.75        37.90 o                         
   2  14   6       1017.95        989.26        55.35 o                         
  -2  15   6         44.25         49.50        25.88 o                         
  -1  15   6       3317.99       3224.88       104.17 o                         
   0  15   6         90.64        110.42        24.26 o                         
   1  15   6       3865.93       3899.27       121.44 o                         
   2  15   6         80.35         59.66        26.72 o                         
  -1  16   6         92.15         83.67        27.12 o                         
   0  16   6        159.93        155.32        27.49 o                         
   1  16   6        164.20        157.61        27.77 o                         
   0  17   6        697.22        778.08        73.09 o                         
  -3   0   7       2166.43       2011.26        89.09 o                         
  -1   0   7       6898.13       6922.33       260.63 o                         
   1   0   7       3749.40       4178.88       162.42 o                         
   3   0   7       4071.56       3966.20       193.93 o                         
  -4   1   7        265.33        305.51        33.87 o                         
  -3   1   7       1103.98       1018.73        36.71 o                         
  -2   1   7       2471.97       2324.82        60.33 o                         
  -1   1   7      15324.54      14944.38       362.09 o                         
   0   1   7       1853.29       1686.73        44.66 o                         
   1   1   7      17470.57      16829.21       412.17 o                         
   2   1   7       3678.22       3454.13        95.79 o                         
   3   1   7       1836.04       1771.80        56.64 o                         
   4   1   7        150.00        157.18        30.15 o                         
  -4   2   7        380.69        330.00        35.69 o                         
  -3   2   7        353.94        400.08        26.68 o                         
  -2   2   7       1080.72       1029.50        30.25 o                         
  -1   2   7       2831.67       2565.51        65.07 o                         
   0   2   7       5548.71       5254.42       126.51 o                         
   1   2   7       3419.56       3298.26        83.90 o                         
   2   2   7        730.13        746.10        24.67 o                         
   3   2   7        239.21        255.21        22.17 o                         
   4   2   7        686.36        701.96        51.90 o                         
  -4   3   7        245.91        290.54        29.13 o                         
  -3   3   7       6685.96       6545.09       197.64 o                         
  -2   3   7       1338.34       1252.26        35.06 o                         
  -1   3   7      10084.86       8789.42       267.15 o                         
   0   3   7       1487.24       1690.51        41.06 o                         
   1   3   7       5142.97       5094.92       126.96 o                         
   2   3   7        674.17        668.45        23.38 o                         
   3   3   7       3260.55       3414.45       132.28 o                         
   4   3   7        156.47        204.42        29.26 o                         
  -4   4   7        549.53        594.48        56.08 o                         
  -3   4   7        554.95        524.64        47.95 o                         
  -2   4   7        908.24        840.22        26.91 o                         
  -1   4   7        221.06        209.11        10.17 o                         
   0   4   7       5635.70       5325.51       122.90 o                         
   1   4   7        257.14        269.30        11.05 o                         
   2   4   7        604.11        585.21        22.12 o                         
   3   4   7        797.69        771.72        38.53 o                         
   4   4   7        418.94        426.12        40.85 o                         
  -4   5   7        302.82        309.91        34.24 o                         
  -3   5   7       1300.89       1262.37        55.87 o                         
  -2   5   7       3354.03       3167.39        89.56 o                         
  -1   5   7       6637.02       6488.50       150.12 o                         
   0   5   7        202.56        190.84         9.34 o                         
   1   5   7      13200.30      13152.87       299.20 o                         
   2   5   7       1678.34       1579.63        56.33 o                         
   3   5   7       2421.11       2451.06        95.22 o                         
   4   5   7        184.91        226.99        32.52 o                         
  -4   6   7        571.11        553.61        45.52 o                         
  -3   6   7       1187.66       1180.84        54.86 o                         
  -2   6   7        913.24        884.57        31.75 o                         
  -1   6   7       2702.41       2543.20        65.13 o                         
   0   6   7        543.95        562.91        17.27 o                         
   1   6   7       1325.09       1324.40        34.10 o                         
   2   6   7        569.72        573.83        28.30 o                         
   3   6   7       1772.21       1881.40        93.77 o                         
   4   6   7       1171.26       1220.56        67.59 o                         
  -4   7   7         83.98         56.66        28.78 o                         
  -3   7   7        464.87        463.40        35.57 o                         
  -2   7   7       3874.55       3717.65       126.28 o                         
  -1   7   7       5025.17       4804.57       112.14 o                         
   0   7   7       6897.64       7249.58       166.10 o                         
   1   7   7       3257.12       3324.62        78.82 o                         
   2   7   7       7315.32       7492.92       221.20 o                         
   3   7   7        385.75        368.04        34.36 o                         
   4   7   7         43.93         57.85        28.17 o                         
  -4   8   7        212.33        154.04        32.39 o                         
  -3   8   7        282.35        274.16        28.78 o                         
  -2   8   7        141.18        168.16        17.27 o                         
  -1   8   7       5019.72       4999.54       123.60 o                         
   0   8   7        940.15        964.01        26.87 o                         
   1   8   7       3532.97       3592.24        90.16 o                         
   2   8   7        275.00        284.32        22.05 o                         
   3   8   7        172.65        142.56        25.04 o                         
   4   8   7        247.89        306.36        37.48 o                         
  -4   9   7        718.49        744.56        55.64 o                         
  -3   9   7       1577.35       1425.95        64.91 o                         
  -2   9   7       3884.04       3788.91       120.26 o                         
  -1   9   7       2095.52       2112.94        61.92 o                         
   0   9   7        227.01        237.16        13.64 o                         
   1   9   7       1802.73       1823.35        54.39 o                         
   2   9   7       1904.99       1871.51        65.82 o                         
   3   9   7        926.21        909.55        53.77 o                         
   4   9   7        373.44        412.58        42.90 o                         
  -3  10   7        116.80         81.57        25.34 o                         
  -2  10   7        235.28        247.45        22.40 o                         
  -1  10   7        404.39        395.84        22.06 o                         
   0  10   7       5332.35       5456.94       142.90 o                         
   1  10   7        426.85        419.45        21.74 o                         
   2  10   7        119.05        115.95        19.07 o                         
   3  10   7        238.37        258.78        31.58 o                         
  -3  11   7       1271.57       1205.74        62.05 o                         
  -2  11   7       1237.93       1254.79        50.30 o                         
  -1  11   7       1464.11       1520.47        53.14 o                         
   0  11   7        978.81       1055.09        35.22 o                         
   1  11   7       2986.02       3021.06        92.73 o                         
   2  11   7       1383.85       1367.20        54.82 o                         
   3  11   7       1405.50       1510.24        74.41 o                         
  -3  12   7        127.10        112.08        29.33 o                         
  -2  12   7       1019.83       1033.12        46.64 o                         
  -1  12   7         68.57         57.27        16.09 o                         
   0  12   7        932.55        928.53        33.86 o                         
   1  12   7         33.58         34.23        14.05 o                         
   2  12   7       1002.01       1027.10        56.27 o                         
   3  12   7        146.55        127.69        37.04 o                         
  -3  13   7        437.57        404.58        39.59 o                         
  -2  13   7       1348.59       1361.05        61.86 o                         
  -1  13   7        307.73        314.84        25.45 o                         
   0  13   7       3008.36       3138.06       134.13 o                         
   1  13   7        356.96        373.71        27.12 o                         
   2  13   7       2489.98       2502.41        96.75 o                         
   3  13   7        321.66        291.27        36.85 o                         
  -2  14   7         36.77         75.83        25.11 o                         
  -1  14   7       1181.04       1153.63        49.37 o                         
   0  14   7        550.80        518.22        38.17 o                         
   1  14   7        925.91        885.16        41.73 o                         
   2  14   7         52.27         23.68        24.42 o                         
  -2  15   7       1965.40       1732.86        89.00 o                         
  -1  15   7          1.88         -2.03        20.96 o                         
   0  15   7        289.61        319.61        31.43 o                         
   1  15   7          3.21         14.06        18.81 o                         
   2  15   7        982.73        943.27        58.01 o                         
  -1  16   7        810.62        817.23        60.27 o                         
   0  16   7        461.87        425.23        37.73 o                         
   1  16   7        608.38        631.23        55.84 o                         
  -4   0   8       2386.24       2510.98       151.61 o                         
  -2   0   8       2115.76       2017.04        82.82 o                         
   0   0   8       5634.66       5391.71       175.88 o                         
   2   0   8       3323.47       3166.88       127.98 o                         
   4   0   8       1163.94       1133.16       204.39 o                         
  -4   1   8        429.16        438.99        40.82 o                         
  -3   1   8       1304.09       1273.83        43.50 o                         
  -2   1   8       5680.09       5281.86       142.23 o                         
  -1   1   8       5464.04       5472.22       135.81 o                         
   0   1   8      12287.11      11954.24       293.57 o                         
   1   1   8       2868.43       3077.10        86.03 o                         
   2   1   8       4479.20       4409.14       134.33 o                         
   3   1   8       1345.78       1328.02        46.03 o                         
   4   1   8        264.02        241.73        32.86 o                         
  -4   2   8        403.26        299.53        40.77 o                         
  -3   2   8        752.71        719.07        34.65 o                         
  -2   2   8        128.38        129.98        11.25 o                         
  -1   2   8       1588.51       1188.27        61.83 o                         
   0   2   8       3766.62       3830.59        99.81 o                         
   1   2   8       3144.64       3135.63        80.29 o                         
   2   2   8        136.90        134.24        11.69 o                         
   3   2   8        437.15        433.32        28.75 o                         
   4   2   8        827.15        757.87        54.59 o                         
  -4   3   8        973.29        837.14        45.34 o                         
  -3   3   8        227.49        203.18        19.61 o                         
  -2   3   8       4195.46       3685.81       202.25 o                         
  -1   3   8        775.05        856.65        25.73 o                         
   0   3   8       2150.38       2088.77        53.04 o                         
   1   3   8        455.58        513.67        15.93 o                         
   2   3   8       8393.64       7916.52       216.13 o                         
   3   3   8        376.14        372.47        28.04 o                         
   4   3   8       1730.39       1851.45        83.12 o                         
  -4   4   8        350.64        312.90        37.31 o                         
  -3   4   8        367.14        369.09        34.69 o                         
  -2   4   8        588.47        550.54        21.76 o                         
  -1   4   8       3934.61       3774.67       116.34 o                         
   0   4   8          7.03         22.11         5.21 o                         
   1   4   8       5269.12       5219.95       129.13 o                         
   2   4   8        313.96        317.61        18.59 o                         
   3   4   8        205.62        221.81        21.51 o                         
   4   4   8        431.70        430.85        40.29 o                         
  -4   5   8        568.72        590.83        45.91 o                         
  -3   5   8        607.72        626.83        39.23 o                         
  -2   5   8       8439.62       7521.41       231.08 o                         
  -1   5   8        552.61        531.80        17.58 o                         
   0   5   8       7924.34       8068.76       184.48 o                         
   1   5   8        945.73        984.41        26.81 o                         
   2   5   8       4118.64       3756.94       161.23 o                         
   3   5   8       1230.58       1216.72        58.12 o                         
   4   5   8        374.01        408.95        52.03 o                         
  -4   6   8       1559.97       1451.30        70.50 o                         
  -3   6   8        659.12        596.03        39.88 o                         
  -2   6   8        990.82        961.97        40.12 o                         
  -1   6   8        736.62        713.17        23.19 o                         
   0   6   8       2389.03       2388.56        57.75 o                         
   1   6   8       1471.58       1493.43        38.40 o                         
   2   6   8       1437.07       1424.66        51.39 o                         
   3   6   8        407.15        417.09        36.47 o                         
   4   6   8        761.12        866.74        57.93 o                         
  -4   7   8        290.70        271.23        35.05 o                         
  -3   7   8        696.94        737.45        44.38 o                         
  -2   7   8       1248.74       1137.84        42.12 o                         
  -1   7   8       9457.87       8739.69       253.48 o                         
   0   7   8       2616.74       2780.07        66.65 o                         
   1   7   8       5132.08       5122.05       119.04 o                         
   2   7   8       2547.58       2573.14        83.25 o                         
   3   7   8        343.67        353.81        33.94 o                         
   4   7   8        217.21        212.87        34.32 o                         
  -4   8   8        309.44        263.46        35.33 o                         
  -3   8   8        570.56        584.98        42.19 o                         
  -2   8   8        346.81        329.95        23.59 o                         
  -1   8   8        625.39        595.18        23.22 o                         
   0   8   8       2979.43       3049.23        73.23 o                         
   1   8   8        914.25        930.05        28.57 o                         
   2   8   8        707.46        731.60        34.38 o                         
   3   8   8        301.49        330.93        33.67 o                         
   4   8   8        434.85        435.12        44.30 o                         
  -4   9   8        261.66        298.18        38.13 o                         
  -3   9   8       1039.67       1053.45        55.71 o                         
  -2   9   8       1742.38       1579.94        56.12 o                         
  -1   9   8        742.63        749.22        28.82 o                         
   0   9   8        381.57        396.90        17.63 o                         
   1   9   8        945.36        955.37        33.27 o                         
   2   9   8       3060.15       3099.04        99.87 o                         
   3   9   8       2128.83       2181.91        91.41 o                         
   4   9   8        510.67        492.84        48.28 o                         
  -3  10   8         46.15         69.27        25.75 o                         
  -2  10   8        205.35        202.44        20.86 o                         
  -1  10   8       1189.97       1251.27        41.63 o                         
   0  10   8       3627.94       3688.98        99.09 o                         
   1  10   8       1134.31       1156.47        39.30 o                         
   2  10   8        224.38        201.09        21.61 o                         
   3  10   8         56.27         57.67        25.75 o                         
  -3  11   8        559.29        582.15        45.30 o                         
  -2  11   8       1877.18       1813.97        65.32 o                         
  -1  11   8       2168.22       2141.51        69.48 o                         
   0  11   8       2248.09       2253.37        64.70 o                         
   1  11   8       1875.96       1868.97        61.95 o                         
   2  11   8       1155.09       1151.79        49.77 o                         
   3  11   8        372.01        406.68        43.04 o                         
  -3  12   8       1344.42       1239.92        65.23 o                         
  -2  12   8         89.63         69.48        22.08 o                         
  -1  12   8        746.09        710.64        35.80 o                         
   0  12   8        170.01        171.99        15.52 o                         
   1  12   8       1439.59       1475.21        53.25 o                         
   2  12   8        181.65        145.58        22.32 o                         
   3  12   8        720.22        752.34        54.76 o                         
  -2  13   8        556.78        653.33        45.17 o                         
  -1  13   8       3429.40       3280.11       114.35 o                         
   0  13   8        174.05        196.24        24.07 o                         
   1  13   8       2020.89       2140.12        77.75 o                         
   2  13   8        602.23        559.06        41.81 o                         
   3  13   8        269.97        290.86        74.12 o                         
  -2  14   8        169.74        165.72        28.46 o                         
  -1  14   8         27.00         40.60        20.93 o                         
   0  14   8       1402.61       1422.12        62.58 o                         
   1  14   8         14.02         -2.42        16.51 o                         
   2  14   8        347.33        347.32        34.25 o                         
  -2  15   8         34.71         49.18        30.11 o                         
  -1  15   8        433.67        375.59        33.85 o                         
   0  15   8          2.09         -5.40        21.77 o                         
   1  15   8        876.78        861.04        44.55 o                         
   2  15   8         19.11         -8.63        28.27 o                         
  -1  16   8         67.10         61.90        32.09 o                         
   0  16   8       1001.20       1046.45        58.60 o                         
   1  16   8         60.17         44.42        32.76 o                         
  -3   0   9        272.81        290.23        40.88 o                         
  -1   0   9       1211.65       1128.07        66.04 o                         
   1   0   9       2233.24       2149.07       105.65 o                         
   3   0   9        362.95        386.12        38.09 o                         
  -4   1   9        692.27        747.98        83.07 o                         
  -3   1   9       2246.93       2128.58        64.46 o                         
  -2   1   9        503.76        498.63        21.67 o                         
  -1   1   9       1263.11       1176.68        33.05 o                         
   0   1   9       3518.42       3414.25        87.14 o                         
   1   1   9       1337.31       1270.85        40.17 o                         
   2   1   9        273.11        298.20        19.21 o                         
   3   1   9       3024.74       2815.77        84.72 o                         
   4   1   9        757.00        733.00        54.68 o                         
  -4   2   9        139.35        124.71        28.84 o                         
  -3   2   9       3012.59       2845.12        92.09 o                         
  -2   2   9       1604.10       1488.21        45.37 o                         
  -1   2   9       2185.68       2001.78        56.97 o                         
   0   2   9       2033.52       2068.12        50.49 o                         
   1   2   9       2836.61       2718.05        76.58 o                         
   2   2   9       1811.85       1704.73        53.11 o                         
   3   2   9       2144.42       2148.90        80.07 o                         
   4   2   9         72.07         76.82        28.81 o                         
  -4   3   9          9.70         -2.72        20.49 o                         
  -3   3   9        635.27        643.60        39.93 o                         
  -2   3   9        754.91        693.29        26.37 o                         
  -1   3   9      15527.89      14325.94       348.46 o                         
   0   3   9       7184.07       6971.98       168.23 o                         
   1   3   9      12617.60      11872.68       271.04 o                         
   2   3   9        504.07        505.14        23.39 o                         
   3   3   9        342.96        391.92        30.16 o                         
   4   3   9          9.26         15.43        25.33 o                         
  -4   4   9        647.58        699.47        55.91 o                         
  -3   4   9        818.87        759.60        41.02 o                         
  -2   4   9       4264.31       3964.97       108.51 o                         
  -1   4   9        446.83        443.60        23.27 o                         
   0   4   9        178.73        215.03        10.81 o                         
   1   4   9        249.49        244.48        11.59 o                         
   2   4   9       4500.31       4469.54       125.41 o                         
   3   4   9        553.60        539.01        34.08 o                         
   4   4   9        416.09        435.18        43.27 o                         
  -4   5   9          9.58          1.30        25.34 o                         
  -3   5   9       1750.52       1615.34        66.84 o                         
  -2   5   9       1477.21       1332.86        48.68 o                         
  -1   5   9        899.02        988.01        46.61 o                         
   0   5   9       8115.39       8087.12       185.50 o                         
   1   5   9       1837.63       1983.41        49.21 o                         
   2   5   9        861.48        786.36        30.95 o                         
   3   5   9       2405.60       2485.42       103.98 o                         
   4   5   9         18.72        -13.43        26.70 o                         
  -4   6   9          6.20         -0.31        26.02 o                         
  -3   6   9        349.75        314.58        34.12 o                         
  -2   6   9        380.63        338.69        21.62 o                         
  -1   6   9        618.41        613.83        31.23 o                         
   0   6   9         22.17          7.86         6.16 o                         
   1   6   9       1039.60       1004.34        28.17 o                         
   2   6   9        686.14        688.67        37.62 o                         
   3   6   9        592.41        593.84        41.25 o                         
   4   6   9          3.43        -26.03        26.40 o                         
  -4   7   9       1841.82       1731.46        79.44 o                         
  -3   7   9        481.89        456.04        37.35 o                         
  -2   7   9        189.06        158.14        16.85 o                         
  -1   7   9       2286.09       2191.56        65.95 o                         
   0   7   9       1037.15       1114.76        30.67 o                         
   1   7   9       1655.84       1582.20        41.10 o                         
   2   7   9        236.96        253.12        25.17 o                         
   3   7   9        707.18        704.93        67.43 o                         
   4   7   9       1873.16       2130.47        95.74 o                         
  -4   8   9        187.02        138.45        33.33 o                         
  -3   8   9       2339.83       2207.46       122.06 o                         
  -2   8   9        219.05        221.66        20.08 o                         
  -1   8   9       1685.08       1704.39        50.84 o                         
   0   8   9       1503.71       1562.31        40.86 o                         
   1   8   9       3172.99       3126.98        79.95 o                         
   2   8   9        348.50        375.59        34.77 o                         
   3   8   9       1573.46       1536.52        71.58 o                         
   4   8   9         91.76         94.38        31.80 o                         
  -3   9   9        327.94        350.12        33.79 o                         
  -2   9   9       1358.37       1314.76        50.12 o                         
  -1   9   9       1328.24       1352.95        47.55 o                         
   0   9   9      13487.57      13615.72       326.62 o                         
   1   9   9       2196.09       2214.75        64.88 o                         
   2   9   9       1312.37       1321.55        59.18 o                         
   3   9   9        165.94        165.17        28.64 o                         
  -3  10   9          7.86         23.53        24.47 o                         
  -2  10   9       3299.68       3239.66       131.54 o                         
  -1  10   9          2.72         11.42        13.21 o                         
   0  10   9        165.75        172.58        13.94 o                         
   1  10   9          3.70         16.39        10.77 o                         
   2  10   9       2410.78       2343.89        86.07 o                         
   3  10   9          9.94          9.05        23.96 o                         
  -3  11   9        430.34        426.95        39.07 o                         
  -2  11   9       1039.22       1003.60        50.27 o                         
  -1  11   9        748.14        724.41        37.92 o                         
   0  11   9       2934.81       2977.96        82.71 o                         
   1  11   9        421.50        414.40        25.89 o                         
   2  11   9       1080.13       1073.18        48.26 o                         
   3  11   9        828.59        845.38        59.33 o                         
  -3  12   9         31.10         29.95        28.41 o                         
  -2  12   9        660.89        654.70        50.25 o                         
  -1  12   9         62.12         52.89        18.79 o                         
   0  12   9        340.29        361.24        22.31 o                         
   1  12   9         48.57         36.84        15.38 o                         
   2  12   9        805.87        857.72        45.26 o                         
   3  12   9         39.35         84.11        28.68 o                         
  -2  13   9        207.21        215.81        29.46 o                         
  -1  13   9        948.78        879.44        46.01 o                         
   0  13   9         92.86         83.01        21.10 o                         
   1  13   9        885.73        855.45        46.72 o                         
   2  13   9        412.54        429.55        36.37 o                         
  -2  14   9        792.65        783.90        50.50 o                         
  -1  14   9        339.86        346.10        31.00 o                         
   0  14   9          0.32         -1.03        20.40 o                         
   1  14   9        675.85        613.26        42.74 o                         
   2  14   9        615.09        625.14        47.30 o                         
  -1  15   9         17.56         -8.73        22.09 o                         
   0  15   9       4417.80       4480.11       155.90 o                         
   1  15   9         22.19         14.28        23.45 o                         
  -1  16   9        276.42        262.32        45.04 o                         
   0  16   9         12.26          5.34        24.84 o                         
   1  16   9        331.14        264.54        67.94 o                         
  -4   0  10       1002.70        940.42        80.41 o                         
  -2   0  10       8686.51       8428.86       316.49 o                         
   0   0  10       5429.93       5363.78       176.93 o                         
   2   0  10       6606.96       6812.74       264.82 o                         
   4   0  10       1154.86       1144.87        95.62 o                         
  -4   1  10        261.15        192.97        30.78 o                         
  -3   1  10        727.34        683.37        30.93 o                         
  -2   1  10       2741.60       2595.51        73.64 o                         
  -1   1  10       3675.93       3293.28       104.30 o                         
   0   1  10      11546.28      11555.91       285.36 o                         
   1   1  10       5864.23       5309.04       133.21 o                         
   2   1  10       2995.55       2908.60        92.41 o                         
   3   1  10        483.94        471.60        33.03 o                         
   4   1  10        366.15        344.20        37.70 o                         
  -4   2  10        765.80        781.07        68.40 o                         
  -3   2  10        891.95        860.32        39.25 o                         
  -2   2  10         44.39         41.70        10.28 o                         
  -1   2  10       1799.21       1714.58        46.80 o                         
   0   2  10         18.77         23.79         5.83 o                         
   1   2  10       1042.34        964.48        35.32 o                         
   2   2  10         73.21         71.61        11.30 o                         
   3   2  10       1053.78       1052.41        46.85 o                         
   4   2  10        399.90        373.37        41.22 o                         
  -4   3  10       2011.11       1962.35        75.28 o                         
  -3   3  10        252.37        282.44        29.37 o                         
  -2   3  10       3339.57       3277.02        92.18 o                         
  -1   3  10         75.99         55.77         8.17 o                         
   0   3  10        296.06        294.30        12.75 o                         
   1   3  10         61.30         56.75         8.19 o                         
   2   3  10       1761.70       1854.62        63.21 o                         
   3   3  10        220.74        200.16        21.81 o                         
   4   3  10       1580.03       1665.95        90.85 o                         
  -4   4  10        350.16        402.16        44.04 o                         
  -3   4  10        660.88        594.56        64.00 o                         
  -2   4  10        383.97        376.31        21.04 o                         
  -1   4  10       2641.12       2638.78        97.83 o                         
   0   4  10         15.04         27.98         6.21 o                         
   1   4  10       1464.19       1298.51        73.73 o                         
   2   4  10        188.55        205.14        16.58 o                         
   3   4  10       1038.22        986.29        46.04 o                         
   4   4  10        171.99        231.68        32.75 o                         
  -4   5  10        129.54        104.69        28.38 o                         
  -3   5  10        917.99        866.65        46.95 o                         
  -2   5  10       2681.76       2718.40        95.50 o                         
  -1   5  10         72.91         74.31         9.45 o                         
   0   5  10      10131.14       9549.04       217.97 o                         
   1   5  10         51.57         30.30         8.39 o                         
   2   5  10       5278.55       5469.84       151.51 o                         
   3   5  10        457.63        545.36        68.32 o                         
   4   5  10        204.00        205.86        33.34 o                         
  -4   6  10        533.88        505.76        44.54 o                         
  -3   6  10       1441.74       1372.09        61.44 o                         
  -2   6  10       3766.25       3381.41       167.22 o                         
  -1   6  10       3510.83       3345.83       106.19 o                         
   0   6  10        553.84        546.06        18.81 o                         
   1   6  10       1813.50       1692.23        61.51 o                         
   2   6  10       3109.33       2908.14       107.05 o                         
   3   6  10       1692.43       1730.00        75.86 o                         
   4   6  10        427.69        445.81        41.89 o                         
  -4   7  10        596.55        615.04        80.16 o                         
  -3   7  10        139.02        141.19        24.58 o                         
  -2   7  10        988.26        926.70        44.17 o                         
  -1   7  10       6493.40       6595.55       164.28 o                         
   0   7  10       1417.32       1442.31        38.33 o                         
   1   7  10       8796.37       8634.43       228.21 o                         
   2   7  10       1015.71        996.32        48.48 o                         
   3   7  10        280.14        287.92        31.34 o                         
   4   7  10        378.68        420.59        65.08 o                         
  -4   8  10        534.33        541.87       104.44 o                         
  -3   8  10       1073.90        964.01        53.00 o                         
  -2   8  10        208.82        223.89        23.44 o                         
  -1   8  10        855.31        912.73        32.69 o                         
   0   8  10       1018.58       1008.79        29.68 o                         
   1   8  10        761.01        815.13        31.05 o                         
   2   8  10        138.14        159.83        21.90 o                         
   3   8  10        616.87        624.41        55.68 o                         
   4   8  10        396.25        421.60        78.05 o                         
  -3   9  10       1419.03       1294.40        79.43 o                         
  -2   9  10       1511.26       1409.33        60.51 o                         
  -1   9  10         84.75         63.66        13.95 o                         
   0   9  10        118.76        134.99        12.03 o                         
   1   9  10         50.83         52.12        11.44 o                         
   2   9  10        737.90        711.19        54.39 o                         
   3   9  10        974.81       1046.68        60.06 o                         
  -3  10  10        165.23        140.25        28.99 o                         
  -2  10  10        975.67        933.43        57.11 o                         
  -1  10  10        415.27        400.46        26.07 o                         
   0  10  10         83.39         90.55        12.27 o                         
   1  10  10        316.80        337.68        25.51 o                         
   2  10  10        557.47        526.23        39.82 o                         
   3  10  10        335.45        357.98        36.31 o                         
  -3  11  10        278.75        253.68        33.39 o                         
  -2  11  10        762.82        744.43        45.20 o                         
  -1  11  10       1469.36       1492.18        59.64 o                         
   0  11  10       1965.64       2000.08        59.60 o                         
   1  11  10       2825.21       2892.80       103.18 o                         
   2  11  10       1555.88       1549.37        79.31 o                         
   3  11  10        385.75        380.86        38.67 o                         
  -3  12  10       1612.62       1532.44        77.58 o                         
  -2  12  10        264.21        281.61        29.97 o                         
  -1  12  10       2030.48       2002.40        76.46 o                         
   0  12  10          3.68         14.15        14.39 o                         
   1  12  10       1008.48       1038.94        56.81 o                         
   2  12  10        406.13        403.68        36.15 o                         
   3  12  10       1321.14       1407.21       115.16 o                         
  -2  13  10        229.89        235.72        31.04 o                         
  -1  13  10       2731.11       2740.05        99.93 o                         
   0  13  10        400.86        388.38        32.11 o                         
   1  13  10       3554.28       3469.87       123.72 o                         
   2  13  10        157.32        158.17        60.92 o                         
  -2  14  10        588.82        550.17        44.81 o                         
  -1  14  10         12.70         -3.08        20.09 o                         
   0  14  10       1130.16       1075.88        55.40 o                         
   1  14  10         25.72         23.25        23.02 o                         
   2  14  10        360.40        381.97        42.46 o                         
  -1  15  10         62.21         33.60        30.80 o                         
   0  15  10         24.45         46.52        24.84 o                         
   1  15  10         55.48         38.80        24.99 o                         
   0  16  10         50.61         15.58        40.47 o                         
  -3   0  11       2573.67       2578.56       108.68 o                         
  -1   0  11         62.03         62.18        13.92 o                         
   1   0  11         51.15         42.57        15.00 o                         
   3   0  11       1257.80       1360.78        80.27 o                         
  -4   1  11        207.61        240.48        32.80 o                         
  -3   1  11       1992.66       1980.24        61.89 o                         
  -2   1  11       2172.49       1999.20        59.54 o                         
  -1   1  11       6538.05       6115.47       164.89 o                         
   0   1  11         76.77         86.01         8.66 o                         
   1   1  11       5025.46       4912.02       149.75 o                         
   2   1  11       2183.25       2145.92        71.75 o                         
   3   1  11       1188.36       1222.31        69.54 o                         
   4   1  11        101.80         99.66        30.83 o                         
  -4   2  11        421.61        382.29        37.05 o                         
  -3   2  11       1142.59       1093.79        64.23 o                         
  -2   2  11         58.12         55.66        11.42 o                         
  -1   2  11       6658.07       6274.91       167.96 o                         
   0   2  11       3936.23       3855.68        91.44 o                         
   1   2  11       5035.91       4807.64       132.78 o                         
   2   2  11         29.24         38.69        11.51 o                         
   3   2  11        918.12       1009.58        46.61 o                         
   4   2  11        411.02        381.73        41.33 o                         
  -4   3  11         40.77         51.15        34.17 o                         
  -3   3  11       2036.06       1564.37       131.86 o                         
  -2   3  11        232.72        202.61        19.78 o                         
  -1   3  11       4572.54       4014.88       234.42 o                         
   0   3  11        323.16        281.67        13.19 o                         
   1   3  11       8698.87       8900.96       267.55 o                         
   2   3  11        467.61        466.94        24.50 o                         
   3   3  11       3971.47       3838.20       126.42 o                         
   4   3  11         75.12         53.09        28.69 o                         
  -4   4  11        403.29        338.79        43.63 o                         
  -3   4  11       1326.22       1334.28       101.55 o                         
  -2   4  11       1284.58       1225.77        41.68 o                         
  -1   4  11       1677.82       1686.51        78.55 o                         
   0   4  11       8734.11       8202.49       189.48 o                         
   1   4  11        825.92        672.83        54.09 o                         
   2   4  11        674.87        645.46        29.42 o                         
   3   4  11        768.29        792.23        52.56 o                         
   4   4  11        816.85        860.50        74.31 o                         
  -4   5  11        291.77        251.34        33.89 o                         
  -3   5  11       3503.44       3157.86       115.26 o                         
  -2   5  11        989.17       1004.01        64.76 o                         
  -1   5  11       2597.21       2641.90       117.86 o                         
   0   5  11       1103.69       1060.76        29.99 o                         
   1   5  11       1389.60       1236.31        75.21 o                         
   2   5  11       1964.30       1980.25        61.77 o                         
   3   5  11       1707.98       1710.48       102.90 o                         
   4   5  11        231.47        269.30        40.93 o                         
  -4   6  11        286.85        246.71        34.81 o                         
  -3   6  11       2095.94       1921.83       106.48 o                         
  -2   6  11        721.72        683.78        54.68 o                         
  -1   6  11        428.87        437.62        20.39 o                         
   0   6  11        294.90        288.45        14.81 o                         
   1   6  11        743.72        726.01        27.88 o                         
   2   6  11        870.66        840.40        43.82 o                         
   3   6  11       1025.78       1074.51        91.26 o                         
   4   6  11        141.80        133.61        32.97 o                         
  -4   7  11        123.21        120.11        38.49 o                         
  -3   7  11        757.14        735.14        53.17 o                         
  -2   7  11       2899.40       2677.38       121.60 o                         
  -1   7  11       1407.55       1372.22        41.30 o                         
   0   7  11       1266.08       1246.48        34.71 o                         
   1   7  11       1390.98       1382.25        44.27 o                         
   2   7  11       1453.68       1376.83        70.27 o                         
   3   7  11       1474.68       1364.40        66.81 o                         
   4   7  11         89.36        109.40        33.65 o                         
  -3   8  11        370.30        405.06        37.63 o                         
  -2   8  11        131.85        122.18        20.60 o                         
  -1   8  11       4790.68       4784.90       130.28 o                         
   0   8  11        315.77        329.99        17.08 o                         
   1   8  11       3286.75       3227.53        91.24 o                         
   2   8  11         79.94         55.77        19.54 o                         
   3   8  11        442.97        430.29        40.41 o                         
  -3   9  11        434.43        415.20        36.19 o                         
  -2   9  11       1416.13       1337.72        66.58 o                         
  -1   9  11       1726.17       1798.72        75.05 o                         
   0   9  11       1749.35       1786.14        49.84 o                         
   1   9  11       3407.23       3466.55        97.82 o                         
   2   9  11       2890.13       2923.26       128.30 o                         
   3   9  11        876.55        902.75       117.11 o                         
  -3  10  11        259.09        253.06        33.04 o                         
  -2  10  11       2448.58       2305.86       119.06 o                         
  -1  10  11        348.43        293.83        33.59 o                         
   0  10  11       2089.44       2161.86        62.99 o                         
   1  10  11        706.35        704.48        35.10 o                         
   2  10  11       1338.88       1247.91        72.70 o                         
   3  10  11        128.88        108.63        29.16 o                         
  -3  11  11       1257.17       1259.98        67.96 o                         
  -2  11  11        912.06        820.27        48.21 o                         
  -1  11  11       2293.17       2232.76        82.22 o                         
   0  11  11        211.32        220.15        17.83 o                         
   1  11  11       1571.46       1569.38        64.36 o                         
   2  11  11       1002.90        928.00        52.93 o                         
   3  11  11        687.91        630.80        49.69 o                         
  -2  12  11        183.01        199.22        48.60 o                         
  -1  12  11        158.95        159.08        23.01 o                         
   0  12  11        315.12        329.07        25.38 o                         
   1  12  11        245.76        229.83        26.10 o                         
   2  12  11         89.28         91.54        24.90 o                         
  -2  13  11        757.77        757.37        57.16 o                         
  -1  13  11        200.38        199.41        40.71 o                         
   0  13  11        392.04        358.27        43.95 o                         
   1  13  11        299.89        295.09        35.66 o                         
   2  13  11        489.54        508.85        49.22 o                         
  -2  14  11        537.43        466.95        53.71 o                         
  -1  14  11        829.85        777.27        48.19 o                         
   0  14  11        617.89        600.79        51.22 o                         
   1  14  11        472.11        414.83        37.03 o                         
   2  14  11        266.21        190.70        40.43 o                         
  -1  15  11        140.86        115.80        27.50 o                         
   0  15  11       1068.68       1172.87        89.57 o                         
   1  15  11         68.76         41.03        34.55 o                         
  -4   0  12        121.67         78.97        40.60 o                         
  -2   0  12       3326.86       3032.51       218.03 o                         
   0   0  12      11721.48      11827.98       383.59 o                         
   2   0  12       5201.79       4918.93       197.32 o                         
   4   0  12        203.51        178.99        56.99 o                         
  -4   1  12        608.82        443.97        66.62 o                         
  -3   1  12        390.07        373.15        28.66 o                         
  -2   1  12       1706.71       1528.38       103.25 o                         
  -1   1  12       1923.44       1911.12        57.40 o                         
   0   1  12       2922.48       3048.05        73.51 o                         
   1   1  12        953.72        981.79        63.48 o                         
   2   1  12       3357.66       3184.71        93.50 o                         
   3   1  12        648.83        666.75        33.62 o                         
   4   1  12       1194.25       1256.50        77.04 o                         
  -4   2  12       1730.18       1745.76        81.18 o                         
  -3   2  12         75.75         72.74        18.24 o                         
  -2   2  12       4012.25       3888.84       108.84 o                         
  -1   2  12       1890.98       1668.79        83.33 o                         
   0   2  12        167.03        171.67        10.72 o                         
   1   2  12       2828.29       2777.40        90.87 o                         
   2   2  12       2024.76       2269.56        75.90 o                         
   3   2  12         39.23         35.47        18.45 o                         
   4   2  12        857.08        937.01        71.62 o                         
  -4   3  12         39.28         -8.63        33.67 o                         
  -3   3  12         16.23         23.31        17.08 o                         
  -2   3  12       5623.71       5316.75       145.52 o                         
  -1   3  12       1337.84       1309.25        42.32 o                         
   0   3  12       7005.81       6617.08       154.08 o                         
   1   3  12        770.05        726.43        30.89 o                         
   2   3  12       2950.86       2949.99       100.35 o                         
   3   3  12         13.48         24.48        18.18 o                         
   4   3  12         26.01         11.57        27.54 o                         
  -4   4  12        773.17        725.72        52.21 o                         
  -3   4  12       1380.02       1330.74        60.10 o                         
  -2   4  12       3625.43       3389.66        97.07 o                         
  -1   4  12        846.92        833.62        30.94 o                         
   0   4  12       2481.27       2394.61        59.40 o                         
   1   4  12       1225.15       1222.12        44.33 o                         
   2   4  12       1783.49       1768.02        91.64 o                         
   3   4  12        675.94        730.14        45.63 o                         
   4   4  12        533.40        607.94        75.78 o                         
  -4   5  12        726.08        737.29        75.38 o                         
  -3   5  12         41.98         27.11        21.87 o                         
  -2   5  12       1452.31       1684.45        74.84 o                         
  -1   5  12       2543.48       2610.35        73.24 o                         
   0   5  12        230.52        243.77        13.95 o                         
   1   5  12       1782.02       1665.00        64.81 o                         
   2   5  12       2951.44       3031.11       101.01 o                         
   3   5  12         30.71         31.00        25.66 o                         
   4   5  12       1488.03       1540.04        78.57 o                         
  -4   6  12         69.78         36.08        29.70 o                         
  -3   6  12        226.62        240.19        36.47 o                         
  -2   6  12       1731.18       1668.24        66.92 o                         
  -1   6  12       1302.39       1357.23        41.03 o                         
   0   6  12       7186.67       6984.56       162.42 o                         
   1   6  12       1798.66       1740.62        59.69 o                         
   2   6  12       1650.18       1685.63        70.06 o                         
   3   6  12        347.37        356.89        34.26 o                         
   4   6  12         89.53         67.56        31.84 o                         
  -3   7  12       1061.92       1039.99        55.54 o                         
  -2   7  12        684.31        669.58        39.69 o                         
  -1   7  12       1011.36       1036.68        34.68 o                         
   0   7  12       2163.77       2157.37        55.06 o                         
   1   7  12        872.44        824.12        46.99 o                         
   2   7  12        743.79        718.94        43.09 o                         
   3   7  12       1911.68       1905.63        83.14 o                         
  -3   8  12        522.14        428.71        39.54 o                         
  -2   8  12       1857.56       1738.46        70.91 o                         
  -1   8  12       1038.37       1067.69        49.83 o                         
   0   8  12        499.02        484.37        20.76 o                         
   1   8  12        884.39        845.09        32.62 o                         
   2   8  12       1627.85       1601.05        69.62 o                         
   3   8  12        315.94        302.36        33.57 o                         
  -3   9  12         79.72         83.66        27.86 o                         
  -2   9  12       1061.76        971.28        61.35 o                         
  -1   9  12       3372.26       3190.49       100.60 o                         
   0   9  12       1277.03       1252.89        38.52 o                         
   1   9  12       2255.04       2202.65        66.96 o                         
   2   9  12        585.34        632.60        42.42 o                         
   3   9  12         65.43         57.44        39.39 o                         
  -3  10  12       1513.95       1486.56        94.66 o                         
  -2  10  12        225.83        263.93        29.02 o                         
  -1  10  12       1143.08       1086.03        44.62 o                         
   0  10  12       1030.89       1107.90        42.50 o                         
   1  10  12        805.77        746.32        37.01 o                         
   2  10  12        171.77        182.75        26.74 o                         
   3  10  12        743.48        812.91        56.86 o                         
  -3  11  12        234.56        236.06        36.60 o                         
  -2  11  12       1049.00       1007.76        53.77 o                         
  -1  11  12        576.11        567.23        38.27 o                         
   0  11  12         16.43         22.15        13.66 o                         
   1  11  12        703.52        703.21        41.20 o                         
   2  11  12       1428.53       1428.91        67.99 o                         
   3  11  12        328.38        368.54        42.47 o                         
  -2  12  12         91.02         55.05        42.21 o                         
  -1  12  12       1874.75       1777.26        72.08 o                         
   0  12  12        970.21        970.22        47.05 o                         
   1  12  12       1869.48       1845.84        75.26 o                         
   2  12  12         72.33         62.46        25.29 o                         
  -2  13  12        685.76        655.71        56.00 o                         
  -1  13  12         77.99         77.78        23.74 o                         
   0  13  12       1487.45       1461.23        96.65 o                         
   1  13  12        119.37        135.07        25.89 o                         
   2  13  12        502.89        444.95        47.41 o                         
  -1  14  12        358.77        381.13        43.04 o                         
   0  14  12        395.30        385.68        55.58 o                         
   1  14  12        189.22        186.28        28.72 o                         
   0  15  12          1.43         19.32        46.45 o                         
  -3   0  13       3713.95       3725.85       152.21 o                         
  -1   0  13       7063.68       6949.47       264.97 o                         
   1   0  13       3476.82       3246.83       386.88 o                         
   3   0  13       2029.43       2097.01       159.80 o                         
  -4   1  13        550.44        570.23        49.95 o                         
  -3   1  13        270.15        241.39        24.43 o                         
  -2   1  13        296.79        295.68        20.37 o                         
  -1   1  13       3044.80       2606.77       101.32 o                         
   0   1  13       5846.52       6180.80       144.18 o                         
   1   1  13       3650.71       3348.01       181.95 o                         
   2   1  13        261.55        264.87        20.07 o                         
   3   1  13        449.32        449.31        30.43 o                         
   4   1  13        427.61        455.97        51.38 o                         
  -4   2  13        116.93        138.84        30.91 o                         
  -3   2  13        609.67        582.65        46.79 o                         
  -2   2  13       1736.56       1740.34        55.12 o                         
  -1   2  13       4099.12       3660.76       124.05 o                         
   0   2  13        583.68        610.19        24.44 o                         
   1   2  13       5062.62       4900.18       159.29 o                         
   2   2  13        931.06        921.34        38.10 o                         
   3   2  13       1033.79       1001.88        48.89 o                         
   4   2  13        108.01        151.57        37.80 o                         
  -4   3  13         50.68         55.50        34.41 o                         
  -3   3  13        700.91        638.48        78.45 o                         
  -2   3  13         22.82         32.14        13.02 o                         
  -1   3  13          3.64          7.68        10.24 o                         
   0   3  13         87.48         95.03         9.50 o                         
   1   3  13          2.03        -13.24        13.24 o                         
   2   3  13         21.06         31.71        13.24 o                         
   3   3  13       1430.31       1486.17        61.94 o                         
   4   3  13         77.33         39.26        28.61 o                         
  -4   4  13        110.59         91.22        29.56 o                         
  -3   4  13        359.83        272.42        27.76 o                         
  -2   4  13       2653.83       2403.85        79.96 o                         
  -1   4  13       4960.03       4606.33       140.98 o                         
   0   4  13       1033.37        946.91        29.39 o                         
   1   4  13       3779.75       3613.96       111.89 o                         
   2   4  13       3020.93       3068.95        91.36 o                         
   3   4  13        483.40        501.09        37.00 o                         
   4   4  13        214.69        216.73        34.88 o                         
  -4   5  13         83.01         71.90        40.46 o                         
  -3   5  13         79.24         78.34        24.04 o                         
  -2   5  13        141.84        118.12        18.34 o                         
  -1   5  13       4409.21       4513.09       143.42 o                         
   0   5  13        366.86        369.55        21.27 o                         
   1   5  13       5400.65       5418.90       162.61 o                         
   2   5  13        289.87        353.89        22.96 o                         
   3   5  13        117.25        109.01        26.20 o                         
   4   5  13        159.83        174.63        54.47 o                         
  -3   6  13       1933.97       1729.14        78.37 o                         
  -2   6  13       2557.83       2387.34        89.77 o                         
  -1   6  13       2915.78       2920.69        96.43 o                         
   0   6  13        414.18        399.79        20.09 o                         
   1   6  13       1455.29       1369.35        95.16 o                         
   2   6  13       1329.27       1341.45        66.30 o                         
   3   6  13       1164.39       1193.96        81.29 o                         
  -3   7  13        367.17        337.52        37.44 o                         
  -2   7  13        431.60        416.65        33.38 o                         
  -1   7  13        297.27        300.86        21.02 o                         
   0   7  13       6524.84       6223.62       156.52 o                         
   1   7  13        238.20        209.97        20.52 o                         
   2   7  13        650.47        639.82        41.96 o                         
   3   7  13        703.90        684.20        50.64 o                         
  -3   8  13        157.25        183.09        29.64 o                         
  -2   8  13        978.09        942.94        65.81 o                         
  -1   8  13        850.35        932.23        60.85 o                         
   0   8  13       1829.01       1729.81        50.62 o                         
   1   8  13       1417.89       1502.31        54.83 o                         
   2   8  13        477.69        441.13        35.62 o                         
   3   8  13        316.17        366.33        36.98 o                         
  -3   9  13        240.64        267.79        33.63 o                         
  -2   9  13        112.40        125.64        24.04 o                         
  -1   9  13        249.71        245.19        22.23 o                         
   0   9  13        451.55        457.49        28.83 o                         
   1   9  13        124.70        119.89        18.11 o                         
   2   9  13        167.08        171.45        26.45 o                         
   3   9  13        319.01        316.94        36.74 o                         
  -3  10  13        377.76        395.88        38.94 o                         
  -2  10  13        851.69        862.25        50.02 o                         
  -1  10  13       1084.57        980.63        43.39 o                         
   0  10  13       1094.36       1084.57        48.58 o                         
   1  10  13        528.79        464.87        34.33 o                         
   2  10  13       1743.81       1807.42        99.93 o                         
   3  10  13        275.28        255.12        34.95 o                         
  -2  11  13        352.68        343.52        39.55 o                         
  -1  11  13       1481.43       1540.45        63.93 o                         
   0  11  13        531.53        516.61        35.84 o                         
   1  11  13       1297.78       1239.42        66.10 o                         
   2  11  13        681.82        669.79        47.37 o                         
  -2  12  13       2378.35       2089.08        99.16 o                         
  -1  12  13         93.59         65.38        21.99 o                         
   0  12  13       1558.09       1418.86        71.71 o                         
   1  12  13        100.16         83.45        27.09 o                         
   2  12  13       1423.09       1354.93        68.66 o                         
  -2  13  13        351.56        402.41        44.14 o                         
  -1  13  13        195.96        212.89        28.26 o                         
   0  13  13       2332.64       2420.78       137.36 o                         
   1  13  13         99.59         92.36        29.03 o                         
   2  13  13        385.40        380.98        45.92 o                         
  -1  14  13        482.13        461.94        40.07 o                         
   0  14  13        270.24        150.92        49.16 o                         
   1  14  13        759.90        719.72        58.78 o                         
  -4   0  14       1171.87       1321.43        97.98 o                         
  -2   0  14       1162.43       1000.36       116.00 o                         
   0   0  14       1492.32       1510.19        57.15 o                         
   2   0  14       2130.72       1932.65        90.55 o                         
   4   0  14        797.15        892.86       137.29 o                         
  -4   1  14         99.76         72.07        29.25 o                         
  -3   1  14        700.41        639.88        37.73 o                         
  -2   1  14         73.24         78.66        14.92 o                         
  -1   1  14        543.29        422.63        42.03 o                         
   0   1  14        318.68        357.09        18.47 o                         
   1   1  14        893.35        902.95        45.47 o                         
   2   1  14         82.39         62.05        14.83 o                         
   3   1  14        412.67        435.17        33.78 o                         
   4   1  14        204.60        236.83        37.60 o                         
  -4   2  14        417.18        416.83        40.17 o                         
  -3   2  14        475.92        390.60        56.30 o                         
  -2   2  14       2031.91       2064.12        64.27 o                         
  -1   2  14       2140.81       2023.85        85.09 o                         
   0   2  14      11565.83      11943.28       321.00 o                         
   1   2  14       1113.98        996.46        51.73 o                         
   2   2  14       1151.12       1259.03        54.37 o                         
   3   2  14        860.70        891.65        47.65 o                         
   4   2  14        204.97        177.36        40.61 o                         
  -4   3  14        543.05        544.35        54.74 o                         
  -3   3  14        296.66        311.04        26.58 o                         
  -2   3  14       2307.20       1920.68       119.80 o                         
  -1   3  14        374.99        378.90        33.11 o                         
   0   3  14       3899.20       4033.67       133.01 o                         
   1   3  14        692.24        686.42        66.34 o                         
   2   3  14       4197.98       4153.54       120.40 o                         
   3   3  14        246.08        241.22        26.68 o                         
   4   3  14        304.19        283.38        37.48 o                         
  -4   4  14        527.00        631.70        91.53 o                         
  -3   4  14       1073.38        999.63        48.45 o                         
  -2   4  14        660.69        572.05        55.66 o                         
  -1   4  14       3946.36       3751.89       117.44 o                         
   0   4  14       2907.11       2830.53        83.11 o                         
   1   4  14       2174.85       2041.66       103.79 o                         
   2   4  14        735.57        793.93        35.77 o                         
   3   4  14        704.02        734.95        44.78 o                         
   4   4  14        299.73        345.33        62.33 o                         
  -3   5  14        614.10        549.13        43.78 o                         
  -2   5  14        411.74        394.06        28.99 o                         
  -1   5  14        698.29        714.32        44.99 o                         
   0   5  14         24.64         59.09        13.94 o                         
   1   5  14       1184.15       1203.35        46.66 o                         
   2   5  14        232.63        242.49        20.93 o                         
   3   5  14        425.61        414.79        54.63 o                         
  -3   6  14        373.23        396.05        36.82 o                         
  -2   6  14        377.62        355.23        27.63 o                         
  -1   6  14        396.17        428.05        38.92 o                         
   0   6  14        179.89        167.98        16.68 o                         
   1   6  14        711.33        696.79        41.64 o                         
   2   6  14        734.66        709.76        44.44 o                         
   3   6  14        511.64        593.04        47.42 o                         
  -3   7  14        434.69        462.46        40.71 o                         
  -2   7  14        235.15        254.74        27.47 o                         
  -1   7  14        263.06        285.41        20.63 o                         
   0   7  14        351.94        360.68        23.98 o                         
   1   7  14        522.38        540.71        31.73 o                         
   2   7  14        453.29        482.76        39.08 o                         
   3   7  14        224.21        254.05        34.04 o                         
  -3   8  14        426.40        392.69        37.55 o                         
  -2   8  14       2109.22       2113.85        94.11 o                         
  -1   8  14        695.22        711.10        39.28 o                         
   0   8  14       5608.53       5374.66       150.26 o                         
   1   8  14        869.40        863.69        39.56 o                         
   2   8  14       1029.37       1011.57        62.73 o                         
   3   8  14        338.51        355.28        42.71 o                         
  -3   9  14        502.89        445.50        40.09 o                         
  -2   9  14        329.83        333.89        31.37 o                         
  -1   9  14        920.34       1002.76       112.74 o                         
   0   9  14        876.08        889.80        39.95 o                         
   1   9  14       1724.13       1717.11        63.96 o                         
   2   9  14        660.08        640.59        51.19 o                         
   3   9  14        569.41        479.63        44.14 o                         
  -3  10  14        904.49        981.52       129.71 o                         
  -2  10  14         86.21         45.00        24.10 o                         
  -1  10  14       3472.65       3417.95       154.81 o                         
   0  10  14          5.42         14.85        17.07 o                         
   1  10  14       2160.49       2050.55       135.02 o                         
   2  10  14        165.36        186.93        29.06 o                         
  -2  11  14        626.50        525.60        44.29 o                         
  -1  11  14         61.30         35.82        22.93 o                         
   0  11  14        498.53        510.09        38.34 o                         
   1  11  14        105.62         67.82        25.64 o                         
   2  11  14        536.55        540.47        45.83 o                         
  -2  12  14         75.92         71.16        31.02 o                         
  -1  12  14         93.02         92.76        27.22 o                         
   0  12  14         12.86         38.22        24.72 o                         
   1  12  14        188.42        192.60        32.54 o                         
   2  12  14        126.40        119.25        29.91 o                         
  -1  13  14          7.67        -22.65        22.65 o                         
   0  13  14        571.05        520.59        60.71 o                         
   1  13  14          8.49        -20.64        32.72 o                         
   0  14  14         97.17         48.14        47.45 o                         
  -3   0  15        277.67        244.68        32.61 o                         
  -1   0  15       9576.65       7828.80       642.74 o                         
   1   0  15      12882.62      12489.82       561.08 o                         
   3   0  15        338.78        330.69        68.28 o                         
  -3   1  15        652.13        608.68        58.34 o                         
  -2   1  15       1443.11       1328.56        47.50 o                         
  -1   1  15        689.20        542.17        48.21 o                         
   0   1  15         43.40         51.58        16.50 o                         
   1   1  15       1392.51       1346.73        76.35 o                         
   2   1  15       1486.79       1552.95        54.81 o                         
   3   1  15        835.11        847.93        52.61 o                         
   4   1  15        190.87        267.01        54.24 o                         
  -3   2  15       2515.11       2504.42        86.57 o                         
  -2   2  15        671.03        617.85        31.15 o                         
  -1   2  15        292.53        220.74        28.53 o                         
   0   2  15        961.65       1071.37        56.17 o                         
   1   2  15        578.54        505.12        49.43 o                         
   2   2  15        380.68        388.28        26.69 o                         
   3   2  15       1529.78       1621.54        67.36 o                         
  -3   3  15        120.53         92.98        21.84 o                         
  -2   3  15         24.95         -3.10        15.58 o                         
  -1   3  15       1865.73       1792.84        95.54 o                         
   0   3  15        139.96        150.42        20.99 o                         
   1   3  15        968.69        957.83        62.51 o                         
   2   3  15         22.47         44.92        15.46 o                         
   3   3  15         72.36         92.21        23.20 o                         
  -3   4  15       1227.89       1100.46        51.79 o                         
  -2   4  15         14.47         -0.70        15.11 o                         
  -1   4  15       1091.07       1170.67        42.24 o                         
   0   4  15        285.26        335.09        25.88 o                         
   1   4  15        907.77        927.89        37.48 o                         
   2   4  15         22.60         19.87        15.31 o                         
   3   4  15        694.64        768.66        46.51 o                         
  -3   5  15       1179.91       1142.69        92.64 o                         
  -2   5  15        132.11        122.47        20.80 o                         
  -1   5  15       1322.28       1351.58        83.37 o                         
   0   5  15          9.82         15.96        14.66 o                         
   1   5  15       1760.25       1776.78        58.81 o                         
   2   5  15         66.24         76.36        17.05 o                         
   3   5  15       1564.47       1673.16        77.40 o                         
  -3   6  15        213.66        179.90        30.16 o                         
  -2   6  15        897.29        821.45        42.06 o                         
  -1   6  15       4150.08       4266.28       145.22 o                         
   0   6  15       3021.66       3067.15       117.30 o                         
   1   6  15       4968.31       4824.91       138.07 o                         
   2   6  15       1162.66       1216.76        59.88 o                         
   3   6  15        107.14        108.05        29.57 o                         
  -3   7  15         35.01         55.84        26.61 o                         
  -2   7  15       1802.43       1834.84        83.67 o                         
  -1   7  15        334.46        353.93        24.50 o                         
   0   7  15        128.49         65.24        15.50 o                         
   1   7  15        189.69        177.72        20.26 o                         
   2   7  15       1739.73       1758.76        77.24 o                         
   3   7  15         55.89         60.33        28.05 o                         
  -3   8  15        547.33        575.61        48.03 o                         
  -2   8  15        911.17        895.37        50.86 o                         
  -1   8  15         85.13        117.63        19.03 o                         
   0   8  15       2281.37       2284.99        76.70 o                         
   1   8  15        119.71         96.67        18.27 o                         
   2   8  15        723.54        741.93        50.27 o                         
   3   8  15        414.85        367.52        38.85 o                         
  -3   9  15        171.83        120.23        75.24 o                         
  -2   9  15        316.83        310.01        32.18 o                         
  -1   9  15        389.80        387.39        32.60 o                         
   0   9  15        100.47        110.04        19.46 o                         
   1   9  15        193.29        178.69        25.58 o                         
   2   9  15        192.38        194.67        29.61 o                         
   3   9  15        115.99        101.95        47.39 o                         
  -2  10  15        642.24        657.42        56.81 o                         
  -1  10  15        956.28        985.68        60.46 o                         
   0  10  15          0.28         -9.61        18.49 o                         
   1  10  15        917.98        898.66        60.73 o                         
   2  10  15        388.90        379.30        36.89 o                         
  -2  11  15        117.31         86.60        28.38 o                         
  -1  11  15        276.70        316.32        36.62 o                         
   0  11  15          0.96         -9.47        18.73 o                         
   1  11  15        540.78        545.32        58.89 o                         
   2  11  15        236.90        242.99        39.88 o                         
  -2  12  15        657.29        650.16        85.08 o                         
  -1  12  15        223.35        203.84        35.74 o                         
   0  12  15       4277.90       4159.69       168.10 o                         
   1  12  15        155.67        170.69        49.97 o                         
   2  12  15        479.66        538.49        92.65 o                         
  -1  13  15        335.25        331.44        50.26 o                         
   0  13  15          1.89         19.98        43.48 o                         
   1  13  15        177.82        172.43        44.25 o                         
  -2   0  16       3970.20       3731.71       207.02 o                         
   0   0  16        900.21        917.28       100.79 o                         
   2   0  16       2121.75       2213.02       282.16 o                         
  -3   1  16        267.39        169.24        36.07 o                         
  -2   1  16         85.39         39.66        15.20 o                         
  -1   1  16        678.47        652.23        29.61 o                         
   0   1  16       1978.01       2193.92        85.55 o                         
   1   1  16        571.88        535.89        30.90 o                         
   2   1  16        171.44        152.87        19.73 o                         
   3   1  16        501.00        522.74        50.59 o                         
  -3   2  16        685.50        703.00        41.70 o                         
  -2   2  16       2210.53       1563.99       131.03 o                         
  -1   2  16        440.05        481.74        50.08 o                         
   0   2  16       4731.10       5241.42       184.12 o                         
   1   2  16        249.46        295.62        26.99 o                         
   2   2  16       3177.76       3053.39        92.75 o                         
   3   2  16        383.48        376.42        32.75 o                         
  -3   3  16        111.35         63.32        29.86 o                         
  -2   3  16       2117.11       1828.36       128.92 o                         
  -1   3  16        291.22        320.00        23.72 o                         
   0   3  16        450.01        500.93        36.36 o                         
   1   3  16        170.69        201.87        26.28 o                         
   2   3  16       1715.91       1648.05        65.75 o                         
   3   3  16        143.99        128.08        25.73 o                         
  -3   4  16        372.50        319.38        37.47 o                         
  -2   4  16       2401.69       2293.52        79.54 o                         
  -1   4  16       1127.55       1210.97        86.27 o                         
   0   4  16       2654.83       2906.15       134.30 o                         
   1   4  16       2197.68       2371.18       134.53 o                         
   2   4  16       2073.47       1956.77        83.82 o                         
   3   4  16        643.87        759.14        72.71 o                         
  -3   5  16        363.70        437.78        40.37 o                         
  -2   5  16        334.44        337.75        34.00 o                         
  -1   5  16        462.38        473.54        28.40 o                         
   0   5  16       2066.75       2135.35       111.98 o                         
   1   5  16        231.12        241.97        33.69 o                         
   2   5  16        166.53        143.57        23.20 o                         
   3   5  16        371.59        440.62        42.64 o                         
  -3   6  16        842.93        883.08        54.92 o                         
  -2   6  16       2068.86       2046.30        82.30 o                         
  -1   6  16        258.05        305.56        23.26 o                         
   0   6  16          8.74         17.81        18.10 o                         
   1   6  16        138.49        176.43        19.34 o                         
   2   6  16       1010.51       1061.65        87.16 o                         
   3   6  16        439.82        432.58        44.90 o                         
  -3   7  16         59.09         65.59        32.58 o                         
  -2   7  16        117.16         74.67        24.78 o                         
  -1   7  16        759.65        846.33        37.50 o                         
   0   7  16         35.87         28.40        18.82 o                         
   1   7  16        615.26        643.25        51.64 o                         
   2   7  16        217.17        271.27        31.29 o                         
   3   7  16         90.59         76.16        29.63 o                         
  -3   8  16        473.36        397.88        40.57 o                         
  -2   8  16        672.37        731.73        86.07 o                         
  -1   8  16        728.54        739.31        38.82 o                         
   0   8  16       2466.44       2306.96       102.70 o                         
   1   8  16        637.40        580.88        40.88 o                         
   2   8  16       1341.71       1488.62        71.75 o                         
   3   8  16        330.25        339.02        49.59 o                         
  -2   9  16        268.19        212.15        30.21 o                         
  -1   9  16        907.59        974.17        62.38 o                         
   0   9  16          1.93         -4.19        19.39 o                         
   1   9  16        452.89        471.93        56.44 o                         
   2   9  16        312.74        269.56        33.45 o                         
  -2  10  16        286.34        310.99        34.85 o                         
  -1  10  16       2047.05       2283.69       148.24 o                         
   0  10  16         53.18         28.97        23.18 o                         
   1  10  16       2963.50       2976.68       133.82 o                         
   2  10  16        154.95        184.99        31.92 o                         
  -2  11  16        417.79        381.23        37.93 o                         
  -1  11  16          2.49        -12.54        30.48 o                         
   0  11  16       1283.78       1234.44        68.36 o                         
   1  11  16          4.67         -0.91        33.22 o                         
   2  11  16        219.30        177.86        32.46 o                         
  -1  12  16       1021.27        917.31       117.08 o                         
   0  12  16          6.77          7.55        30.39 o                         
   1  12  16        497.88        510.26       149.36 o                         
   0  13  16         29.13         68.50        65.14 o                         
  -3   0  17        912.27        722.44       113.11 o                         
  -1   0  17       2038.21       1891.96        84.06 o                         
   1   0  17       2010.69       2017.63       116.16 o                         
   3   0  17       1713.17       1656.81       147.22 o                         
  -3   1  17        488.23        461.37        36.50 o                         
  -2   1  17         98.65         63.88        20.21 o                         
  -1   1  17       1377.77       1363.87        64.20 o                         
   0   1  17       2427.18       2831.96       106.92 o                         
   1   1  17        787.52        833.47        67.55 o                         
   2   1  17        167.78        147.86        21.81 o                         
   3   1  17        363.85        405.89        33.96 o                         
  -3   2  17       1731.75       1734.52        68.28 o                         
  -2   2  17       1246.66        968.79       110.32 o                         
  -1   2  17       3482.49       3434.97       113.56 o                         
   0   2  17         35.95         63.27        20.06 o                         
   1   2  17       2114.25       2143.54        73.99 o                         
   2   2  17       1935.83       1875.61        98.10 o                         
   3   2  17        992.26       1049.90        62.37 o                         
  -3   3  17       1003.78        999.44        58.61 o                         
  -2   3  17        122.82         89.78        19.40 o                         
  -1   3  17        977.93        938.28        74.87 o                         
   0   3  17        343.29        345.70        30.88 o                         
   1   3  17       1641.06       1679.98       111.52 o                         
   2   3  17         73.70         56.82        17.81 o                         
   3   3  17        537.75        637.45        45.78 o                         
  -3   4  17        616.19        597.20        74.60 o                         
  -2   4  17       2078.94       2048.05        77.92 o                         
  -1   4  17       2432.87       2469.95       129.93 o                         
   0   4  17       1037.77       1196.91        57.89 o                         
   1   4  17       1847.27       1848.17        75.26 o                         
   2   4  17       1179.99       1188.65        51.63 o                         
   3   4  17        728.46        801.39        88.34 o                         
  -3   5  17         64.71         88.67        29.05 o                         
  -2   5  17        240.73        173.04        24.64 o                         
  -1   5  17        836.31        894.85        58.06 o                         
   0   5  17        191.90        235.91        26.68 o                         
   1   5  17        455.91        481.15        38.15 o                         
   2   5  17        227.32        229.49        23.03 o                         
   3   5  17        110.43        122.44        31.54 o                         
  -3   6  17        363.53        324.27        36.50 o                         
  -2   6  17        526.05        513.97        60.83 o                         
  -1   6  17       1252.80       1383.82        90.94 o                         
   0   6  17        113.47        121.83        23.95 o                         
   1   6  17       1848.00       1848.48       150.59 o                         
   2   6  17        979.55        955.99        59.82 o                         
   3   6  17        706.83        777.44        77.08 o                         
  -3   7  17        308.31        341.48        44.58 o                         
  -2   7  17        368.24        401.80        35.79 o                         
  -1   7  17        118.35        108.32        33.36 o                         
   0   7  17       1934.27       1887.12       128.18 o                         
   1   7  17        239.92        241.32        28.32 o                         
   2   7  17        229.52        210.89        40.46 o                         
   3   7  17        195.11        179.00        53.44 o                         
  -2   8  17        550.97        516.20        44.54 o                         
  -1   8  17       2368.96       2405.02       109.64 o                         
   0   8  17        576.86        653.92        93.77 o                         
   1   8  17       1167.10       1160.63        98.88 o                         
   2   8  17        782.08        777.03        64.43 o                         
  -2   9  17        173.74        125.48        29.60 o                         
  -1   9  17        416.82        483.75        73.79 o                         
   0   9  17        421.55        395.31        39.82 o                         
   1   9  17        623.69        628.90        57.36 o                         
   2   9  17        171.39        210.70        32.89 o                         
  -2  10  17       1638.58       1724.80        91.29 o                         
  -1  10  17        146.04         98.56        42.82 o                         
   0  10  17       1260.62       1172.09        79.21 o                         
   1  10  17        273.05        253.04        43.10 o                         
   2  10  17        803.25        813.54        57.60 o                         
  -1  11  17        281.81        395.34        86.19 o                         
   0  11  17         55.93         22.63        29.09 o                         
   1  11  17        325.97        412.91       130.27 o                         
  -1  12  17         70.10         90.88        38.63 o                         
   0  12  17        945.67        988.26       103.32 o                         
   1  12  17        141.10        137.55        43.44 o                         
  -2   0  18       3752.86       3280.62       257.88 o                         
   0   0  18       7933.92       9231.60       445.36 o                         
   2   0  18       2860.20       2556.46       226.82 o                         
  -3   1  18        466.81        468.26        35.95 o                         
  -2   1  18       1562.36       1396.81        51.16 o                         
  -1   1  18       1006.21        911.70        64.68 o                         
   0   1  18        665.73        772.71        47.00 o                         
   1   1  18       1917.65       1883.33       145.89 o                         
   2   1  18       1213.23       1166.34        51.93 o                         
   3   1  18        251.96        230.69        25.62 o                         
  -3   2  18         73.52         49.47        23.31 o                         
  -2   2  18        423.81        354.06        32.02 o                         
  -1   2  18        821.95        953.45        93.04 o                         
   0   2  18       1163.69       1306.09        61.46 o                         
   1   2  18        408.40        560.36       116.70 o                         
   2   2  18        580.43        591.63        47.35 o                         
   3   2  18         73.30         66.35        26.11 o                         
  -3   3  18         16.07         35.49        25.49 o                         
  -2   3  18        148.78        114.43        30.45 o                         
  -1   3  18         64.37         65.50        23.13 o                         
   0   3  18       1088.83       1246.46        64.11 o                         
   1   3  18         88.08        112.78        21.91 o                         
   2   3  18        119.18         90.08        20.42 o                         
   3   3  18          8.01         11.38        25.57 o                         
  -3   4  18        516.07        440.00        49.99 o                         
  -2   4  18        750.14        671.09        47.26 o                         
  -1   4  18        395.46        467.03        41.06 o                         
   0   4  18       1183.62       1362.58        89.48 o                         
   1   4  18        202.90        289.44        49.61 o                         
   2   4  18        816.01        846.97        45.09 o                         
   3   4  18       1047.38       1045.98        71.29 o                         
  -3   5  18         10.64         31.14        32.70 o                         
  -2   5  18       1713.50       1657.86       107.56 o                         
  -1   5  18        472.84        443.98        33.48 o                         
   0   5  18          9.92         32.09        21.09 o                         
   1   5  18        436.97        521.86        80.19 o                         
   2   5  18       1569.96       1576.49        63.35 o                         
   3   5  18         21.28         -4.10        29.04 o                         
  -2   6  18       1375.81       1438.52        71.95 o                         
  -1   6  18       1890.56       1997.67        93.75 o                         
   0   6  18       4787.27       4917.66       198.59 o                         
   1   6  18       1373.88       1378.28        64.83 o                         
   2   6  18        965.04       1050.46        60.12 o                         
  -2   7  18         77.56         97.35        28.67 o                         
  -1   7  18        647.46        754.51        44.20 o                         
   0   7  18        207.47        158.80        26.77 o                         
   1   7  18        665.50        737.59        81.90 o                         
   2   7  18         54.58         34.99        32.91 o                         
  -2   8  18        183.16        188.07        38.25 o                         
  -1   8  18       1212.36       1310.65        76.12 o                         
   0   8  18         36.29         30.00        22.87 o                         
   1   8  18        763.59        740.23        50.01 o                         
   2   8  18        355.64        334.19        37.32 o                         
  -2   9  18         77.38         52.30        28.55 o                         
  -1   9  18        397.52        351.24        41.45 o                         
   0   9  18        226.87        177.63        32.62 o                         
   1   9  18        547.10        579.08        53.73 o                         
   2   9  18        107.43         73.04        38.25 o                         
  -1  10  18        138.33        115.23        43.52 o                         
   0  10  18       1352.65       1419.35        91.49 o                         
   1  10  18        283.75        307.36        43.65 o                         
  -1  11  18        102.82         90.86        38.73 o                         
   0  11  18        232.83        283.42        42.77 o                         
   1  11  18         52.14         48.71        41.21 o                         
  -3   0  19        776.84        695.55        69.97 o                         
  -1   0  19        139.35        195.17        42.96 o                         
   1   0  19         79.92        126.49        55.87 o                         
   3   0  19        896.88        916.41        96.75 o                         
  -3   1  19        184.46        199.72        28.33 o                         
  -2   1  19        470.34        437.08        33.01 o                         
  -1   1  19        474.05        567.28        52.19 o                         
   0   1  19         81.72        133.68        24.26 o                         
   1   1  19        543.15        636.62        45.55 o                         
   2   1  19        362.11        317.82        65.92 o                         
   3   1  19         91.47         73.40        26.51 o                         
  -3   2  19        326.15        250.28        34.57 o                         
  -2   2  19        109.63        116.45        23.99 o                         
  -1   2  19       2778.24       2806.62       108.47 o                         
   0   2  19        341.34        433.75        38.51 o                         
   1   2  19       3686.37       4022.04       186.57 o                         
   2   2  19         61.19         31.12        29.85 o                         
   3   2  19        471.07        433.19        43.67 o                         
  -3   3  19       2055.64       2052.05        99.79 o                         
  -2   3  19        582.21        583.22        37.04 o                         
  -1   3  19       2909.82       3268.10       245.98 o                         
   0   3  19        304.81        330.27        51.14 o                         
   1   3  19       1525.00       1610.90        96.63 o                         
   2   3  19        381.84        416.72        34.53 o                         
   3   3  19       1766.08       1790.78       101.64 o                         
  -2   4  19        110.87        102.94        22.07 o                         
  -1   4  19       1496.28       1508.64       143.17 o                         
   0   4  19       1945.81       2208.49        91.08 o                         
   1   4  19       1481.17       1588.83       111.25 o                         
   2   4  19        210.20        224.24        26.52 o                         
  -2   5  19        572.33        582.14        40.78 o                         
  -1   5  19        156.60        125.48        27.23 o                         
   0   5  19        390.92        442.30        40.21 o                         
   1   5  19        295.20        366.99       107.81 o                         
   2   5  19        358.66        370.80        32.97 o                         
  -2   6  19         92.94         93.67        25.33 o                         
  -1   6  19         28.10         -2.95        22.68 o                         
   0   6  19          6.86         36.46        23.08 o                         
   1   6  19         14.09         27.73        42.37 o                         
   2   6  19         99.60         56.67        34.41 o                         
  -2   7  19        249.34        182.60        32.88 o                         
  -1   7  19        369.10        445.51        60.69 o                         
   0   7  19        214.71        228.03        30.30 o                         
   1   7  19        236.63        299.50        95.15 o                         
   2   7  19        389.71        351.32        53.29 o                         
  -2   8  19        158.38        128.31        38.69 o                         
  -1   8  19       1995.98       1815.48       133.64 o                         
   0   8  19        558.42        606.03        47.07 o                         
   1   8  19       2551.33       2378.84       133.21 o                         
   2   8  19        263.16        217.09        43.09 o                         
  -1   9  19        353.03        343.33        52.20 o                         
   0   9  19        758.79        748.71        60.15 o                         
   1   9  19        174.69        254.45        50.31 o                         
  -1  10  19         80.84        138.13        55.59 o                         
   0  10  19       2295.28       2416.55       133.41 o                         
   1  10  19         90.50         60.16        42.89 o                         
  -2   0  20       1047.59        687.36       129.59 o                         
   0   0  20       1219.24       1547.06       132.80 o                         
   2   0  20       2068.80       2288.75       123.86 o                         
  -2   1  20       1117.64       1184.60        68.14 o                         
  -1   1  20       1095.76       1282.55       131.70 o                         
   0   1  20       1845.23       2106.63        88.36 o                         
   1   1  20        655.61        879.23       137.29 o                         
   2   1  20        557.98        563.54        91.36 o                         
  -2   2  20        624.14        637.13        38.11 o                         
  -1   2  20        190.78        184.24        29.28 o                         
   0   2  20        578.40        707.45        49.80 o                         
   1   2  20        377.51        567.20        72.78 o                         
   2   2  20        306.25        285.07        50.57 o                         
  -2   3  20        301.88        254.19        31.76 o                         
  -1   3  20        104.00         87.22        34.93 o                         
   0   3  20          7.47         -8.13        25.28 o                         
   1   3  20        212.43        252.78        35.17 o                         
   2   3  20        478.75        432.96        56.33 o                         
  -2   4  20        575.05        542.25        71.43 o                         
  -1   4  20        222.57        260.99        31.26 o                         
   0   4  20        534.00        655.14        47.97 o                         
   1   4  20        204.92        248.13        43.77 o                         
   2   4  20        608.04        598.24        58.27 o                         
  -2   5  20        925.13        943.47        58.63 o                         
  -1   5  20         29.37         49.36        25.70 o                         
   0   5  20       2893.56       3340.04       128.30 o                         
   1   5  20         25.71         81.57        35.62 o                         
   2   5  20        498.20        443.57        77.08 o                         
  -2   6  20        405.46        307.59        54.79 o                         
  -1   6  20        237.82        216.78        31.34 o                         
   0   6  20       1767.43       1937.98       122.76 o                         
   1   6  20        486.15        602.31        95.07 o                         
   2   6  20        831.58        874.33        76.11 o                         
  -2   7  20         84.47        133.13        49.90 o                         
  -1   7  20       1159.88       1272.63       112.97 o                         
   0   7  20        102.21        145.68        29.00 o                         
   1   7  20        984.53        971.77        81.21 o                         
   2   7  20         69.86        155.02        58.70 o                         
  -1   8  20        266.21        175.00        45.41 o                         
   0   8  20         14.48          4.51        24.60 o                         
   1   8  20        405.88        460.54        46.90 o                         
  -1   9  20         24.39         12.99        38.08 o                         
   0   9  20        199.30        225.03        37.23 o                         
   1   9  20         46.71        -17.80        58.68 o                         
  -1   0  21       2336.68       2838.51       472.79 o                         
   1   0  21       1245.53       1641.67       305.74 o                         
  -2   1  21         80.59        102.04        29.14 o                         
  -1   1  21        777.58        984.36        71.16 o                         
   0   1  21        528.63        719.22        55.19 o                         
   1   1  21        489.39        771.64       127.41 o                         
   2   1  21        163.50        100.70        45.14 o                         
  -2   2  21        362.83        379.86        55.92 o                         
  -1   2  21        260.15        284.71        32.08 o                         
   0   2  21        119.26        125.13        42.23 o                         
   1   2  21        516.88        592.65        48.76 o                         
   2   2  21        263.03        217.05        35.74 o                         
  -2   3  21        129.33        107.44        39.36 o                         
  -1   3  21       1591.34       1694.65        77.81 o                         
   0   3  21        247.25        312.99        34.45 o                         
   1   3  21       1725.59       2085.77       160.75 o                         
   2   3  21        173.35        153.01        40.36 o                         
  -2   4  21        409.55        291.96        43.88 o                         
  -1   4  21        432.70        456.27        40.20 o                         
   0   4  21          7.17         46.70        25.11 o                         
   1   4  21        579.35        710.23        57.14 o                         
   2   4  21        538.27        460.93        97.18 o                         
  -2   5  21        538.77        434.34        51.12 o                         
  -1   5  21         27.91         52.92        27.88 o                         
   0   5  21        799.45        997.94        58.93 o                         
   1   5  21         20.47         59.28        26.18 o                         
   2   5  21        535.65        436.64       137.29 o                         
  -1   6  21       1167.72       1389.05       101.15 o                         
   0   6  21        264.98        310.36        41.50 o                         
   1   6  21        744.19       1027.38       137.33 o                         
  -1   7  21        170.38        184.33        32.16 o                         
   0   7  21         43.82         51.49        27.53 o                         
   1   7  21        217.91        165.28        34.36 o                         
  -1   8  21        175.91         39.35        43.17 o                         
   0   8  21        100.41        127.17        29.90 o                         
   1   8  21        345.90        309.53        41.29 o                         
  -2   0  22        133.29        108.96        44.63 o                         
   0   0  22         46.27        124.25        41.44 o                         
   2   0  22        270.23        280.58        50.59 o                         
  -2   1  22        422.48        304.69        36.73 o                         
  -1   1  22        118.61        125.36        28.60 o                         
   0   1  22       1514.37       1796.66        82.53 o                         
   1   1  22        216.54        264.89        32.99 o                         
   2   1  22        548.76        511.84        67.67 o                         
  -2   2  22        215.05        223.28        52.36 o                         
  -1   2  22        120.64        186.38        38.32 o                         
   0   2  22       2351.62       2963.36       117.91 o                         
   1   2  22        107.24        167.24        30.26 o                         
   2   2  22        218.22        172.66        46.52 o                         
  -1   3  22        107.26        130.18        30.11 o                         
   0   3  22        274.44        364.21        36.94 o                         
   1   3  22         53.08        152.98        39.47 o                         
  -1   4  22        509.80        617.34        55.34 o                         
   0   4  22        410.88        497.82        62.33 o                         
   1   4  22        443.67        522.92        46.62 o                         
  -1   5  22        689.63        885.22        67.76 o                         
   0   5  22        359.79        385.07        37.86 o                         
   1   5  22        347.55        473.20        77.32 o                         
  -1   6  22         29.46         76.58        30.27 o                         
   0   6  22         19.85          6.35        26.53 o                         
   1   6  22         14.40         47.36        27.15 o                         
   0   7  22        165.00        203.98        35.74 o                         
  -1   0  23       1020.45       1139.48       128.59 o                         
   1   0  23       1493.91       1844.15       119.98 o                         
  -1   1  23       1258.56       1602.09        96.45 o                         
   0   1  23        396.77        529.99        47.42 o                         
   1   1  23        946.99       1204.51        67.61 o                         
  -1   2  23         14.07         23.88        28.46 o                         
   0   2  23        284.30        447.51        46.52 o                         
   1   2  23         26.17         36.71        35.26 o                         
  -1   3  23        336.11        318.61        36.83 o                         
   0   3  23        325.51        402.35        38.47 o                         
   1   3  23        480.87        502.14        45.52 o                         
  -1   4  23        153.42        171.38        48.60 o                         
   0   4  23        384.83        379.45        43.06 o                         
   1   4  23        307.63        298.12        47.36 o                         
   0   5  23        280.36        303.81        36.76 o                         
   0   0  24          0.23          4.88        39.37 o                         
   0   1  24        681.50        766.45        88.71 o                         
                                                                                
